# Supplementary material for: Genome-Wide Analysis of H3K27me3 in Porcine Embryonic Muscle Development
Source: Front Cell Dev Biol. 2021 Nov 5;9:739321. doi: 10.3389/fcell.2021.739321 (PMC8602352; doi:10.3389/fcell.2021.739321)
Supplement: Supplementary file 1 [file Data_Sheet_1.XLSX]

## Sheet: mRNA-seq
Supplementary Table S1. Summary of mRNA-seq
Sample_id	Raw reads	Filtered reads	Total mapped	Mapped rate(%)
Days 33 rep1	74174368	72220192	68069675	94.253
Days 33 rep2	65334814	64052450	59798465	93.3586
Days 33 rep3	77428960	75860030	72000174	94.9119
Days 65 rep1	73747044	71784442	66945560	93.2591
Days 65 rep2	71704676	70090736	65340777	93.2231
Days 65 rep3	69401348	68022008	63207494	92.9221
Days 90 rep1	65996802	64951264	60713274	93.4751
Days 90 rep2	71715594	70035406	65398193	93.3788
Days 90 rep3	78275962	76481254	71309731	93.2382

## Sheet: ChIP-seq
Supplementary Table S1. Summary of ChIP-seq
Sample_id	Filtered reads	Removed Duplication reads	Total mapped	Mapped rate(%)
Days 33_IP rep1	32371220	28207063	27834195	0.9868
Days 33_IP rep2	35183822	33134640	32755494	0.9886
Days 33_Input rep1	33503656	25316307	25220456	0.9962
Days 33_Input rep2	33295666	26270581	26132514	0.9947
Days 65_IP rep1	34297276	36408170	35820548	0.9839
Days 65_IP rep2	40172662	38499449	37361494	0.9704
Days 65_Input rep1	33498832	28347485	28200786	0.9948
Days 65_Input rep2	37179882	27258393	27077002	0.9933
Days 90_IP rep1	40713174	41199349	40731745	0.9887
Days 90_IP rep2	37950500	39649451	39359871	0.9927
Days 90_Input rep1	42720512	31355740	31164585	0.9939
Days 90_Input rep2	66557166	55909673	55569473	0.9939
