# Supplementary material for: Genome-Wide Analysis of H3K27me3 in Porcine Embryonic Muscle Development
Source: Front Cell Dev Biol. 2021 Nov 5;9:739321. doi: 10.3389/fcell.2021.739321 (PMC8602352; doi:10.3389/fcell.2021.739321)
Supplement: Supplementary file 3 [file Data_Sheet_3.XLSX]

## Sheet: Sheet1
Supplementary Table S3 Expression level of mRNA with dymatical change during embryonic muscle development
geneid	Ensembl_id	33d	65d	90d
KCNQ4	ENSSSCG00000003975	2.58841	40.3318	126.471
HMCN2	ENSSSCG00000005699	1.09224	33.9923	95.9758
TMOD4	ENSSSCG00000006631	2.53381	55.3001	218.083
SCN4A	ENSSSCG00000017282	1.97203	41.5792	72.2514
ECM1	ENSSSCG00000029230	2.58189	41.7433	31.2429
ASB5	ENSSSCG00000030395	2.67868	35.1433	53.0871
CAVIN4	ENSSSCG00000037954	3.62484	48.2585	77.733
FABP4	ENSSSCG00000040681	3.84121	67.3781	196.396
lncRNA	ENSSSCG00000041566	4.39988	34.5038	44.25
PRPH	ENSSSCG00000000195	140.551	0.603429	0.567292
protein_coding	ENSSSCG00000002639	450.198	0.44984	0.735483
FABP7	ENSSSCG00000004234	66.0826	0.787074	0.503527
APCDD1L	ENSSSCG00000007515	79.2018	0.378932	1.60022
protein_coding	ENSSSCG00000009648	94.5175	0.911155	1.34736
TUBB4A	ENSSSCG00000013545	57.5342	1.78588	1.78609
DNER	ENSSSCG00000016258	39.2068	1.13447	0.68195
protein_coding	ENSSSCG00000017445	77.6924	1.24679	3.13403
HOXB8	ENSSSCG00000017537	92.7292	2.05217	2.49433
protein_coding	ENSSSCG00000023322	985.584	1.52451	2.43348
EDIL3	ENSSSCG00000026780	49.209	1.98066	6.29848
protein_coding	ENSSSCG00000034610	67.9252	2.03324	0.694668
WNT6	ENSSSCG00000036932	41.5812	1.43309	2.37209
CNTN2	ENSSSCG00000040824	59.8533	0.733275	0.54093
