# Supplementary material for: Genome-Wide Analysis of H3K27me3 in Porcine Embryonic Muscle Development
Source: Front Cell Dev Biol. 2021 Nov 5;9:739321. doi: 10.3389/fcell.2021.739321 (PMC8602352; doi:10.3389/fcell.2021.739321)
Supplement: Supplementary file 4 [file Data_Sheet_4.XLSX]

## Sheet: d33_highest
Supplementary Table S4 GO term enrichment analysis of DEGs expressed at the highest level in the three stage
ID	ONTOLOGY	Description	Fold Enrichment	p.adjust	qvalue	geneID	Count
GO:0048666	BP	neuron development	3.01223	5.31e-16	4.18e-16	EPHA7/NTRK3/SH3GL2/NR4A3/GNAT1/WNT5A/CHL1/SLITRK3/OSTN/GAP43/ALCAM/EPHA3/CDH11/NTF4/SYT3/STMN1/ADCYAP1/DAB1/BDNF/RAB3A/SPOCK1/ROR2/NEFL/FZD3/BICDL1/KIF20B/FGFR2/MAP2/ITM2C/SEMA3E/VASH2/CCKAR/APBB2/UCHL1/RUFY3/SFRP2/PAQR3/NYAP1/SEMA4F/B3GNT2/EFNA4/PLPPR4/GPM6B/PLP1/DCX/TENM1/SLITRK4/SLITRK2/SPRY3/ATAT1/CPNE5/PTK7/ISLR2/NTF3/CNTN1/ISL1/MAP1B/GABRB2/AGTPBP1/VIM/SFRP1/BTBD3/BMP7/SLC9A3R1/SRCIN1/NOG/E…	72
GO:0031175	BP	neuron projection development	3.17421	7.41e-16	5.83e-16	EPHA7/NTRK3/SH3GL2/NR4A3/WNT5A/CHL1/SLITRK3/OSTN/GAP43/ALCAM/EPHA3/CDH11/NTF4/SYT3/STMN1/ADCYAP1/DAB1/BDNF/RAB3A/SPOCK1/ROR2/NEFL/FZD3/BICDL1/KIF20B/FGFR2/ITM2C/SEMA3E/VASH2/CCKAR/APBB2/UCHL1/RUFY3/SFRP2/PAQR3/NYAP1/SEMA4F/B3GNT2/EFNA4/PLPPR4/GPM6B/PLP1/DCX/SLITRK4/SLITRK2/SPRY3/CPNE5/PTK7/ISLR2/NTF3/CNTN1/ISL1/MAP1B/VIM/SFRP1/BTBD3/BMP7/SLC9A3R1/SRCIN1/NOG/EFNB3/GBX1/EPHA1/PTN/PTPRZ1/HOXA2	66
GO:0048812	BP	neuron projection morphogenesis	3.41894	1.52e-12	1.2e-12	EPHA7/SH3GL2/NR4A3/WNT5A/CHL1/SLITRK3/OSTN/GAP43/ALCAM/EPHA3/CDH11/NTF4/SYT3/STMN1/DAB1/BDNF/RAB3A/FZD3/KIF20B/FGFR2/SEMA3E/CCKAR/APBB2/UCHL1/RUFY3/NYAP1/SEMA4F/B3GNT2/EFNA4/PLPPR4/DCX/SLITRK4/SLITRK2/CPNE5/ISLR2/NTF3/ISL1/MAP1B/BTBD3/BMP7/SRCIN1/NOG/EFNB3/GBX1/EPHA1/PTN/PTPRZ1/HOXA2	48
GO:0048858	BP	cell projection morphogenesis	3.31407	4.78e-12	3.76e-12	EPHA7/SH3GL2/NR4A3/WNT5A/CHL1/SLITRK3/OSTN/GAP43/ALCAM/EPHA3/CDH11/NTF4/SYT3/STMN1/DAB1/BDNF/RAB3A/FZD3/KIF20B/FGFR2/SEMA3E/CCKAR/APBB2/UCHL1/RUFY3/NYAP1/SEMA4F/B3GNT2/EFNA4/PLPPR4/DCX/SLITRK4/SLITRK2/CPNE5/ISLR2/NTF3/ISL1/MAP1B/BTBD3/BMP7/SRCIN1/NOG/EFNB3/GBX1/EPHA1/PTN/PTPRZ1/HOXA2	48
GO:2000027	BP	regulation of animal organ morphogenesis	3.75134	7.02e-07	5.52e-07	BMP4/WNT5A/TACSTD2/BDNF/LGR4/ROR2/FZD3/FGFR2/SFRP2/DMP1/RSPO2/PTK7/VDR/ISL1/GATA3/SFRP1/BMP7/SOX9/HOXB7/CHAD/NOG/PTN/WNT2	23
GO:0031406	MF	carboxylic acid binding	2.45766	0.0491607	0.0422212	VCAN/HAPLN1/GLRB/ALB/SNCA/CRABP2/S100A8/CRABP1/STARD5/ACAN/VDR/HMMR	12
GO:0019220	BP	regulation of phosphate metabolic process	1.37851	0.0407677	0.0320866	PPP1R14C/EPHA7/CD109/THBS1/IGF1R/BMP4/NTRK3/SH3GL2/GNAQ/GLIPR2/WNT5A/TFRC/EPHA3/NTF4/SLC25A33/ADCYAP1/DAB1/TAL1/MAPK8IP1/BDNF/LOX/ROR2/DMTN/CLU/TRPV4/CDK1/DUSP5/FGFR2/FZD5/NOX4/UCHL1/TEC/SFRP2/SNCA/BMP3/PAQR3/EDAR/WDR54/FKBP1B/DLG3/SPRY3/NUAK1/C1QL4/NTF3/ROPN1L/ISL1/CCNB1/ADRA1B/SFRP1/GDF5/BMP7/SLC9A3R1/SOX9/SLC4A1/SRCIN1/NOG/UNC119/TAOK1/EPHA1/GPR37/INHBA	61
GO:0051174	BP	regulation of phosphorus metabolic process	1.37851	0.0407677	0.0320866	PPP1R14C/EPHA7/CD109/THBS1/IGF1R/BMP4/NTRK3/SH3GL2/GNAQ/GLIPR2/WNT5A/TFRC/EPHA3/NTF4/SLC25A33/ADCYAP1/DAB1/TAL1/MAPK8IP1/BDNF/LOX/ROR2/DMTN/CLU/TRPV4/CDK1/DUSP5/FGFR2/FZD5/NOX4/UCHL1/TEC/SFRP2/SNCA/BMP3/PAQR3/EDAR/WDR54/FKBP1B/DLG3/SPRY3/NUAK1/C1QL4/NTF3/ROPN1L/ISL1/CCNB1/ADRA1B/SFRP1/GDF5/BMP7/SLC9A3R1/SOX9/SLC4A1/SRCIN1/NOG/UNC119/TAOK1/EPHA1/GPR37/INHBA	61
GO:0051240	BP	positive regulation of multicellular organismal process	1.58827	0.000894238	0.000703817	GJA1/TPBG/LIPG/THBS1/CBLN2/BMP4/NTRK3/SLC1A1/GLIPR2/NR4A3/CRB2/WNT5A/LRRN1/MME/SLITRK3/IL1RAP/TFRC/CD200/EPHA3/SYT3/ADCYAP1/DAB1/TAL1/BDNF/LGR4/ROR2/DMTN/CLU/FZD3/CDK1/LRRTM3/KIF20B/FGFR2/HOXD3/FZD5/VSTM5/RAB7B/VASH2/SFRP2/TRPC3/SOX11/OSR2/PLAG1/F3/GPM6B/SLITRK4/SLITRK2/CPNE5/PTK7/ISLR2/PDE3A/CNTN1/VDR/ISL1/ADRA1B/DCT/BAMBI/GATA3/GDF5/BMP7/SOX9/HAP1/HOXB7/NOG/EPHA1/PTN/WNT2/LRRN3/HOXA5/INHBA	70
GO:0040011	BP	locomotion	1.56558	0.00137124	0.00107924	GJA1/EPHA7/THBS1/IGF1R/BMP4/GLIPR2/NR4A3/MEGF9/CRB2/WNT5A/CHL1/PLD1/CCDC39/GAP43/ALCAM/EPHA3/SPINT2/TACSTD2/DAB1/CEND1/RHOD/BDNF/LOX/SLC12A2/ROR2/DMTN/STC1/FZD3/KIF20B/SEMA3E/CCKAR/APBB2/RUFY3/SFRP2/SNCA/GPC2/CLDN4/SEMA4F/B3GNT2/SDC1/LRATD1/EFNA4/S100A8/S100A11/GPR173/DCX/CARMIL1/PTK7/CHGA/LIMA1/ROPN1L/SPEF2/ISL1/BAMBI/GATA3/SFRP1/PLAT/BMP7/SLC9A3R1/SOX9/SRCIN1/NOG/EFNB3/GBX1/EPHA1/PTN/GPR37/HOXA…	69
GO:0045595	BP	regulation of cell differentiation	1.75989	1.62e-05	1.27e-05	GJA1/EPHA7/CD109/BMP4/NTRK3/GLIPR2/PTBP3/CRB2/WNT5A/MME/OSTN/EPHA3/NTF4/SYT3/MYCL/MIB1/TACSTD2/DAB1/TAL1/BDNF/LOX/SPOCK1/S1PR3/ROR2/DMTN/FZD3/RFLNA/TBX3/CDK1/KIF20B/FGFR2/HOXD3/ITM2C/RAB7B/SEMA3E/NKX3-2/RUFY3/SFRP2/PAQR3/SOX11/PLAG1/PBX1/GPR173/MBNL3/ID4/ATAT1/CPNE5/PTK7/ISLR2/C1QL4/PDE3A/NTF3/CNTN1/VDR/ISL1/CCNB1/DCT/PTCH1/BAMBI/VIM/GATA3/SFRP1/GDF5/BMP7/SOX9/HAP1/SRCIN1/NOG/EFNB3/INSIG1/PTN/PTP…	76
GO:0051049	BP	regulation of transport	1.55228	0.00280912	0.00221094	GJA1/LIPG/THBS1/BMP4/SH3GL2/NR4A3/CACNA1D/WNT5A/PLD1/OSTN/CD200/EPHA3/SYT3/CACNG7/ADCYAP1/MIB1/PTGER3/DNAJC6/MAPK8IP1/SYT13/LGR4/RAB3A/DMTN/LGI3/STC1/CLU/TRPV4/KIF20B/ADRA2A/KCNE4/CCKAR/TRPC3/SNCA/TFR2/WDR54/SLC30A3/FKBP1B/SDC1/KCNS3/SOX11/PIP4P2/SYT11/HCN3/S100A8/GJA5/GPM6B/KCND1/HCN4/SSTR1/CHGA/KCNJ4/BICD1/CNTN1/RAB3C/MAP1B/PTCH1/SFRP1/SLC9A3R1/CACNG4/HAP1/UNC119/INSIG1/CHRM2/INHBA	64
GO:0003008	BP	system process	1.52802	0.0044109	0.00347164	FABP7/GJA1/TMOD2/GJD2/BMP4/SH3GL2/SLC1A1/NR4A3/GNAT1/CACNA1D/CHL1/MME/CCDC39/NTF4/PTGER3/P2RX3/BDNF/RAB3A/STC1/TBX3/TRPV4/HTR7/ADRA2A/KCNE4/CTSC/NOX4/CNTN5/UCHL1/GLRB/EDNRA/TRPC3/SNCA/CLDN4/B3GNT2/FKBP1B/SYT11/GJA5/GABRE/COL11A2/STRA6/INSYN1/HCN4/CHGA/LIMA1/TAC3/NTF3/VDR/MARVELD2/GABRB2/ADRA1B/AGTPBP1/PDYN/OPRL1/SLC9A3R1/SOX9/SLC4A1/UNC119/GBX1/PTN/CHRM2/PTPRZ1/HOXA5/INHBA	63
GO:0042127	BP	regulation of cell population proliferation	1.47952	0.0107283	0.00844382	GJA1/CD109/THBS1/IGF1R/BMP4/IFT74/NR4A3/TNC/WNT5A/TFRC/SLC25A33/TRNP1/TACSTD2/TAL1/CEND1/MAPK8IP1/BDNF/ROR2/CLU/FZD3/TBX3/KIF20B/FGFR2/FZD5/IGFBP2/NOX4/VASH2/IRF6/SFRP2/EPCAM/SOX11/OSR2/PLAG1/PBX1/S100A11/F3/PIM2/ID4/C1QL4/LGR5/VDR/ISL1/CCNB1/DCT/PTCH1/AGTPBP1/BAMBI/GATA3/SFRP1/GDF5/BMP7/SLC9A3R1/SOX9/NOG/EPHA1/PTN/PTPRZ1/WNT2/TES/HOXA5/INHBA	61
GO:0042325	BP	regulation of phosphorylation	1.40979	0.033152	0.0260925	PPP1R14C/EPHA7/CD109/THBS1/IGF1R/BMP4/NTRK3/SH3GL2/GNAQ/GLIPR2/WNT5A/TFRC/EPHA3/NTF4/SLC25A33/ADCYAP1/DAB1/TAL1/MAPK8IP1/BDNF/LOX/ROR2/DMTN/CLU/TRPV4/CDK1/DUSP5/FGFR2/FZD5/NOX4/UCHL1/TEC/SFRP2/SNCA/BMP3/PAQR3/EDAR/WDR54/SPRY3/C1QL4/NTF3/ROPN1L/ISL1/CCNB1/ADRA1B/SFRP1/GDF5/BMP7/SLC9A3R1/SOX9/SLC4A1/SRCIN1/NOG/UNC119/TAOK1/EPHA1/GPR37/INHBA	58
GO:0007049	BP	cell cycle	1.39123	0.0452582	0.0356208	CENPW/GJA1/TUBE1/CEP152/THBS1/BMP4/NR4A3/NEK6/SGO1/WNT5A/DONSON/SLC25A33/STMN1/TRNP1/ADCYAP1/PARD6G/TAL1/KIF18A/TRIM36/KIF20A/FZD3/TBX3/CDK1/ZWINT/KIF20B/KIF11/SGO2/IRF6/NCAPG/APBB2/PLK4/RMI2/GEN1/SOX11/E2F5/PBX1/PIM2/ID4/TUBA1B/PDE3A/CCNB1/SPDL1/PTCH1/GATA3/SFRP1/UBE2C/BMP7/SLC9A3R1/SOX9/TOP2A/CDC6/EME1/RAB11FIP4/UNC119/TAOK1/INHBA	56
GO:0048870	BP	cell motility	1.41306	0.0360637	0.0283842	GJA1/THBS1/IGF1R/BMP4/GLIPR2/NR4A3/MEGF9/CRB2/WNT5A/CHL1/PLD1/CCDC39/SPINT2/TACSTD2/DAB1/CEND1/RHOD/LOX/SLC12A2/ROR2/DMTN/STC1/FZD3/KIF20B/SEMA3E/CCKAR/APBB2/RUFY3/SFRP2/GPC2/CLDN4/SDC1/LRATD1/S100A8/S100A11/GPR173/DCX/CARMIL1/PTK7/CHGA/LIMA1/ROPN1L/SPEF2/ISL1/BAMBI/GATA3/SFRP1/PLAT/BMP7/SLC9A3R1/SOX9/SRCIN1/NOG/EPHA1/PTN/HOXA5	56
GO:0051674	BP	localization of cell	1.41306	0.0360637	0.0283842	GJA1/THBS1/IGF1R/BMP4/GLIPR2/NR4A3/MEGF9/CRB2/WNT5A/CHL1/PLD1/CCDC39/SPINT2/TACSTD2/DAB1/CEND1/RHOD/LOX/SLC12A2/ROR2/DMTN/STC1/FZD3/KIF20B/SEMA3E/CCKAR/APBB2/RUFY3/SFRP2/GPC2/CLDN4/SDC1/LRATD1/S100A8/S100A11/GPR173/DCX/CARMIL1/PTK7/CHGA/LIMA1/ROPN1L/SPEF2/ISL1/BAMBI/GATA3/SFRP1/PLAT/BMP7/SLC9A3R1/SOX9/SRCIN1/NOG/EPHA1/PTN/HOXA5	56
GO:0022857	MF	transmembrane transporter activity	1.45403	0.0453982	0.0389898	GJA1/GJD2/SLC1A1/SLC2A6/CACNA1D/SLC15A2/SLC5A3/KCNK6/SLC17A7/CACNG7/TTYH1/KCNAB2/SLC25A33/MFSD2A/P2RX3/SLC1A2/ANO3/KCNN1/SLC1A6/SLC12A2/ABCB9/TRPV4/KCNK1/SLC16A12/RBP4/CNNM2/CACNB4/KCNE4/AQP11/SLC35F2/SLC45A3/FLVCR1/GLRB/SLC4A4/TRPC3/CLDN4/SLC30A3/KCNS3/HCN3/SV2A/GJA5/SLC22A15/KCND1/CLCN5/ATP7A/GRIA3/GABRE/KCNK5/STRA6/HCN4/PANX2/KCNJ4/SLC1A3/GABRB2/CACNG4/SLC4A1/SLC13A5/SLC37A3	58
GO:0022008	BP	neurogenesis	2.52111	3.12e-16	2.45e-16	FABP7/GJA1/EPHA7/BMP4/NTRK3/SH3GL2/NR4A3/GNAT1/WNT5A/CHL1/MME/SLITRK3/OSTN/GAP43/ALCAM/EPHA3/CDH11/NTF4/SYT3/NCMAP/STMN1/MYCL/ADCYAP1/MIB1/DAB1/TAL1/CEND1/BDNF/RAB3A/SPOCK1/ROR2/NEFL/CLU/FZD3/BICDL1/KIF20B/FGFR2/HOXD3/MAP2/ITM2C/SEMA3E/VASH2/CCKAR/APBB2/UCHL1/RUFY3/SFRP2/HHIP/PAQR3/NYAP1/SEMA4F/B3GNT2/SOX11/RSPO2/PLAG1/PBX1/EFNA4/S100A8/PLPPR4/GPM6B/GPR173/PLP1/DCX/TENM1/SLITRK4/SLITRK2/SPRY3/ID4…	97
GO:0031982	CC	vesicle	1.4999	0.00540858	0.00410889	CLVS2/SNAP91/LIPG/THBS1/SCG5/SH3GL2/SLC1A1/STXBP1/MME/PLD1/TFRC/EPHA3/NTF4/SLC17A7/SYT3/MIB1/CEND1/SNX32/SYT13/BDNF/LPAR2/RAB3A/LDLR/SLC12A2/DMTN/LGI3/CLU/KCNK1/FZD5/RAB38/RAB7B/STEAP1/CPE/PRSS12/SNCA/TFR2/WDR54/SLC30A3/PIP4P2/CLVS1/SYT11/SV2A/FNBP1L/SYP/CLCN5/RAB39B/NRSN1/ABHD17C/SEC23A/ST8SIA2/CHGA/BICD1/NTF3/SYT1/RAB3C/MARVELD2/DCT/VIM/CHGB/OPRL1/HAP1/RAB11FIP4	62
GO:0007267	BP	cell-cell signaling	2.21391	9.53e-11	7.5e-11	RSPO3/GJA1/PYGO1/TMOD2/GJD2/CBLN2/BMP4/GNAQ/STXBP1/WNT5A/MME/TBL1XR1/IL1RAP/CDH11/DACT3/NTF4/PPFIA3/SLC17A7/SYT3/ADCYAP1/WLS/P2RX3/MAPK8IP1/SYT13/BDNF/LGR4/DKK3/RAB3A/APC2/ROR2/FZD3/TBX3/TRPV4/DKK1/HTR7/ADRA2A/FGFR2/LYPD1/FZD5/WNT11/CCKAR/CPE/GLRB/SFRP2/LEF1/DKK2/SNCA/TFR2/FKBP1B/SDC1/SOX11/RSPO2/SYT11/SV2A/GJA5/PORCN/SYP/GRIA3/GABRE/LRFN2/PTK7/INSYN1/SSTR1/JPH4/CHGA/PANX2/LGR5/NTF3/SYT1/ISL1/ADR…	84
GO:0001932	BP	regulation of protein phosphorylation	1.39687	0.0492761	0.0387832	EPHA7/CD109/THBS1/IGF1R/BMP4/NTRK3/SH3GL2/GNAQ/GLIPR2/WNT5A/TFRC/NTF4/ADCYAP1/DAB1/TAL1/MAPK8IP1/BDNF/LOX/ROR2/DMTN/CLU/TRPV4/DUSP5/FGFR2/FZD5/NOX4/UCHL1/TEC/SFRP2/SNCA/BMP3/PAQR3/EDAR/WDR54/SPRY3/C1QL4/NTF3/ROPN1L/ISL1/CCNB1/ADRA1B/SFRP1/GDF5/BMP7/SLC9A3R1/SOX9/SRCIN1/NOG/UNC119/TAOK1/EPHA1/GPR37/INHBA	53
GO:0031410	CC	cytoplasmic vesicle	1.50782	0.00594065	0.0045131	CLVS2/SNAP91/LIPG/THBS1/SCG5/SH3GL2/SLC1A1/STXBP1/MME/PLD1/TFRC/EPHA3/NTF4/SLC17A7/SYT3/MIB1/SNX32/SYT13/BDNF/LPAR2/RAB3A/LDLR/SLC12A2/DMTN/LGI3/CLU/KCNK1/FZD5/RAB38/RAB7B/STEAP1/CPE/PRSS12/SNCA/TFR2/SLC30A3/PIP4P2/CLVS1/SYT11/SV2A/FNBP1L/SYP/CLCN5/NRSN1/ABHD17C/SEC23A/ST8SIA2/CHGA/BICD1/NTF3/SYT1/RAB3C/MARVELD2/DCT/VIM/CHGB/OPRL1/HAP1/RAB11FIP4	59
GO:0097708	CC	intracellular vesicle	1.50782	0.00594065	0.0045131	CLVS2/SNAP91/LIPG/THBS1/SCG5/SH3GL2/SLC1A1/STXBP1/MME/PLD1/TFRC/EPHA3/NTF4/SLC17A7/SYT3/MIB1/SNX32/SYT13/BDNF/LPAR2/RAB3A/LDLR/SLC12A2/DMTN/LGI3/CLU/KCNK1/FZD5/RAB38/RAB7B/STEAP1/CPE/PRSS12/SNCA/TFR2/SLC30A3/PIP4P2/CLVS1/SYT11/SV2A/FNBP1L/SYP/CLCN5/NRSN1/ABHD17C/SEC23A/ST8SIA2/CHGA/BICD1/NTF3/SYT1/RAB3C/MARVELD2/DCT/VIM/CHGB/OPRL1/HAP1/RAB11FIP4	59
GO:0030054	CC	cell junction	2.27946	3.39e-12	2.58e-12	FABP7/GJA1/EPHA7/TMOD2/GJD2/CBLN2/CDH19/SH3GL2/GNAQ/STXBP1/CACNA1D/WNT5A/MME/SLITRK3/CLDN11/PLD1/IL1RAP/GAP43/CDH11/NTF4/PPFIA3/SLC17A7/SYT3/CACNG7/DNAJC6/P2RX3/MAPK8IP1/SYT13/BDNF/RAB3A/KCNN1/SLC1A6/HAPLN1/DMTN/LGI3/CLU/FZD3/LRRTM3/HTR7/COL17A1/LYPD1/FZD5/CNTN5/NECTIN1/IRF6/GLRB/PRSS12/SNCA/GPC2/CLDN15/CLDN4/EPCAM/SLC30A3/SYT11/SV2A/GJA5/PLPPR4/MTF2/PORCN/SYP/CLCN5/DLG3/GRIA3/SLITRK4/SLITRK2/GAB…	89
GO:0048699	BP	generation of neurons	2.59708	3.12e-16	2.45e-16	GJA1/EPHA7/BMP4/NTRK3/SH3GL2/NR4A3/GNAT1/WNT5A/CHL1/MME/SLITRK3/OSTN/GAP43/ALCAM/EPHA3/CDH11/NTF4/SYT3/STMN1/MYCL/ADCYAP1/MIB1/DAB1/TAL1/CEND1/BDNF/RAB3A/SPOCK1/ROR2/NEFL/FZD3/BICDL1/KIF20B/FGFR2/HOXD3/MAP2/ITM2C/SEMA3E/VASH2/CCKAR/APBB2/UCHL1/RUFY3/SFRP2/HHIP/PAQR3/NYAP1/SEMA4F/B3GNT2/SOX11/RSPO2/PLAG1/PBX1/EFNA4/PLPPR4/GPM6B/GPR173/PLP1/DCX/TENM1/SLITRK4/SLITRK2/SPRY3/ID4/ATAT1/CPNE5/PTK7/ISLR2…	93
GO:0051094	BP	positive regulation of developmental process	1.79169	6.02e-05	4.74e-05	GJA1/TPBG/THBS1/CBLN2/BMP4/NTRK3/GLIPR2/CRB2/WNT5A/LRRN1/MME/SLITRK3/IL1RAP/TFRC/EPHA3/SYT3/TACSTD2/DAB1/TAL1/BDNF/LGR4/ROR2/DMTN/FZD3/CDK1/LRRTM3/KIF20B/FGFR2/HOXD3/VSTM5/RAB7B/VASH2/SFRP2/SOX11/OSR2/PLAG1/F3/GPM6B/SLITRK4/SLITRK2/CPNE5/PTK7/ISLR2/PDE3A/CNTN1/VDR/ISL1/DCT/PTCH1/BAMBI/GATA3/SFRP1/GDF5/BMP7/SOX9/HAP1/HOXB7/NOG/EPHA1/PTN/WNT2/LRRN3/HOXA5/INHBA	64
GO:0007010	BP	cytoskeleton organization	1.63592	0.00154281	0.00121428	CEP43/CENPW/GJA1/TUBE1/TMOD2/CEP152/LRRC49/SGO1/CEP70/CCDC39/HCLS1/EPHA3/GAN/STMN1/PARD6G/TACSTD2/RHOD/KIF18A/KIF20A/DMTN/RFLNA/TRPV4/CDK1/KIF11/SORBS2/MAP2/SEMA3E/PLK4/SNCA/ALMS1/EML4/GEN1/CNN3/GPM6B/DCX/CARMIL1/ATAT1/PTK7/PLEK2/TUBA1B/PRPH/LIMA1/BICD1/SPEF2/CCNB1/MAP1B/SPDL1/VIM/CALML5/NINL/EPB41L1/PHACTR3/SLC9A3R1/KIF19/DNAI2/SOX9/TAOK1/EPHA1	58
GO:0042995	CC	cell projection	1.97675	1.82e-07	1.38e-07	FABP7/EPHA7/LCA5/MNS1/IGF1R/NTRK3/IFT74/GNAQ/NCS1/GNAT1/CHL1/MME/CCDC39/GAP43/CD200/ALCAM/EPHA3/NTF4/NCMAP/STMN1/ADCYAP1/P2RX3/MAPK8IP1/SYT13/KIF18A/BDNF/RAB3A/KCNN1/SLC12A2/ROR2/DMTN/CLU/FZD3/TRPV4/HTR7/VSTM5/UCHL1/GLRB/RUFY3/PRSS12/SNCA/IFT22/SLC30A3/CCDC181/SYT11/S100A11/SV2A/GSTM3/DCX/GRIA3/TENM1/GABRE/RAB39B/NRSN1/CARMIL1/ATAT1/CPNE5/SSTR1/TTC8/LIMA1/NTF3/ROPN1L/SPEF2/MAP1B/PTCH1/AGTPBP1/VIM…	75
GO:0009719	BP	response to endogenous stimulus	1.48154	0.0213998	0.0168429	GJA1/CD109/THBS1/IGF1R/BMP4/NTRK3/SH3GL2/GNAQ/NR4A3/CRB2/EPM2AIP1/WNT5A/OSTN/NTF4/SLC25A33/PAQR7/P2RX3/BDNF/LGR4/FIBIN/LOX/ROR2/DMTN/FGFR2/IGFBP2/CCKAR/RASL11B/SFRP2/HHIP/BMP3/SOX11/GJA5/GSTM3/SPRY3/SERPINB9/PAQR8/HCN4/NTF3/SMAD9/BAMBI/VIM/GATA3/SFRP1/PROKR2/GDF5/BMP7/SLC9A3R1/SOX9/EME1/NOG/MTMR4/WNT2	52
GO:0120025	CC	plasma membrane bounded cell projection	2.00882	1.35e-07	1.02e-07	EPHA7/LCA5/MNS1/IGF1R/NTRK3/IFT74/GNAQ/NCS1/GNAT1/CHL1/MME/CCDC39/GAP43/CD200/ALCAM/EPHA3/NTF4/NCMAP/STMN1/ADCYAP1/P2RX3/MAPK8IP1/SYT13/KIF18A/BDNF/RAB3A/KCNN1/SLC12A2/ROR2/DMTN/CLU/FZD3/TRPV4/HTR7/VSTM5/UCHL1/GLRB/RUFY3/PRSS12/SNCA/IFT22/SLC30A3/CCDC181/SYT11/S100A11/SV2A/GSTM3/DCX/GRIA3/TENM1/GABRE/RAB39B/NRSN1/CARMIL1/ATAT1/CPNE5/SSTR1/TTC8/LIMA1/NTF3/ROPN1L/SPEF2/MAP1B/PTCH1/AGTPBP1/VIM/PDYN/…	74
GO:0030030	BP	cell projection organization	2.75925	4.8e-17	3.78e-17	TBC1D32/EPHA7/LCA5/MNS1/LRRC49/NTRK3/IFT74/SH3GL2/NR4A3/WNT5A/CHL1/CEP70/SLITRK3/PLD1/CCDC39/OSTN/GAP43/ALCAM/EPHA3/CDH11/NTF4/SYT3/STMN1/ADCYAP1/TACSTD2/DAB1/RHOD/BDNF/RAB3A/SPOCK1/ROR2/DMTN/NEFL/FZD3/BICDL1/KIF20B/TCTN3/FGFR2/ITM2C/VSTM5/SEMA3E/VASH2/CCKAR/APBB2/UCHL1/RUFY3/SFRP2/PAQR3/NYAP1/PTPDC1/SEMA4F/B3GNT2/EFNA4/PLPPR4/FNBP1L/GPM6B/PLP1/DCX/SLITRK4/SLITRK2/SPRY3/CARMIL1/CPNE5/PTK7/ISLR2/P…	89
GO:0120036	BP	plasma membrane bounded cell projection organization	2.80563	2.85e-17	2.24e-17	TBC1D32/EPHA7/LCA5/MNS1/LRRC49/NTRK3/IFT74/SH3GL2/NR4A3/WNT5A/CHL1/CEP70/SLITRK3/PLD1/CCDC39/OSTN/GAP43/ALCAM/EPHA3/CDH11/NTF4/SYT3/STMN1/ADCYAP1/TACSTD2/DAB1/RHOD/BDNF/RAB3A/SPOCK1/ROR2/DMTN/NEFL/FZD3/BICDL1/KIF20B/TCTN3/FGFR2/ITM2C/VSTM5/SEMA3E/VASH2/CCKAR/APBB2/UCHL1/RUFY3/SFRP2/PAQR3/NYAP1/PTPDC1/SEMA4F/B3GNT2/EFNA4/PLPPR4/FNBP1L/GPM6B/PLP1/DCX/SLITRK4/SLITRK2/SPRY3/CARMIL1/CPNE5/PTK7/ISLR2/P…	89
GO:0030182	BP	neuron differentiation	2.71105	3.12e-16	2.45e-16	EPHA7/BMP4/NTRK3/SH3GL2/NR4A3/GNAT1/WNT5A/CHL1/SLITRK3/OSTN/GAP43/ALCAM/EPHA3/CDH11/NTF4/SYT3/STMN1/MYCL/ADCYAP1/MIB1/DAB1/TAL1/CEND1/BDNF/RAB3A/SPOCK1/ROR2/NEFL/FZD3/BICDL1/KIF20B/FGFR2/HOXD3/MAP2/ITM2C/SEMA3E/VASH2/CCKAR/APBB2/UCHL1/RUFY3/SFRP2/PAQR3/NYAP1/SEMA4F/B3GNT2/SOX11/RSPO2/PBX1/EFNA4/PLPPR4/GPM6B/PLP1/DCX/TENM1/SLITRK4/SLITRK2/SPRY3/ID4/ATAT1/CPNE5/PTK7/ISLR2/NTF3/CNTN1/ISL1/MAP1B/GABR…	86
GO:0071495	BP	cellular response to endogenous stimulus	1.45827	0.0411742	0.0324065	GJA1/CD109/THBS1/IGF1R/BMP4/NTRK3/SH3GL2/GNAQ/NR4A3/CRB2/WNT5A/OSTN/NTF4/SLC25A33/P2RX3/BDNF/LGR4/LOX/ROR2/DMTN/FGFR2/CCKAR/RASL11B/SFRP2/HHIP/BMP3/SOX11/GJA5/SPRY3/SERPINB9/HCN4/NTF3/SMAD9/BAMBI/VIM/GATA3/SFRP1/PROKR2/GDF5/BMP7/SLC9A3R1/SOX9/EME1/NOG/MTMR4/WNT2	46
GO:0051241	BP	negative regulation of multicellular organismal process	1.51125	0.0226209	0.017804	GJA1/EPHA7/THBS1/BMP4/WNT5A/OSTN/MIB1/PTGER3/TACSTD2/DAB1/TAL1/CEND1/BDNF/LGR4/SPOCK1/STC1/FZD3/TRPV4/TLL2/ITM2C/CTSC/SEMA3E/NKX3-2/SFRP2/PAQR3/FKBP1B/SOX11/RSPO2/PBX1/GPR173/ID4/ISL1/CCNB1/PTCH1/VIM/GATA3/SFRP1/GDF5/BMP7/SOX9/CHAD/NOG/EFNB3/PTN/HOXA5/HOXA2/INHBA	47
GO:0022610	BP	biological adhesion	1.74131	0.000631502	0.000497029	EPHA7/THBS1/CDH19/BMP4/IFT74/NR4A3/TNC/MEGF9/CRB2/WNT5A/CHL1/SLITRK3/CLDN11/IL1RAP/TFRC/CD200/ALCAM/EPHA3/NFAT5/CDH11/SPINT2/TACSTD2/DAB1/RHOD/VCAN/HAPLN1/SPOCK1/DMTN/HOXD3/ITGA4/IGFBP2/NECTIN1/SEMA3E/PCDH7/DMP1/CLDN4/EPCAM/ANGPT1/S100A8/EGFL6/GPM6B/DLG3/TENM1/SLITRK2/ACAN/NUAK1/LGR5/CDH6/GATA3/BMP7/SOX9/SRCIN1/EFNB3/EPHA1	54
GO:0007155	BP	cell adhesion	1.7615	0.000495745	0.00039018	EPHA7/THBS1/CDH19/BMP4/IFT74/NR4A3/TNC/MEGF9/CRB2/WNT5A/CHL1/SLITRK3/CLDN11/IL1RAP/TFRC/CD200/ALCAM/EPHA3/NFAT5/CDH11/SPINT2/TACSTD2/DAB1/RHOD/VCAN/HAPLN1/SPOCK1/DMTN/HOXD3/ITGA4/IGFBP2/NECTIN1/SEMA3E/PCDH7/DMP1/CLDN4/EPCAM/ANGPT1/S100A8/EGFL6/GPM6B/DLG3/TENM1/SLITRK2/ACAN/NUAK1/LGR5/CDH6/GATA3/BMP7/SOX9/SRCIN1/EFNB3/EPHA1	54
GO:0048646	BP	anatomical structure formation involved in morphogenesis	1.62669	0.00489595	0.0038534	GJA1/CD109/TMOD2/THBS1/BMP4/NR4A3/CRB2/WNT5A/SPINT2/NTF4/NCMAP/MIB1/TAL1/CEND1/HTATIP2/ROR2/FZD3/TBX3/KIF20B/DUSP5/FGFR2/FZD5/SEMA3E/VASH2/NKX3-2/SFRP2/DMP1/EDAR/SOX11/ANGPT1/GJA5/F3/DCX/PTK7/ANPEP/STRA6/ISL1/PTCH1/AGTPBP1/GATA3/SFRP1/BMP7/SOX9/CHAD/NOG/EPHA1/WNT2/HOXA5/INHBA	49
GO:0031226	CC	intrinsic component of plasma membrane	2.10826	1.01e-07	7.7e-08	EPHA7/IGF1R/NTRK3/SLC1A1/PTH1R/CACNA1D/SLITRK3/TFRC/ALCAM/EPHA3/NCMAP/MFSD2A/P2RX3/SYT13/LGR4/SLC1A6/PLPP2/ROR2/KCNK1/LRRTM3/SLC16A12/HTR7/ADRA2A/ITGA4/FZD5/EPHA4/NOX4/CNTN5/SEMA3E/CCKAR/GLRB/HHIP/TRPC3/SGMS2/GPC2/TFR2/CLDN4/KCNS3/SHAS2/MMP16/DDR2/SYT11/HCN3/GJA5/PLPPR4/PORCN/KCND1/CLCN5/DLG3/GRIA3/TENM1/GABRE/KCNK5/LRFN2/STRA6/HCN4/SSTR1/ACVR1B/LGR5/CNTN1/GABRB2/ADRA1B/PROKR2/OPRL1/SLC4A1/EFNB3/…	68
GO:0060429	BP	epithelium development	2.00841	5.96e-06	4.69e-06	GJA1/TBC1D32/EPHA7/CD109/CEP152/BMP4/IFT74/CRB2/WNT5A/CCDC39/RIPK4/SPINT2/MYCL/MIB1/TACSTD2/BDNF/LGR4/S1PR3/ROR2/STC1/FZD3/TBX3/CDK1/KIF20B/FGFR2/FZD5/SEMA3E/IRF6/NKX3-2/SFRP2/HHIP/EDAR/EPCAM/SOX11/RSPO2/PBX1/GJA5/DLG3/ZIC3/ID4/PTK7/STRA6/LGR5/VDR/MARVELD2/PTCH1/VIM/GATA3/SFRP1/BMP7/SLC9A3R1/SOX9/HOXB5/HOXB7/NOG/WNT2/HOXA5/INHBA	58
GO:0005887	CC	integral component of plasma membrane	2.10032	2.18e-07	1.66e-07	EPHA7/IGF1R/NTRK3/SLC1A1/PTH1R/CACNA1D/SLITRK3/TFRC/EPHA3/NCMAP/MFSD2A/P2RX3/SYT13/LGR4/SLC1A6/PLPP2/ROR2/KCNK1/LRRTM3/SLC16A12/HTR7/ADRA2A/ITGA4/FZD5/EPHA4/NOX4/SEMA3E/CCKAR/GLRB/HHIP/TRPC3/SGMS2/TFR2/CLDN4/KCNS3/SHAS2/MMP16/DDR2/SYT11/HCN3/GJA5/PLPPR4/PORCN/KCND1/CLCN5/DLG3/GRIA3/TENM1/GABRE/KCNK5/LRFN2/STRA6/HCN4/SSTR1/ACVR1B/LGR5/GABRB2/ADRA1B/PROKR2/OPRL1/SLC4A1/EFNB3/EPHA1/CHRM2	64
GO:0035295	BP	tube development	1.89956	7.98e-05	6.28e-05	GJA1/TBC1D32/EPHA7/THBS1/BMP4/NR4A3/WNT5A/CCDC39/SPINT2/MIB1/TACSTD2/TAL1/KIF18A/BDNF/LGR4/HTATIP2/RAB3A/LOX/FZD3/TBX3/KIF20B/FGFR2/FZD5/SEMA3E/VASH2/NKX3-2/SFRP2/HHIP/EDAR/EPCAM/SOX11/RSPO2/ANGPT1/PBX1/GJA5/F3/ZIC3/PTK7/ANPEP/STRA6/LGR5/VDR/ISL1/PTCH1/GATA3/SFRP1/BMP7/SOX9/HOXB7/NOG/EPHA1/WNT2/HOXA5	53
GO:0051726	BP	regulation of cell cycle	1.51012	0.0344316	0.0270997	THBS1/BMP4/NR4A3/NEK6/WNT5A/DONSON/SLC25A33/TRNP1/ADCYAP1/TAL1/TRIM36/KIF20A/FZD3/TBX3/CDK1/ZWINT/KIF20B/KIF11/IRF6/APBB2/RMI2/GEN1/SOX11/E2F5/PBX1/PIM2/PDE3A/CCNB1/SPDL1/PTCH1/GATA3/SFRP1/UBE2C/BMP7/SLC9A3R1/SOX9/TOP2A/CDC6/EME1/RAB11FIP4/TAOK1/INHBA	42
GO:0051130	BP	positive regulation of cellular component organization	1.62318	0.00803309	0.00632251	TPBG/MNS1/CBLN2/NTRK3/WNT5A/LRRN1/SLITRK3/IL1RAP/TFRC/EPHA3/SYT3/MIB1/TAL1/MAPK8IP1/BDNF/ROR2/CLU/HMBOX1/LRRTM3/VSTM5/SNCA/TFR2/SDC1/MLLT11/FNBP1L/MTF2/SLITRK4/SLITRK2/CARMIL1/ATAT1/CPNE5/PTK7/ISLR2/PLEK2/BICD1/CNTN1/ISL1/CCNB1/UBE2C/BMP7/SOX9/HAP1/EPHA1/PTN/LRRN3	45
GO:0009790	BP	embryo development	1.97311	2.46e-05	1.94e-05	GJA1/TBC1D32/BMP4/NR4A3/CRB2/WNT5A/TBL1XR1/CCDC39/SPINT2/MIB1/TAL1/ROR2/FZD3/TBX3/KIF20B/DUSP5/FGFR2/HOXD3/FZD5/VASH2/NKX3-2/UGDH/SFRP2/SOX11/RSPO2/OSR2/MMP16/PBX1/GJA5/ZIC3/MDFI/PTK7/STRA6/HOXC5/HOXC4/ISL1/CCNB1/PTCH1/GATA3/SFRP1/GDF5/BMP7/SLC9A3R1/SOX9/TOP2A/HOXB5/HOXB6/HOXB7/NOG/INSIG1/WNT2/HOXA5/HOXA2/INHBA	54
GO:0009887	BP	animal organ morphogenesis	2.41697	1.25e-09	9.82e-10	GJA1/BMP4/NR4A3/MEGF9/CRB2/GNAT1/WNT5A/CCDC39/NTF4/MIB1/TACSTD2/BDNF/LGR4/ROR2/STC1/FZD3/TBX3/FGFR2/HOXD3/FZD5/BARX2/PAPPA2/NKX3-2/CPE/SFRP2/HHIP/DMP1/EDAR/SOX11/RSPO2/OSR2/MMP16/E2F5/PLAG1/PBX1/GJA5/PHEX/ZIC3/ID4/MDFI/PTK7/STRA6/PAX9/HOXC4/VDR/ISL1/PTCH1/AGTPBP1/GATA3/SFRP1/BMP7/SLC9A3R1/SOX9/HOXB5/HOXB6/HOXB7/CHAD/NOG/INSIG1/PTN/WNT2/HOXA5/HOXA2/INHBA	64
GO:0003006	BP	developmental process involved in reproduction	1.5748	0.0204642	0.0161065	GJA1/MNS1/PYGO1/BMP4/WNT5A/CLDN11/SPINT2/PAFAH1B3/PAQR7/KIF18A/LGR4/AFF4/ROR2/TBX3/GAL3ST1/CDK1/FGFR2/FZD5/VASH2/SFRP2/PLAG1/PCYT1B/ID4/ATAT1/MDFI/PAQR8/STRA6/LGR5/PDE3A/VDR/ROPN1L/SPEF2/CCNB1/GATA3/SFRP1/BMP7/SOX9/NOG/PTN/WNT2/INHBA	41
GO:0022603	BP	regulation of anatomical structure morphogenesis	1.75236	0.00192578	0.0015157	GJA1/EPHA7/THBS1/BMP4/CRB2/WNT5A/OSTN/SYT3/TACSTD2/DAB1/BDNF/LGR4/HTATIP2/ROR2/DMTN/FZD3/FGFR2/SEMA3E/VASH2/RUFY3/SFRP2/DMP1/CLDN4/RSPO2/F3/CPNE5/PTK7/ISLR2/VDR/ISL1/BAMBI/GATA3/SFRP1/BMP7/SLC9A3R1/SOX9/SRCIN1/HOXB7/CHAD/NOG/EFNB3/EPHA1/PTN/WNT2/HOXA5	45
GO:0044087	BP	regulation of cellular component biogenesis	1.59659	0.0168765	0.0132828	EPHA7/TPBG/MNS1/TMOD2/CBLN2/WNT5A/LRRN1/SLITRK3/PLD1/IL1RAP/TFRC/GAP43/EPHA3/STMN1/TACSTD2/TAL1/RHOD/BDNF/DMTN/CLU/LRRTM3/FZD5/VSTM5/NECTIN1/SNCA/ALMS1/SDC1/FNBP1L/GPM6B/SLITRK4/SLITRK2/CARMIL1/ATAT1/PLEK2/CHGA/LGR5/BMP7/SOX9/HAP1/EPHA1/LRRN3	41
GO:0046903	BP	secretion	1.56851	0.023863	0.0187815	GJA1/NR4A3/STXBP1/CD200/PPFIA3/SYT3/ADCYAP1/PTGER3/SYT13/BDNF/LGR4/RAB3A/DMTN/LGI3/STC1/TBX3/TRPV4/CCKAR/CPE/PRSS12/SNCA/TFR2/FKBP1B/SDC1/SOX11/SYT11/S100A8/SV2A/GJA5/PORCN/SSTR1/CHGA/VDR/SYT1/RAB3C/SFRP1/SLC9A3R1/HAP1/CHRM2/INHBA	40
GO:0051093	BP	negative regulation of developmental process	1.9224	0.000161215	0.000126885	GJA1/EPHA7/THBS1/BMP4/WNT5A/OSTN/MIB1/TACSTD2/DAB1/TAL1/CEND1/BDNF/SPOCK1/S1PR3/DMTN/FZD3/TBX3/TLL2/ITM2C/CTSC/SEMA3E/NKX3-2/SFRP2/PAQR3/SOX11/RSPO2/PBX1/GPR173/MBNL3/ID4/C1QL4/ISL1/CCNB1/PTCH1/VIM/GATA3/SFRP1/GDF5/BMP7/SOX9/CHAD/NOG/EFNB3/INSIG1/PTN/HOXA5/HOXA2/INHBA	48
GO:0045597	BP	positive regulation of cell differentiation	1.74701	0.00274585	0.00216114	GJA1/BMP4/NTRK3/GLIPR2/CRB2/WNT5A/MME/EPHA3/SYT3/TACSTD2/DAB1/TAL1/BDNF/ROR2/DMTN/FZD3/CDK1/KIF20B/HOXD3/RAB7B/SFRP2/SOX11/PLAG1/CPNE5/PTK7/ISLR2/PDE3A/CNTN1/VDR/ISL1/DCT/PTCH1/BAMBI/GATA3/SFRP1/GDF5/BMP7/SOX9/HAP1/PTN/WNT2/HOXA5/INHBA	43
GO:0007167	BP	enzyme linked receptor protein signaling pathway	1.91645	0.00020832	0.00016396	EPHA7/CD109/THBS1/IGF1R/BMP4/NTRK3/NR4A3/CRB2/WNT5A/EPHA3/NTF4/BDNF/EFNA2/LOX/ROR2/FGFR2/IGFBP2/RASL11B/SFRP2/HHIP/SNCA/BMP3/WDR54/SOX11/ANGPT1/EFNA4/F3/SPRY3/ACVR1B/NTF3/SMAD9/EFNB2/BAMBI/VIM/GATA3/SFRP1/PLAT/GDF5/BMP7/SLC9A3R1/SOX9/HAP1/NOG/MTMR4/EFNB3/EPHA1/INHBA	47
GO:0099080	CC	supramolecular complex	1.53504	0.0262025	0.019906	CENPW/GJA1/TUBE1/MNS1/TMOD2/SGO1/CACNA1D/STMN1/KIF2C/KIF18A/TUBB4A/KIF3A/KIF20A/DMTN/NEFL/CDK1/ZWINT/KIF11/KIF5C/SGO2/MAP2/ZC3H12C/SNCA/FKBP1B/TSTD1/TUBB2B/ATAT1/KIFC1/TUBA1B/PRPH/KRT8/CBX5/BICD1/CCNB1/MAP1B/SPDL1/MAP1LC3C/VIM/KIF19/IGF2BP1	40
GO:0140352	BP	export from cell	1.53653	0.0407677	0.0320866	GJA1/NR4A3/STXBP1/CD200/PPFIA3/SYT3/ADCYAP1/SYT13/BDNF/LGR4/RAB3A/DMTN/LGI3/TBX3/TRPV4/KCNE4/CCKAR/CPE/PRSS12/SNCA/TFR2/FKBP1B/SDC1/SOX11/SYT11/SV2A/GJA5/PORCN/KCNK5/SSTR1/CHGA/SYT1/RAB3C/SFRP1/HAP1/CHRM2/INHBA	37
GO:0008092	MF	cytoskeletal protein binding	2.07494	4.53e-05	3.89e-05	GJA1/TMOD2/LRRC49/IFT74/CORO2A/NEK6/CACNA1D/CEP70/HCLS1/STMN1/KIF2C/MAPK8IP1/KIF18A/RAB3A/APC2/ENC1/KIF3A/KIF20A/DMTN/CLU/RFLNA/BICDL1/KIF20B/KIF11/JAKMIP3/KIF5C/MAP2/VASH2/SNCA/EML4/CCDC181/SYT11/S100A8/CNN3/KIF4A/ZNF185/RAB39B/KIFC1/LIMA1/BICD1/RAI14/MAP1B/MAP1LC3C/AGTPBP1/KIF24/EPB41L1/PHACTR3/KIF19/SLC4A1/HAP1/TAOK1	51
GO:0000902	BP	cell morphogenesis	2.61329	9.22e-11	7.25e-11	EPHA7/CDH19/SH3GL2/NR4A3/MEGF9/WNT5A/CHL1/SLITRK3/OSTN/GAP43/ALCAM/EPHA3/CDH11/SPINT2/NTF4/SYT3/STMN1/TACSTD2/DAB1/TAL1/BDNF/RAB3A/DMTN/STC1/CLU/FZD3/KIF20B/FGFR2/NOX4/SEMA3E/CCKAR/APBB2/UCHL1/RUFY3/NYAP1/CLDN4/SEMA4F/B3GNT2/LRATD1/EFNA4/PLPPR4/DCX/SLITRK4/SLITRK2/CPNE5/ISLR2/NTF3/VDR/ISL1/MAP1B/BAMBI/BTBD3/BMP7/SLC9A3R1/SRCIN1/NOG/EFNB3/GBX1/EPHA1/PTN/PTPRZ1/HOXA2	62
GO:0060284	BP	regulation of cell development	2.27609	3.2e-07	2.52e-07	EPHA7/BMP4/NTRK3/WNT5A/MME/OSTN/EPHA3/NTF4/SYT3/MYCL/MIB1/TACSTD2/DAB1/BDNF/SPOCK1/S1PR3/ROR2/DMTN/FZD3/RFLNA/CDK1/KIF20B/HOXD3/ITM2C/SEMA3E/RUFY3/SFRP2/PAQR3/SOX11/PLAG1/PBX1/GPR173/ID4/CPNE5/PTK7/ISLR2/PDE3A/NTF3/CNTN1/ISL1/CCNB1/DCT/VIM/SFRP1/BMP7/SOX9/HAP1/SRCIN1/NOG/EFNB3/PTN/PTPRZ1/WNT2/HOXA2	54
GO:0045202	CC	synapse	2.7188	9.88e-13	7.5e-13	EPHA7/TMOD2/GJD2/CBLN2/SH3GL2/GNAQ/STXBP1/CACNA1D/WNT5A/MME/SLITRK3/PLD1/IL1RAP/GAP43/CDH11/NTF4/PPFIA3/SLC17A7/SYT3/CACNG7/DNAJC6/P2RX3/MAPK8IP1/SYT13/BDNF/RAB3A/KCNN1/SLC1A6/HAPLN1/DMTN/LGI3/CLU/FZD3/LRRTM3/HTR7/LYPD1/CNTN5/NECTIN1/GLRB/PRSS12/SNCA/GPC2/SLC30A3/SYT11/SV2A/PLPPR4/PORCN/SYP/CLCN5/DLG3/GRIA3/SLITRK4/SLITRK2/GABRE/LRFN2/ABHD17C/INSYN1/LGR5/NTF3/CNTN1/SYT1/RAB3C/MAP1B/GABRB2/PDYN/EF…	69
GO:0035239	BP	tube morphogenesis	2.02659	5.39e-05	4.24e-05	GJA1/EPHA7/THBS1/BMP4/NR4A3/WNT5A/CCDC39/SPINT2/MIB1/TACSTD2/TAL1/LGR4/HTATIP2/LOX/FZD3/TBX3/KIF20B/FGFR2/FZD5/SEMA3E/VASH2/SFRP2/HHIP/EDAR/SOX11/RSPO2/ANGPT1/PBX1/GJA5/F3/ZIC3/PTK7/ANPEP/STRA6/LGR5/VDR/ISL1/PTCH1/GATA3/SFRP1/BMP7/SOX9/HOXB7/NOG/EPHA1/WNT2/HOXA5	47
GO:0015630	CC	microtubule cytoskeleton	1.91698	0.000142968	0.000108612	CEP43/TUBE1/CEP152/DLGAP5/IFT74/NEK6/SGO1/CEP70/TBL1XR1/STMN1/MIB1/KIF2C/KIF18A/TUBB4A/KIF3A/KIF20A/HMBOX1/CCDC92/BICDL1/CDK1/KIF20B/KIF11/KIF5C/MAP2/CTSC/PLK4/IFT22/GEN1/PLAG1/CCDC181/TUBB2B/ATAT1/KIFC1/NUAK1/TUBA1B/BICD1/SPEF2/CCNB1/MAP1B/SPDL1/NINL/KIF19/DNAI2/HAP1/TOP2A/CDC6/UNC119/TAOK1	48
GO:0040007	BP	growth	1.57644	0.0329006	0.0258947	GJA1/EPHA7/BMP4/SH3GL2/WNT5A/TBL1XR1/OSTN/GAP43/SYT3/SLC25A33/BDNF/STC1/TLL2/FGFR2/IGFBP2/SEMA3E/APBB2/TEC/SFRP2/RSPO2/PLAG1/DCX/CPNE5/PTK7/STRA6/ISLR2/MAP1B/PTCH1/SFRP1/GDF5/SOX9/NOG/PTN/WNT2/HOXA5/INHBA	36
GO:0000278	BP	mitotic cell cycle	1.53265	0.0479792	0.0377624	CENPW/GJA1/TUBE1/BMP4/NEK6/SGO1/DONSON/STMN1/TAL1/KIF18A/KIF20A/FZD3/CDK1/ZWINT/KIF20B/KIF11/SGO2/NCAPG/GEN1/PBX1/PIM2/ID4/TUBA1B/CCNB1/SPDL1/PTCH1/UBE2C/BMP7/SLC9A3R1/TOP2A/CDC6/EME1/UNC119/TAOK1/INHBA	35
GO:0032940	BP	secretion by cell	1.55688	0.0407677	0.0320866	GJA1/NR4A3/STXBP1/CD200/PPFIA3/SYT3/ADCYAP1/SYT13/BDNF/LGR4/RAB3A/DMTN/LGI3/TBX3/TRPV4/CCKAR/CPE/PRSS12/SNCA/TFR2/FKBP1B/SDC1/SOX11/SYT11/SV2A/GJA5/PORCN/SSTR1/CHGA/SYT1/RAB3C/SFRP1/HAP1/CHRM2/INHBA	35
GO:0050877	BP	nervous system process	1.60772	0.0249091	0.0196049	FABP7/TMOD2/GJD2/NR4A3/GNAT1/CACNA1D/CHL1/MME/CCDC39/NTF4/P2RX3/BDNF/RAB3A/CTSC/CNTN5/UCHL1/GLRB/SNCA/B3GNT2/FKBP1B/SYT11/GABRE/COL11A2/STRA6/INSYN1/NTF3/MARVELD2/GABRB2/AGTPBP1/PDYN/OPRL1/SLC9A3R1/UNC119/GBX1/PTN/PTPRZ1	36
GO:0060548	BP	negative regulation of cell death	1.56306	0.0395048	0.0310926	THBS1/IGF1R/BMP4/NR4A3/WNT5A/CHL1/TFRC/NTF4/MAPK8IP1/BDNF/CLU/FZD3/TBX3/CDK1/HELLS/NKX3-2/APBB2/ALB/SFRP2/SNCA/SOX11/ANGPT1/PIM2/SERPINB9/NTF3/ISL1/GABRB2/GATA3/SFRP1/GDF5/BMP7/SOX9/NOG/GPR37/PTPRZ1	35
GO:0051960	BP	regulation of nervous system development	2.91602	2.32e-13	1.83e-13	EPHA7/TPBG/CBLN2/BMP4/NTRK3/WNT5A/LRRN1/MME/SLITRK3/IL1RAP/OSTN/EPHA3/NTF4/SYT3/NCMAP/MYCL/MIB1/DAB1/CEND1/BDNF/SPOCK1/ROR2/FZD3/LRRTM3/KIF20B/HOXD3/ITM2C/CTSC/VSTM5/NECTIN1/SEMA3E/RUFY3/SFRP2/SNCA/PAQR3/SOX11/PLAG1/PBX1/GPR173/SLITRK4/SLITRK2/ID4/CPNE5/PTK7/ISLR2/LGR5/NTF3/CNTN1/ISL1/DCT/VIM/SFRP1/BMP7/SOX9/HAP1/SRCIN1/NOG/EFNB3/GBX1/PTN/PTPRZ1/WNT2/LRRN3/HOXA2	64
GO:0007017	BP	microtubule-based process	2.30615	6.65e-07	5.23e-07	CEP43/CENPW/GJA1/TUBE1/LCA5/CEP152/LRRC49/IFT74/SGO1/CEP70/CCDC39/EPHA3/STMN1/PARD6G/KIF2C/KIF18A/TUBB4A/KIF3A/KIF20A/CDK1/KIF20B/KIF11/KIF5C/MAP2/UCHL1/PLK4/SNCA/EML4/GEN1/KIF4A/DCX/TUBB2B/ATAT1/KIFC1/TUBA1B/BICD1/ROPN1L/SPEF2/CCNB1/MAP1B/SPDL1/AGTPBP1/KIF24/CALML5/NINL/SLC9A3R1/KIF19/DNAI2/HAP1/TAOK1	50
GO:0043069	BP	negative regulation of programmed cell death	1.56702	0.044805	0.0352642	THBS1/IGF1R/BMP4/NR4A3/WNT5A/CHL1/TFRC/NTF4/MAPK8IP1/BDNF/CLU/FZD3/TBX3/CDK1/HELLS/NKX3-2/APBB2/ALB/SFRP2/SNCA/ANGPT1/PIM2/SERPINB9/NTF3/ISL1/GABRB2/GATA3/SFRP1/GDF5/BMP7/SOX9/NOG/PTPRZ1	33
GO:0043066	BP	negative regulation of apoptotic process	1.60079	0.0358902	0.0282476	THBS1/IGF1R/BMP4/NR4A3/WNT5A/CHL1/TFRC/NTF4/MAPK8IP1/BDNF/CLU/FZD3/TBX3/CDK1/HELLS/NKX3-2/APBB2/ALB/SFRP2/SNCA/ANGPT1/PIM2/SERPINB9/NTF3/ISL1/GABRB2/GATA3/SFRP1/GDF5/BMP7/SOX9/NOG/PTPRZ1	33
GO:0004672	MF	protein kinase activity	1.71919	0.0270471	0.0232291	EPHA7/TTBK2/IGF1R/NTRK3/NEK6/EPHA3/RIPK4/PRKCZ/HTATIP2/ROR2/NEK1/CDK1/PRKG1/FGFR2/ACVR2A/MAP3K2/STK39/EPHA4/ABL2/TEC/PLK4/MAPK10/PRKG2/AAK1/DDR2/PIM2/WNK3/RPS6KA6/PTK7/RPS6KL1/NUAK1/ACVR1B/CCNB1/TAOK1/EPHA1	35
GO:0043005	CC	neuron projection	2.62853	7.15e-10	5.43e-10	EPHA7/LCA5/IGF1R/NTRK3/GNAQ/NCS1/GNAT1/CHL1/MME/GAP43/CD200/ALCAM/EPHA3/NTF4/NCMAP/STMN1/ADCYAP1/P2RX3/MAPK8IP1/SYT13/BDNF/RAB3A/KCNN1/SLC12A2/ROR2/CLU/FZD3/HTR7/VSTM5/UCHL1/GLRB/RUFY3/PRSS12/SNCA/SLC30A3/SYT11/SV2A/DCX/GRIA3/TENM1/GABRE/RAB39B/NRSN1/ATAT1/CPNE5/SSTR1/NTF3/MAP1B/AGTPBP1/VIM/PDYN/OPRL1/SLC9A3R1/HAP1/EPHA1/CHRM2	56
GO:0098590	CC	plasma membrane region	2.11221	2.39e-05	1.82e-05	GJA1/SLC1A1/CRB2/CACNA1D/SLITRK3/PLD1/TFRC/GAP43/PARD6G/TACSTD2/LRP8/KIF18A/SLC1A6/LDLR/SLC12A2/KIF20A/DMTN/FZD3/TRPV4/LRRTM3/CNNM2/CNTN5/GLRB/SLC4A4/CLDN4/EPCAM/PLPPR4/DLG3/GRIA3/GABRE/ATAT1/LRFN2/KCNJ4/LIMA1/LGR5/CNTN1/MARVELD2/GABRB2/PTCH1/PARD6B/SLC9A3R1/SLC4A1/RAB11FIP4/EFNB3/CHRM2	45
GO:0007417	BP	central nervous system development	2.43751	3.38e-07	2.66e-07	FABP7/EPHA7/BMP4/NR4A3/WNT5A/CCDC39/CDH11/TRNP1/DAB1/TAL1/CEND1/HAPLN1/CLU/FZD3/TBX3/FGFR2/MAP2/VSTM5/CCKAR/SFRP2/SOX11/S100A8/PLP1/DCX/ZIC3/ID4/ATAT1/GLI1/CNTN1/ISL1/DCT/PTCH1/AGTPBP1/VIM/SFRP1/BTBD3/BMP7/SOX9/HAP1/IGF2BP1/NOG/GBX1/PTN/PTPRZ1/WNT2/HOXA2/INHBA	47
GO:0009792	BP	embryo development ending in birth or egg hatching	2.11343	0.00010015	7.88e-05	GJA1/TBC1D32/BMP4/CRB2/WNT5A/TBL1XR1/SPINT2/MIB1/ROR2/FZD3/TBX3/KIF20B/FGFR2/HOXD3/FZD5/VASH2/NKX3-2/SFRP2/SOX11/OSR2/MMP16/PBX1/MDFI/PTK7/HOXC5/HOXC4/ISL1/CCNB1/PTCH1/GATA3/SFRP1/BMP7/SOX9/HOXB5/HOXB6/HOXB7/NOG/WNT2/HOXA5/HOXA2	40
GO:0050767	BP	regulation of neurogenesis	2.495	1.67e-07	1.32e-07	EPHA7/BMP4/NTRK3/WNT5A/MME/OSTN/EPHA3/NTF4/SYT3/MYCL/MIB1/DAB1/BDNF/SPOCK1/ROR2/FZD3/KIF20B/HOXD3/ITM2C/SEMA3E/RUFY3/SFRP2/PAQR3/SOX11/PLAG1/PBX1/GPR173/ID4/CPNE5/PTK7/ISLR2/NTF3/CNTN1/ISL1/DCT/VIM/SFRP1/BMP7/SOX9/HAP1/SRCIN1/NOG/EFNB3/PTN/PTPRZ1/WNT2/HOXA2	47
GO:0043009	BP	chordate embryonic development	2.16424	5.93e-05	4.67e-05	GJA1/TBC1D32/BMP4/CRB2/WNT5A/TBL1XR1/SPINT2/MIB1/ROR2/FZD3/TBX3/KIF20B/FGFR2/HOXD3/FZD5/VASH2/NKX3-2/SFRP2/SOX11/OSR2/MMP16/PBX1/MDFI/PTK7/HOXC5/HOXC4/ISL1/CCNB1/PTCH1/GATA3/SFRP1/BMP7/SOX9/HOXB5/HOXB6/HOXB7/NOG/WNT2/HOXA5/HOXA2	40
GO:0032989	BP	cellular component morphogenesis	2.75834	1.7e-09	1.34e-09	EPHA7/TMOD2/SH3GL2/NR4A3/WNT5A/CHL1/SLITRK3/OSTN/GAP43/ALCAM/EPHA3/CDH11/NTF4/SYT3/NCMAP/STMN1/DAB1/BDNF/RAB3A/FZD3/KIF20B/FGFR2/SEMA3E/CCKAR/APBB2/UCHL1/RUFY3/NYAP1/SEMA4F/B3GNT2/EFNA4/PLPPR4/DCX/SLITRK4/SLITRK2/CPNE5/ISLR2/NTF3/ISL1/MAP1B/BTBD3/BMP7/SRCIN1/NOG/EFNB3/GBX1/EPHA1/PTN/PTPRZ1/HOXA2	50
GO:0045596	BP	negative regulation of cell differentiation	2.1621	7.69e-05	6.05e-05	EPHA7/BMP4/WNT5A/OSTN/MIB1/TACSTD2/DAB1/TAL1/BDNF/SPOCK1/S1PR3/DMTN/TBX3/ITM2C/SEMA3E/NKX3-2/SFRP2/PAQR3/SOX11/PBX1/GPR173/MBNL3/ID4/C1QL4/ISL1/CCNB1/PTCH1/VIM/GATA3/SFRP1/GDF5/BMP7/SOX9/NOG/EFNB3/INSIG1/PTN/HOXA5/HOXA2	39
GO:0098609	BP	cell-cell adhesion	1.71859	0.0184359	0.0145101	EPHA7/CDH19/BMP4/NR4A3/CRB2/WNT5A/CHL1/SLITRK3/IL1RAP/TFRC/CD200/ALCAM/NFAT5/CDH11/SPINT2/DAB1/DMTN/IGFBP2/NECTIN1/PCDH7/EPCAM/S100A8/DLG3/TENM1/SLITRK2/LGR5/CDH6/GATA3/BMP7/SOX9/EFNB3	31
GO:0008285	BP	negative regulation of cell population proliferation	1.62429	0.0480635	0.0378287	CD109/THBS1/BMP4/IFT74/WNT5A/CEND1/BDNF/ROR2/FZD5/NOX4/IRF6/SFRP2/SOX11/PIM2/C1QL4/VDR/PTCH1/AGTPBP1/GATA3/SFRP1/GDF5/BMP7/SLC9A3R1/SOX9/NOG/PTN/TES/INHBA	28
GO:0048589	BP	developmental growth	1.86595	0.00489586	0.00385333	GJA1/EPHA7/BMP4/SH3GL2/WNT5A/TBL1XR1/OSTN/GAP43/SYT3/BDNF/STC1/TLL2/FGFR2/SEMA3E/TEC/SFRP2/RSPO2/PLAG1/DCX/CPNE5/PTK7/STRA6/ISLR2/MAP1B/PTCH1/SFRP1/GDF5/SOX9/NOG/PTN/WNT2/HOXA5	32
GO:0051046	BP	regulation of secretion	1.64121	0.0439257	0.034572	GJA1/CD200/SYT3/ADCYAP1/PTGER3/SYT13/LGR4/RAB3A/LGI3/STC1/TRPV4/CCKAR/SNCA/TFR2/FKBP1B/SDC1/SOX11/SYT11/S100A8/GJA5/SSTR1/CHGA/RAB3C/SFRP1/SLC9A3R1/HAP1/CHRM2/INHBA	28
GO:0048729	BP	tissue morphogenesis	2.59255	1.64e-07	1.29e-07	GJA1/EPHA7/BMP4/NR4A3/CRB2/WNT5A/CCDC39/RIPK4/SPINT2/MIB1/TACSTD2/TAL1/LGR4/ROR2/STC1/FZD3/TBX3/KIF20B/FGFR2/FZD5/SEMA3E/SFRP2/HHIP/SOX11/RSPO2/PBX1/DLG3/ZIC3/ID4/PTK7/LGR5/VDR/ISL1/PTCH1/GATA3/SFRP1/BMP7/SLC9A3R1/SOX9/HOXB7/NOG/WNT2/HOXA5/INHBA	44
GO:0051129	BP	negative regulation of cellular component organization	1.83618	0.00730963	0.0057531	EPHA7/TMOD2/BMP4/WNT5A/OSTN/EPHA3/STMN1/TACSTD2/DAB1/SPOCK1/DMTN/CLU/ITM2C/SEMA3E/SNCA/PAQR3/WDR54/GEN1/SYT11/MTF2/CARMIL1/LIMA1/CCNB1/SPDL1/VIM/BMP7/TOP2A/UNC119/TAOK1/EFNB3/INSIG1	31
GO:0000904	BP	cell morphogenesis involved in differentiation	2.79862	3.85e-09	3.03e-09	EPHA7/NR4A3/MEGF9/WNT5A/CHL1/SLITRK3/GAP43/ALCAM/EPHA3/CDH11/SPINT2/STMN1/TACSTD2/DAB1/TAL1/BDNF/RAB3A/DMTN/STC1/FZD3/FGFR2/SEMA3E/CCKAR/APBB2/UCHL1/RUFY3/SEMA4F/B3GNT2/EFNA4/PLPPR4/DCX/SLITRK4/SLITRK2/ISLR2/ISL1/MAP1B/BTBD3/BMP7/SLC9A3R1/SRCIN1/NOG/EFNB3/GBX1/EPHA1/PTN/PTPRZ1/HOXA2	47
GO:0030855	BP	epithelial cell differentiation	1.64248	0.0477227	0.0375605	GJA1/CD109/CEP152/BMP4/IFT74/WNT5A/SPINT2/MYCL/S1PR3/STC1/TBX3/CDK1/FGFR2/IRF6/NKX3-2/SOX11/PTK7/VDR/MARVELD2/PTCH1/VIM/GATA3/BMP7/SLC9A3R1/SOX9/HOXB5/HOXA5	27
GO:0042330	BP	taxis	1.66043	0.0435654	0.0342885	EPHA7/THBS1/NR4A3/WNT5A/CHL1/GAP43/ALCAM/EPHA3/BDNF/LOX/SLC12A2/FZD3/SEMA3E/APBB2/SEMA4F/B3GNT2/EFNA4/S100A8/CHGA/ISL1/BMP7/NOG/EFNB3/GBX1/EPHA1/PTN/HOXA2	27
GO:0099081	CC	supramolecular polymer	1.65855	0.0288874	0.0219457	GJA1/TUBE1/MNS1/TMOD2/CACNA1D/STMN1/KIF2C/KIF18A/TUBB4A/KIF3A/KIF20A/DMTN/NEFL/CDK1/KIF11/KIF5C/MAP2/SNCA/FKBP1B/TUBB2B/ATAT1/KIFC1/TUBA1B/PRPH/KRT8/BICD1/MAP1B/VIM/KIF19	29
GO:0099512	CC	supramolecular fiber	1.65855	0.0288874	0.0219457	GJA1/TUBE1/MNS1/TMOD2/CACNA1D/STMN1/KIF2C/KIF18A/TUBB4A/KIF3A/KIF20A/DMTN/NEFL/CDK1/KIF11/KIF5C/MAP2/SNCA/FKBP1B/TUBB2B/ATAT1/KIFC1/TUBA1B/PRPH/KRT8/BICD1/MAP1B/VIM/KIF19	29
GO:0006935	BP	chemotaxis	1.66955	0.0411742	0.0324065	EPHA7/THBS1/NR4A3/WNT5A/CHL1/GAP43/ALCAM/EPHA3/BDNF/LOX/SLC12A2/FZD3/SEMA3E/APBB2/SEMA4F/B3GNT2/EFNA4/S100A8/CHGA/ISL1/BMP7/NOG/EFNB3/GBX1/EPHA1/PTN/HOXA2	27
GO:0070848	BP	response to growth factor	1.98966	0.00180849	0.00142339	CD109/THBS1/BMP4/NTRK3/SH3GL2/CRB2/WNT5A/NTF4/BDNF/LOX/ROR2/FGFR2/RASL11B/SFRP2/HHIP/BMP3/SOX11/GJA5/SPRY3/ACVR1B/NTF3/SMAD9/BAMBI/GATA3/SFRP1/GDF5/BMP7/SOX9/HAP1/NOG/MTMR4/WNT2	32
GO:0007169	BP	transmembrane receptor protein tyrosine kinase signaling pathway	1.92748	0.0035941	0.00282876	EPHA7/THBS1/IGF1R/NTRK3/NR4A3/WNT5A/EPHA3/NTF4/BDNF/EFNA2/LOX/ROR2/FGFR2/IGFBP2/HHIP/SNCA/WDR54/ANGPT1/EFNA4/F3/SPRY3/NTF3/EFNB2/GATA3/PLAT/SLC9A3R1/SOX9/HAP1/NOG/EFNB3/EPHA1	31
GO:0048598	BP	embryonic morphogenesis	3.00107	1.92e-10	1.51e-10	GJA1/TBC1D32/BMP4/NR4A3/CRB2/WNT5A/CCDC39/SPINT2/MIB1/TAL1/ROR2/FZD3/TBX3/KIF20B/DUSP5/FGFR2/HOXD3/FZD5/NKX3-2/UGDH/SFRP2/SOX11/RSPO2/OSR2/MMP16/PBX1/GJA5/ZIC3/MDFI/PTK7/STRA6/HOXC4/PTCH1/GATA3/SFRP1/GDF5/BMP7/SLC9A3R1/SOX9/HOXB5/HOXB6/HOXB7/NOG/INSIG1/WNT2/HOXA5/HOXA2/INHBA	48
GO:0071363	BP	cellular response to growth factor stimulus	2.0232	0.00137124	0.00107924	CD109/THBS1/BMP4/NTRK3/SH3GL2/CRB2/WNT5A/NTF4/BDNF/LOX/ROR2/FGFR2/RASL11B/SFRP2/HHIP/BMP3/SOX11/GJA5/SPRY3/ACVR1B/NTF3/SMAD9/BAMBI/GATA3/SFRP1/GDF5/BMP7/SOX9/HAP1/NOG/MTMR4/WNT2	32
GO:0019900	MF	kinase binding	1.88804	0.0171059	0.0146913	GJA1/CEP152/NR4A3/NEK6/SGO1/TFRC/PARD6G/RHOD/MAPK8IP1/SLC12A2/KIF20A/ROR2/PHYHIP/KIF11/DUSP5/JAKMIP3/MAP3K2/FZD5/NOX4/ANGPT1/SV2A/DLG3/BICD1/CCNB1/SOX9/TOP2A/CDC6/SRCIN1/EPHA1/PTN	30
GO:0015267	MF	channel activity	1.99249	0.00680622	0.00584547	GJA1/GJD2/CACNA1D/KCNK6/CACNG7/TTYH1/KCNAB2/P2RX3/ANO3/KCNN1/TRPV4/KCNK1/CACNB4/KCNE4/AQP11/GLRB/TRPC3/CLDN4/KCNS3/HCN3/GJA5/KCND1/CLCN5/GRIA3/GABRE/KCNK5/HCN4/PANX2/KCNJ4/GABRB2/CACNG4	31
GO:0022803	MF	passive transmembrane transporter activity	1.99249	0.00680622	0.00584547	GJA1/GJD2/CACNA1D/KCNK6/CACNG7/TTYH1/KCNAB2/P2RX3/ANO3/KCNN1/TRPV4/KCNK1/CACNB4/KCNE4/AQP11/GLRB/TRPC3/CLDN4/KCNS3/HCN3/GJA5/KCND1/CLCN5/GRIA3/GABRE/KCNK5/HCN4/PANX2/KCNJ4/GABRB2/CACNG4	31
GO:0099536	BP	synaptic signaling	2.13094	0.00062006	0.000488023	TMOD2/GJD2/CBLN2/GNAQ/STXBP1/MME/IL1RAP/CDH11/NTF4/PPFIA3/SLC17A7/SYT3/P2RX3/BDNF/RAB3A/HTR7/LYPD1/GLRB/SNCA/SV2A/SYP/GRIA3/GABRE/LRFN2/INSYN1/JPH4/NTF3/SYT1/PDYN/EFNB3/PTN/CHRM2	32
GO:0043269	BP	regulation of ion transport	1.67471	0.0492315	0.0387481	GJA1/THBS1/CACNA1D/SYT3/CACNG7/SYT13/STC1/TRPV4/ADRA2A/KCNE4/TRPC3/SNCA/FKBP1B/KCNS3/SYT11/HCN3/GJA5/GPM6B/KCND1/HCN4/KCNJ4/CNTN1/SLC9A3R1/CACNG4/HAP1	25
GO:0032990	BP	cell part morphogenesis	3.23469	1.13e-11	8.92e-12	EPHA7/SH3GL2/NR4A3/WNT5A/CHL1/SLITRK3/OSTN/GAP43/ALCAM/EPHA3/CDH11/NTF4/SYT3/STMN1/DAB1/BDNF/RAB3A/FZD3/KIF20B/FGFR2/SEMA3E/CCKAR/APBB2/UCHL1/RUFY3/NYAP1/SEMA4F/B3GNT2/EFNA4/PLPPR4/DCX/SLITRK4/SLITRK2/CPNE5/ISLR2/NTF3/ISL1/MAP1B/BTBD3/BMP7/SRCIN1/NOG/EFNB3/GBX1/EPHA1/PTN/PTPRZ1/HOXA2	48
GO:0060322	BP	head development	2.50843	5.1e-06	4.02e-06	FABP7/EPHA7/BMP4/NR4A3/WNT5A/CCDC39/TRNP1/DAB1/CEND1/FZD3/TBX3/FGFR2/CCKAR/SFRP2/OSR2/CRISPLD1/DCX/ID4/ATAT1/STRA6/GLI1/CNTN1/ISL1/DCT/PTCH1/AGTPBP1/SFRP1/BTBD3/BMP7/SOX9/HAP1/IGF2BP1/NOG/GBX1/WNT2/HOXA2/INHBA	37
GO:0034330	BP	cell junction organization	2.81351	5.34e-08	4.2e-08	GJA1/EPHA7/TPBG/CBLN2/CDH19/WNT5A/LRRN1/SLITRK3/CLDN11/IL1RAP/EPHA3/CDH11/PPFIA3/RHOD/BDNF/RAB3A/DMTN/LRRTM3/COL17A1/FZD5/VSTM5/CNTN5/NECTIN1/SEMA3E/GLRB/SNCA/CLDN4/GJA5/GPM6B/SLITRK4/SLITRK2/RAB39B/LRFN2/ABHD17C/LGR5/RASSF8/MARVELD2/GABRB2/PARD6B/SRCIN1/LRRN3	41
GO:0000226	BP	microtubule cytoskeleton organization	2.33315	6.15e-05	4.84e-05	CEP43/CENPW/GJA1/TUBE1/CEP152/LRRC49/SGO1/CEP70/CCDC39/EPHA3/STMN1/PARD6G/KIF18A/KIF20A/CDK1/KIF11/MAP2/PLK4/SNCA/EML4/GEN1/DCX/ATAT1/TUBA1B/BICD1/SPEF2/CCNB1/MAP1B/SPDL1/CALML5/NINL/KIF19/DNAI2/TAOK1	34
GO:0120039	BP	plasma membrane bounded cell projection morphogenesis	3.33453	4.04e-12	3.18e-12	EPHA7/SH3GL2/NR4A3/WNT5A/CHL1/SLITRK3/OSTN/GAP43/ALCAM/EPHA3/CDH11/NTF4/SYT3/STMN1/DAB1/BDNF/RAB3A/FZD3/KIF20B/FGFR2/SEMA3E/CCKAR/APBB2/UCHL1/RUFY3/NYAP1/SEMA4F/B3GNT2/EFNA4/PLPPR4/DCX/SLITRK4/SLITRK2/CPNE5/ISLR2/NTF3/ISL1/MAP1B/BTBD3/BMP7/SRCIN1/NOG/EFNB3/GBX1/EPHA1/PTN/PTPRZ1/HOXA2	48
GO:0099537	BP	trans-synaptic signaling	2.16692	0.000604149	0.0004755	TMOD2/GJD2/CBLN2/STXBP1/MME/IL1RAP/CDH11/NTF4/PPFIA3/SLC17A7/SYT3/P2RX3/BDNF/RAB3A/HTR7/LYPD1/GLRB/SNCA/SV2A/SYP/GRIA3/GABRE/LRFN2/INSYN1/JPH4/NTF3/SYT1/PDYN/EFNB3/PTN/CHRM2	31
GO:0098797	CC	plasma membrane protein complex	1.68307	0.0347244	0.0263801	GJA1/GJD2/IGF1R/CDH19/GNAQ/CACNA1D/TFRC/ALCAM/CDH11/CACNG7/KCNK1/CACNB4/ITGA4/NOX4/GLRB/TFR2/KCNS3/GJA5/PORCN/KCND1/DLG3/GRIA3/HCN4/SSTR1/ACVR1B/CACNG4	26
GO:0007268	BP	chemical synaptic transmission	2.11013	0.00109108	0.000858746	TMOD2/GJD2/CBLN2/STXBP1/MME/CDH11/NTF4/PPFIA3/SLC17A7/SYT3/P2RX3/BDNF/RAB3A/HTR7/LYPD1/GLRB/SNCA/SV2A/SYP/GRIA3/GABRE/LRFN2/INSYN1/JPH4/NTF3/SYT1/PDYN/EFNB3/PTN/CHRM2	30
GO:0098916	BP	anterograde trans-synaptic signaling	2.11013	0.00109108	0.000858746	TMOD2/GJD2/CBLN2/STXBP1/MME/CDH11/NTF4/PPFIA3/SLC17A7/SYT3/P2RX3/BDNF/RAB3A/HTR7/LYPD1/GLRB/SNCA/SV2A/SYP/GRIA3/GABRE/LRFN2/INSYN1/JPH4/NTF3/SYT1/PDYN/EFNB3/PTN/CHRM2	30
GO:0045664	BP	regulation of neuron differentiation	2.61886	1.73e-06	1.36e-06	EPHA7/BMP4/NTRK3/WNT5A/OSTN/EPHA3/NTF4/SYT3/MYCL/MIB1/DAB1/BDNF/SPOCK1/ROR2/HOXD3/ITM2C/SEMA3E/RUFY3/SFRP2/PAQR3/SOX11/PBX1/ID4/CPNE5/PTK7/ISLR2/NTF3/CNTN1/ISL1/VIM/SFRP1/BMP7/SOX9/SRCIN1/EFNB3/PTN/HOXA2	37
GO:0019901	MF	protein kinase binding	1.79526	0.047561	0.0408473	GJA1/CEP152/NR4A3/NEK6/TFRC/PARD6G/RHOD/MAPK8IP1/SLC12A2/KIF20A/ROR2/PHYHIP/KIF11/DUSP5/MAP3K2/FZD5/NOX4/ANGPT1/SV2A/BICD1/CCNB1/SOX9/TOP2A/SRCIN1/EPHA1/PTN	26
GO:0002009	BP	morphogenesis of an epithelium	2.70666	4.95e-07	3.9e-07	GJA1/EPHA7/BMP4/WNT5A/CCDC39/RIPK4/SPINT2/MIB1/TACSTD2/LGR4/ROR2/FZD3/TBX3/KIF20B/FGFR2/FZD5/SEMA3E/SFRP2/HHIP/SOX11/RSPO2/PBX1/DLG3/ZIC3/ID4/PTK7/LGR5/VDR/PTCH1/GATA3/SFRP1/BMP7/SLC9A3R1/SOX9/HOXB7/NOG/WNT2/HOXA5	38
GO:0005815	CC	microtubule organizing center	1.6547	0.046637	0.03543	CEP43/CEP152/DLGAP5/IFT74/NEK6/SGO1/CEP70/MIB1/HMBOX1/CCDC92/BICDL1/CDK1/KIF20B/CTSC/PLK4/IFT22/GEN1/PLAG1/BICD1/CCNB1/SPDL1/NINL/HAP1/TOP2A/UNC119	25
GO:0044089	BP	positive regulation of cellular component biogenesis	1.88777	0.0118796	0.00934996	TPBG/MNS1/CBLN2/LRRN1/SLITRK3/IL1RAP/TFRC/TAL1/BDNF/CLU/LRRTM3/VSTM5/SNCA/SDC1/FNBP1L/SLITRK4/SLITRK2/CARMIL1/ATAT1/PLEK2/CHGA/BMP7/SOX9/HAP1/EPHA1/LRRN3	26
GO:0061458	BP	reproductive system development	1.88777	0.0118796	0.00934996	GJA1/BMP4/WNT5A/SPINT2/KIF18A/LGR4/ROR2/TBX3/FGFR2/FZD5/VASH2/SFRP2/PLAG1/PCYT1B/ID4/MDFI/STRA6/VDR/GATA3/SFRP1/BMP7/SOX9/NOG/PTN/WNT2/INHBA	26
GO:0023061	BP	signal release	1.90003	0.0108875	0.00856909	GJA1/STXBP1/PPFIA3/SYT3/ADCYAP1/SYT13/LGR4/RAB3A/TBX3/TRPV4/CCKAR/CPE/SNCA/TFR2/FKBP1B/SOX11/SYT11/SV2A/GJA5/PORCN/SSTR1/CHGA/SYT1/SFRP1/CHRM2/INHBA	26
GO:0048608	BP	reproductive structure development	1.90003	0.0108875	0.00856909	GJA1/BMP4/WNT5A/SPINT2/KIF18A/LGR4/ROR2/TBX3/FGFR2/FZD5/VASH2/SFRP2/PLAG1/PCYT1B/ID4/MDFI/STRA6/VDR/GATA3/SFRP1/BMP7/SOX9/NOG/PTN/WNT2/INHBA	26
GO:0007420	BP	brain development	2.42734	3.93e-05	3.09e-05	FABP7/EPHA7/BMP4/NR4A3/WNT5A/CCDC39/TRNP1/DAB1/CEND1/FZD3/TBX3/FGFR2/CCKAR/SFRP2/DCX/ID4/ATAT1/GLI1/CNTN1/ISL1/DCT/PTCH1/AGTPBP1/SFRP1/BTBD3/BMP7/HAP1/IGF2BP1/NOG/GBX1/WNT2/HOXA2/INHBA	33
GO:0001501	BP	skeletal system development	2.96159	1.7e-08	1.34e-08	GJA1/BMP4/WNT5A/TAL1/HAPLN1/LOX/ROR2/STC1/RFLNA/TBX3/FGFR2/HOXD3/BARX2/PAPPA2/NKX3-2/SFRP2/HHIP/SOX11/RSPO2/OSR2/MMP16/PBX1/GJA5/COL11A2/MDFI/HOXC5/HOXC4/VDR/SFRP1/GDF5/BMP7/SOX9/HOXB5/HOXB6/HOXB7/CHAD/NOG/INSIG1/HOXA5/HOXA2	40
GO:0007610	BP	behavior	1.85099	0.0182025	0.0143264	TMOD2/NR4A3/CHL1/MME/NTF4/DAB1/TAL1/CEND1/P2RX3/BDNF/LYPD1/UCHL1/GLRB/SNCA/ABAT/SYT11/STRA6/NTF3/AGTPBP1/OPRL1/EFNB3/GBX1/PTN/GPR37/PTPRZ1	25
GO:0005216	MF	ion channel activity	1.89259	0.0270471	0.0232291	CACNA1D/KCNK6/CACNG7/TTYH1/KCNAB2/P2RX3/ANO3/KCNN1/TRPV4/KCNK1/CACNB4/KCNE4/GLRB/TRPC3/CLDN4/KCNS3/HCN3/KCND1/CLCN5/GRIA3/GABRE/KCNK5/HCN4/KCNJ4/GABRB2/CACNG4	26
GO:0031344	BP	regulation of cell projection organization	2.56803	8.21e-06	6.46e-06	EPHA7/MNS1/NTRK3/WNT5A/PLD1/OSTN/GAP43/EPHA3/SYT3/TACSTD2/DAB1/BDNF/SPOCK1/ROR2/DMTN/ITM2C/SEMA3E/RUFY3/SFRP2/PAQR3/FNBP1L/CARMIL1/CPNE5/PTK7/ISLR2/PLEK2/CNTN1/VIM/SFRP1/BMP7/HAP1/SRCIN1/EFNB3/PTN	34
GO:0007423	BP	sensory organ development	2.41697	5.74e-05	4.52e-05	GJA1/TBC1D32/BMP4/NR4A3/GNAT1/WNT5A/NTF4/MYCL/BDNF/ROR2/FZD3/FGFR2/FZD5/NKX3-2/SOX11/OSR2/PLPPR4/DCX/PTK7/STRA6/LGR5/GABRB2/AGTPBP1/VIM/GATA3/BMP7/SLC9A3R1/SOX9/NOG/INSIG1/HOXA2/INHBA	32
GO:0120035	BP	regulation of plasma membrane bounded cell projection organization	2.60297	6.09e-06	4.79e-06	EPHA7/MNS1/NTRK3/WNT5A/PLD1/OSTN/GAP43/EPHA3/SYT3/TACSTD2/DAB1/BDNF/SPOCK1/ROR2/DMTN/ITM2C/SEMA3E/RUFY3/SFRP2/PAQR3/FNBP1L/CARMIL1/CPNE5/PTK7/ISLR2/PLEK2/CNTN1/VIM/SFRP1/BMP7/HAP1/SRCIN1/EFNB3/PTN	34
GO:0048667	BP	cell morphogenesis involved in neuron differentiation	3.16038	1.36e-09	1.07e-09	EPHA7/NR4A3/WNT5A/CHL1/SLITRK3/GAP43/ALCAM/EPHA3/CDH11/STMN1/DAB1/BDNF/RAB3A/FZD3/FGFR2/SEMA3E/CCKAR/APBB2/UCHL1/RUFY3/SEMA4F/B3GNT2/EFNA4/PLPPR4/DCX/SLITRK4/SLITRK2/ISLR2/ISL1/MAP1B/BTBD3/BMP7/SLC9A3R1/SRCIN1/NOG/EFNB3/GBX1/EPHA1/PTN/PTPRZ1/HOXA2	41
GO:0007507	BP	heart development	2.00414	0.0053721	0.00422815	GJA1/TBC1D32/BMP4/NTRK3/IFT74/WNT5A/CCDC39/MIB1/LOX/TBX3/FGFR2/NOX4/CPE/SFRP2/SOX11/GJA5/ZIC3/PTK7/STRA6/ISL1/PTCH1/GATA3/BMP7/SOX9/NOG/WNT2	26
GO:0010720	BP	positive regulation of cell development	2.00414	0.0053721	0.00422815	BMP4/NTRK3/WNT5A/MME/EPHA3/SYT3/DAB1/BDNF/ROR2/DMTN/FZD3/CDK1/KIF20B/HOXD3/SOX11/PLAG1/CPNE5/PTK7/ISLR2/PDE3A/CNTN1/DCT/BMP7/HAP1/PTN/WNT2	26
GO:0060627	BP	regulation of vesicle-mediated transport	1.86274	0.0197592	0.0155516	SH3GL2/WNT5A/PLD1/EPHA3/SYT3/MIB1/DNAJC6/MAPK8IP1/SYT13/RAB3A/LGI3/CLU/SNCA/TFR2/WDR54/SDC1/PIP4P2/SYT11/BICD1/RAB3C/HAP1/UNC119/INSIG1/CHRM2	24
GO:0046873	MF	metal ion transmembrane transporter activity	1.83547	0.047561	0.0408473	SLC1A1/CACNA1D/SLC5A3/KCNK6/CACNG7/KCNAB2/MFSD2A/KCNN1/SLC12A2/TRPV4/KCNK1/CNNM2/CACNB4/KCNE4/SLC4A4/TRPC3/KCNS3/HCN3/KCND1/KCNK5/HCN4/KCNJ4/CACNG4/SLC13A5	24
GO:0048568	BP	embryonic organ development	3.11282	6.15e-09	4.84e-09	GJA1/BMP4/NR4A3/CRB2/WNT5A/CCDC39/SPINT2/MIB1/TAL1/ROR2/FZD3/TBX3/FGFR2/HOXD3/FZD5/VASH2/NKX3-2/SOX11/OSR2/MMP16/PBX1/GJA5/ZIC3/MDFI/PTK7/STRA6/HOXC4/PTCH1/BMP7/SLC9A3R1/SOX9/HOXB5/HOXB6/HOXB7/NOG/INSIG1/WNT2/HOXA5/HOXA2	39
GO:0007389	BP	pattern specification process	2.87337	2.64e-07	2.08e-07	GJA1/TBC1D32/MNS1/BMP4/IFT74/CRB2/WNT5A/CCDC39/NTF4/MIB1/ROR2/STC1/TBX3/FGFR2/HOXD3/FZD5/NKX3-2/SFRP2/HHIP/PBX1/MTF2/ZIC3/HOXC5/HOXC4/ISL1/PTCH1/SFRP1/BMP7/DNAI2/HOXB5/HOXB6/HOXB7/NOG/WNT2/HOXA5/HOXA2	36
GO:0050673	BP	epithelial cell proliferation	2.03877	0.00535042	0.00421109	CD109/THBS1/BMP4/IFT74/NR4A3/WNT5A/TACSTD2/LGR4/FGFR2/VASH2/IRF6/SFRP2/SOX11/OSR2/F3/LGR5/VDR/PTCH1/SFRP1/GDF5/SOX9/NOG/PTN/WNT2/HOXA5	25
GO:0070161	CC	anchoring junction	1.75957	0.0329224	0.0250111	FABP7/GJA1/GJD2/CDH19/CLDN11/CDH11/COL17A1/FZD5/NECTIN1/CLDN15/CLDN4/EPCAM/SV2A/GJA5/MTF2/DLG3/ATAT1/PTK7/PANX2/LIMA1/MARVELD2/PARD6B/TES	23
GO:1905114	BP	cell surface receptor signaling pathway involved in cell-cell signaling	3.14451	7.57e-09	5.96e-09	RSPO3/PYGO1/BMP4/GNAQ/WNT5A/TBL1XR1/DACT3/WLS/MAPK8IP1/BDNF/LGR4/DKK3/APC2/ROR2/FZD3/DKK1/FGFR2/FZD5/WNT11/CPE/SFRP2/LEF1/DKK2/SNCA/SDC1/RSPO2/PORCN/PTK7/INSYN1/LGR5/ISL1/BAMBI/GATA3/SFRP1/SLC9A3R1/SOX9/NOG/WNT2	38
GO:0051962	BP	positive regulation of nervous system development	2.75098	2.58e-06	2.03e-06	TPBG/CBLN2/BMP4/NTRK3/WNT5A/LRRN1/MME/SLITRK3/IL1RAP/EPHA3/SYT3/DAB1/BDNF/ROR2/FZD3/LRRTM3/KIF20B/HOXD3/VSTM5/SOX11/PLAG1/SLITRK4/SLITRK2/CPNE5/PTK7/ISLR2/CNTN1/DCT/BMP7/HAP1/PTN/WNT2/LRRN3	33
GO:0099513	CC	polymeric cytoskeletal fiber	1.96358	0.00594065	0.0045131	GJA1/TUBE1/MNS1/STMN1/KIF2C/KIF18A/TUBB4A/KIF3A/KIF20A/DMTN/NEFL/CDK1/KIF11/KIF5C/MAP2/TUBB2B/ATAT1/KIFC1/TUBA1B/PRPH/KRT8/BICD1/MAP1B/VIM/KIF19	25
GO:0048732	BP	gland development	2.2167	0.00137124	0.00107924	GJA1/BMP4/WNT5A/CCDC39/TBX3/FGFR2/HOXD3/IRF6/EDAR/PLAG1/PBX1/ZIC3/ID4/STRA6/GLI1/VDR/ISL1/PTCH1/SFRP1/BMP7/SLC9A3R1/SOX9/NOG/PTN/WNT2/HOXA5	26
GO:0061564	BP	axon development	3.63592	5.85e-12	4.61e-12	EPHA7/NR4A3/WNT5A/CHL1/SLITRK3/GAP43/ALCAM/EPHA3/CDH11/STMN1/DAB1/BDNF/RAB3A/NEFL/FZD3/FGFR2/SEMA3E/VASH2/CCKAR/APBB2/UCHL1/RUFY3/SEMA4F/B3GNT2/EFNA4/PLPPR4/PLP1/DCX/SLITRK4/SLITRK2/SPRY3/ISLR2/ISL1/MAP1B/BMP7/NOG/EFNB3/GBX1/EPHA1/PTN/PTPRZ1/HOXA2	42
GO:0030031	BP	cell projection assembly	1.90453	0.0218364	0.0171865	TBC1D32/MNS1/LRRC49/IFT74/CEP70/PLD1/CCDC39/GAP43/TACSTD2/RHOD/DMTN/TCTN3/VSTM5/PTPDC1/FNBP1L/DCX/PLEK2/TTC8/SPEF2/SLC9A3R1/DNAI2/HAP1	22
GO:0048285	BP	organelle fission	1.81796	0.0399317	0.0314285	MTFR2/BMP4/NEK6/SGO1/WNT5A/KIF18A/ZWINT/KIF20B/KIF11/SGO2/NCAPG/GEN1/GDAP1/PDE3A/CCNB1/SPDL1/UBE2C/BMP7/TOP2A/CDC6/EME1	21
GO:0120031	BP	plasma membrane bounded cell projection assembly	1.93429	0.018487	0.0145503	TBC1D32/MNS1/LRRC49/IFT74/CEP70/PLD1/CCDC39/GAP43/TACSTD2/RHOD/DMTN/TCTN3/VSTM5/PTPDC1/FNBP1L/DCX/PLEK2/TTC8/SPEF2/SLC9A3R1/DNAI2/HAP1	22
GO:0198738	BP	cell-cell signaling by wnt	3.06109	1.35e-07	1.06e-07	RSPO3/PYGO1/GNAQ/WNT5A/TBL1XR1/DACT3/WLS/MAPK8IP1/LGR4/DKK3/APC2/ROR2/FZD3/DKK1/FGFR2/FZD5/WNT11/CPE/SFRP2/LEF1/DKK2/SDC1/RSPO2/PORCN/PTK7/LGR5/ISL1/BAMBI/GATA3/SFRP1/SLC9A3R1/SOX9/NOG/WNT2	34
GO:0051051	BP	negative regulation of transport	2.16077	0.00328562	0.00258598	GJA1/THBS1/OSTN/CD200/EPHA3/PTGER3/LGR4/DMTN/STC1/ADRA2A/KCNE4/SNCA/WDR54/FKBP1B/PIP4P2/SYT11/GPM6B/SSTR1/CHGA/MAP1B/SFRP1/SLC9A3R1/UNC119/INSIG1	24
GO:0036477	CC	somatodendritic compartment	2.59025	1.63e-05	1.24e-05	FABP7/NCS1/CHL1/MME/CD200/ALCAM/NTF4/ADCYAP1/MAPK8IP1/BDNF/KCNN1/SLC12A2/CLU/FZD3/HTR7/VSTM5/UCHL1/RUFY3/PRSS12/SNCA/SYT11/GRIA3/NRSN1/CPNE5/ENO2/NTF3/MAP1B/PDYN/HAP1/EPHA1/CHRM2	31
GO:0016055	BP	Wnt signaling pathway	3.11087	9.02e-08	7.1e-08	RSPO3/PYGO1/GNAQ/WNT5A/TBL1XR1/DACT3/WLS/MAPK8IP1/LGR4/DKK3/APC2/ROR2/FZD3/DKK1/FGFR2/FZD5/WNT11/CPE/SFRP2/LEF1/DKK2/SDC1/RSPO2/PORCN/PTK7/LGR5/ISL1/BAMBI/GATA3/SFRP1/SLC9A3R1/SOX9/NOG/WNT2	34
GO:0003002	BP	regionalization	2.69725	1.99e-05	1.57e-05	TBC1D32/MNS1/BMP4/CRB2/WNT5A/NTF4/MIB1/ROR2/TBX3/FGFR2/HOXD3/FZD5/SFRP2/HHIP/PBX1/MTF2/ZIC3/HOXC5/HOXC4/ISL1/PTCH1/SFRP1/HOXB5/HOXB6/HOXB7/NOG/WNT2/HOXA5/HOXA2	29
GO:0001503	BP	ossification	2.64801	4.16e-05	3.28e-05	GJA1/BMP4/WNT5A/OSTN/LGR4/LOX/GDF10/FGFR2/SFRP2/SGMS2/DMP1/BMP3/OMD/SOX11/RSPO2/OSR2/MMP16/PBX1/GPM6B/PHEX/ID4/PTCH1/SFRP1/BMP7/SOX9/NOG/PTN/HOXA2	28
GO:0007409	BP	axonogenesis	3.62086	1.88e-10	1.48e-10	EPHA7/NR4A3/WNT5A/CHL1/SLITRK3/GAP43/ALCAM/EPHA3/CDH11/STMN1/DAB1/BDNF/RAB3A/FZD3/FGFR2/SEMA3E/CCKAR/APBB2/UCHL1/RUFY3/SEMA4F/B3GNT2/EFNA4/PLPPR4/DCX/SLITRK4/SLITRK2/ISLR2/ISL1/MAP1B/BMP7/NOG/EFNB3/GBX1/EPHA1/PTPRZ1/HOXA2	37
GO:0050769	BP	positive regulation of neurogenesis	2.25081	0.00249156	0.001961	BMP4/NTRK3/WNT5A/MME/EPHA3/SYT3/DAB1/BDNF/ROR2/FZD3/KIF20B/HOXD3/SOX11/PLAG1/CPNE5/PTK7/ISLR2/CNTN1/DCT/BMP7/HAP1/PTN/WNT2	23
GO:0034329	BP	cell junction assembly	3.06031	5.55e-07	4.37e-07	EPHA7/TPBG/CBLN2/CDH19/WNT5A/LRRN1/SLITRK3/CLDN11/IL1RAP/EPHA3/CDH11/RHOD/BDNF/DMTN/LRRTM3/COL17A1/FZD5/VSTM5/CNTN5/NECTIN1/SNCA/CLDN4/GJA5/GPM6B/SLITRK4/SLITRK2/LGR5/MARVELD2/GABRB2/PARD6B/LRRN3	31
GO:0050678	BP	regulation of epithelial cell proliferation	2.19105	0.00440543	0.00346733	CD109/THBS1/BMP4/IFT74/NR4A3/WNT5A/TACSTD2/FGFR2/VASH2/SFRP2/SOX11/OSR2/F3/VDR/PTCH1/SFRP1/GDF5/SOX9/NOG/PTN/WNT2/HOXA5	22
GO:0099503	CC	secretory vesicle	2.24409	0.00140201	0.00106511	THBS1/SCG5/STXBP1/MME/NTF4/SLC17A7/SYT3/SYT13/BDNF/RAB3A/LGI3/CLU/CPE/SNCA/SLC30A3/SYT11/SV2A/SYP/CLCN5/CHGA/NTF3/SYT1/RAB3C/CHGB	24
GO:0060562	BP	epithelial tube morphogenesis	3.2444	9.02e-08	7.1e-08	GJA1/EPHA7/BMP4/WNT5A/CCDC39/SPINT2/MIB1/TACSTD2/LGR4/FZD3/TBX3/KIF20B/FGFR2/SEMA3E/SFRP2/HHIP/SOX11/RSPO2/PBX1/ZIC3/PTK7/LGR5/VDR/PTCH1/GATA3/SFRP1/BMP7/SOX9/HOXB7/NOG/WNT2/HOXA5	32
GO:0007178	BP	transmembrane receptor protein serine/threonine kinase signaling pathway	2.20873	0.00510764	0.00402001	CD109/THBS1/BMP4/CRB2/WNT5A/LOX/ROR2/RASL11B/SFRP2/BMP3/SOX11/ACVR1B/SMAD9/BAMBI/VIM/SFRP1/GDF5/BMP7/NOG/MTMR4/INHBA	21
GO:0031012	CC	extracellular matrix	2.45447	0.000320813	0.000243721	THBS1/TNC/MEGF9/FIBCD1/LRRC3B/WNT5A/LRRN1/COL8A1/HAPLN1/LOX/LRRN2/LRRC17/DMP1/GPC2/OMD/ANGPT1/MMP16/F3/COL11A2/FBLN1/SFRP1/CHAD/PTPRZ1/WNT2/LRRN3	25
GO:0022836	MF	gated channel activity	2.10147	0.0270471	0.0232291	CACNA1D/CACNG7/KCNAB2/P2RX3/KCNN1/KCNK1/CACNB4/KCNE4/GLRB/KCNS3/HCN3/KCND1/CLCN5/GRIA3/GABRE/KCNK5/HCN4/KCNJ4/GABRB2/CACNG4	20
GO:0007187	BP	G protein-coupled receptor signaling pathway, coupled to cyclic nucleotide second messenger	1.94781	0.0360637	0.0283842	CNR1/GNAQ/PTH1R/GNAT1/CACNA1D/ADCYAP1/PTGER3/LGR4/LPAR2/S1PR3/HTR7/ADRA2A/CHGA/ADRA1B/OPRL1/SLC9A3R1/CHRM2/GPR37	18
GO:0098794	CC	postsynapse	2.43754	0.000479725	0.000364446	WNT5A/SLITRK3/GAP43/DNAJC6/P2RX3/BDNF/KCNN1/DMTN/LRRTM3/GLRB/SNCA/SYT11/PLPPR4/GRIA3/GABRE/LRFN2/ABHD17C/INSYN1/LGR5/CNTN1/MAP1B/GABRB2/EPHA1/CHRM2	24
GO:0010975	BP	regulation of neuron projection development	2.78565	5.4e-05	4.25e-05	EPHA7/NTRK3/WNT5A/OSTN/EPHA3/SYT3/DAB1/BDNF/SPOCK1/ROR2/ITM2C/SEMA3E/RUFY3/SFRP2/PAQR3/CPNE5/PTK7/ISLR2/CNTN1/VIM/SFRP1/BMP7/SRCIN1/EFNB3/PTN	25
GO:0001655	BP	urogenital system development	2.75609	9.59e-05	7.54e-05	EPHA7/PYGO1/BMP4/WNT5A/MME/TACSTD2/BDNF/LGR4/HELLS/FGFR2/EPCAM/OSR2/PLAG1/PBX1/ID4/STRA6/LGR5/PTCH1/GATA3/SFRP1/BMP7/SOX9/HOXB7/NOG	24
GO:0030900	BP	forebrain development	2.1819	0.00985659	0.0077577	FABP7/BMP4/NR4A3/WNT5A/DAB1/TBX3/CCKAR/DCX/ID4/ATAT1/GLI1/ISL1/DCT/AGTPBP1/BTBD3/HAP1/IGF2BP1/NOG/INHBA	19
GO:0010721	BP	negative regulation of cell development	3.01654	8.31e-06	6.54e-06	EPHA7/WNT5A/OSTN/MIB1/TACSTD2/DAB1/BDNF/SPOCK1/S1PR3/DMTN/ITM2C/SEMA3E/PAQR3/SOX11/PBX1/GPR173/ID4/ISL1/CCNB1/VIM/BMP7/SOX9/NOG/EFNB3/PTN/HOXA2	26
GO:0048562	BP	embryonic organ morphogenesis	3.75134	1.76e-09	1.39e-09	GJA1/BMP4/NR4A3/CRB2/WNT5A/CCDC39/MIB1/ROR2/FZD3/TBX3/FGFR2/HOXD3/FZD5/NKX3-2/SOX11/OSR2/MMP16/ZIC3/MDFI/PTK7/STRA6/HOXC4/BMP7/SLC9A3R1/SOX9/HOXB5/HOXB6/HOXB7/NOG/INSIG1/HOXA5/HOXA2	32
GO:0015631	MF	tubulin binding	3.36943	6.48e-07	5.57e-07	GJA1/LRRC49/IFT74/CEP70/STMN1/KIF2C/KIF18A/APC2/KIF3A/KIF20A/KIF20B/KIF11/JAKMIP3/KIF5C/MAP2/VASH2/SNCA/EML4/CCDC181/SYT11/S100A8/KIF4A/KIFC1/MAP1B/MAP1LC3C/AGTPBP1/KIF24/KIF19/TAOK1	29
GO:0007018	BP	microtubule-based movement	2.75364	0.000150087	0.000118127	LCA5/IFT74/CCDC39/KIF2C/KIF18A/KIF3A/KIF20A/KIF20B/KIF11/KIF5C/UCHL1/KIF4A/KIFC1/BICD1/ROPN1L/SPEF2/MAP1B/AGTPBP1/KIF24/SLC9A3R1/KIF19/DNAI2/HAP1	23
GO:0007188	BP	adenylate cyclase-modulating G protein-coupled receptor signaling pathway	2.0353	0.030337	0.023877	CNR1/GNAQ/PTH1R/GNAT1/CACNA1D/ADCYAP1/PTGER3/LGR4/LPAR2/S1PR3/ADRA2A/CHGA/ADRA1B/OPRL1/SLC9A3R1/CHRM2/GPR37	17
GO:0030424	CC	axon	3.22323	3.1e-07	2.36e-07	IGF1R/NTRK3/NCS1/CHL1/MME/GAP43/CD200/ALCAM/NTF4/NCMAP/P2RX3/MAPK8IP1/SYT13/BDNF/RAB3A/ROR2/FZD3/VSTM5/UCHL1/RUFY3/PRSS12/SNCA/SYT11/NRSN1/ATAT1/NTF3/AGTPBP1/PDYN/HAP1	29
GO:0048638	BP	regulation of developmental growth	2.05719	0.0277718	0.021858	EPHA7/BMP4/WNT5A/OSTN/SYT3/BDNF/TLL2/FGFR2/SEMA3E/SFRP2/CPNE5/ISLR2/PTCH1/SFRP1/GDF5/NOG/WNT2	17
GO:0043235	CC	receptor complex	2.5807	0.000310273	0.000235714	EPHA7/GPR63/IGF1R/NTRK3/TFRC/ALCAM/EPHA3/LRP8/P2RX3/ROR2/ITGA4/AHR/TFR2/PORCN/DLG3/GRIA3/GABRE/SSTR1/ACVR1B/VDR/PRLR/EPHA1/GPR37	23
GO:0042391	BP	regulation of membrane potential	2.44653	0.0020608	0.00162197	GJA1/GJD2/GNAQ/CACNA1D/SLC25A33/BDNF/SLC1A6/TRPV4/KCNK1/KCNE4/GLRB/SNCA/FKBP1B/HCN3/MLLT11/GJA5/GABRE/KCNK5/INSYN1/HCN4	20
GO:0030425	CC	dendrite	2.42559	0.00129564	0.000984297	NCS1/CHL1/MME/NTF4/MAPK8IP1/BDNF/KCNN1/CLU/FZD3/HTR7/VSTM5/RUFY3/PRSS12/SYT11/GRIA3/NTF3/MAP1B/PDYN/HAP1/EPHA1/CHRM2	21
GO:0097447	CC	dendritic tree	2.42559	0.00129564	0.000984297	NCS1/CHL1/MME/NTF4/MAPK8IP1/BDNF/KCNN1/CLU/FZD3/HTR7/VSTM5/RUFY3/PRSS12/SYT11/GRIA3/NTF3/MAP1B/PDYN/HAP1/EPHA1/CHRM2	21
GO:0061448	BP	connective tissue development	2.62594	0.000631502	0.000497029	BMP4/WNT5A/TBL1XR1/LOX/ROR2/STC1/RFLNA/HOXD3/BARX2/NKX3-2/SFRP2/RSPO2/OSR2/ID4/COL11A2/HOXC4/GDF5/BMP7/SOX9/NOG/HOXA5	21
GO:0060485	BP	mesenchyme development	2.12576	0.0207536	0.0163343	BMP4/GLIPR2/CRB2/WNT5A/FGFR2/SEMA3E/SFRP2/SOX11/PTK7/ISL1/BAMBI/SFRP1/BMP7/SOX9/NOG/WNT2/HOXA5	17
GO:0050808	BP	synapse organization	3.28769	1.63e-06	1.29e-06	EPHA7/TPBG/CBLN2/WNT5A/LRRN1/SLITRK3/IL1RAP/PPFIA3/BDNF/RAB3A/LRRTM3/VSTM5/CNTN5/NECTIN1/SEMA3E/GLRB/SNCA/SLITRK4/SLITRK2/RAB39B/LRFN2/ABHD17C/LGR5/GABRB2/SRCIN1/LRRN3	26
GO:0098793	CC	presynapse	3.18099	1.24e-06	9.43e-07	SH3GL2/STXBP1/CACNA1D/MME/NTF4/PPFIA3/SLC17A7/SYT3/DNAJC6/BDNF/RAB3A/SLC1A6/LGI3/FZD3/CNTN5/PRSS12/SNCA/SLC30A3/SV2A/SYP/CLCN5/NTF3/CNTN1/SYT1/RAB3C/PDYN/EFNB3	27
GO:0001763	BP	morphogenesis of a branching structure	3.0098	3.66e-05	2.88e-05	EPHA7/BMP4/WNT5A/SPINT2/TACSTD2/LGR4/TBX3/FGFR2/FZD5/SEMA3E/SFRP2/HHIP/RSPO2/PBX1/VDR/PTCH1/SFRP1/BMP7/SOX9/HOXB7/NOG/WNT2/HOXA5	23
GO:0060070	BP	canonical Wnt signaling pathway	3.61737	1.29e-07	1.02e-07	PYGO1/GNAQ/WNT5A/TBL1XR1/DACT3/MAPK8IP1/LGR4/APC2/ROR2/FZD3/FGFR2/FZD5/SFRP2/DKK2/SDC1/RSPO2/PORCN/PTK7/LGR5/ISL1/BAMBI/GATA3/SFRP1/SLC9A3R1/SOX9/NOG/WNT2	27
GO:0030111	BP	regulation of Wnt signaling pathway	3.08146	2.46e-05	1.94e-05	RSPO3/GNAQ/WNT5A/TBL1XR1/DACT3/MAPK8IP1/LGR4/DKK3/APC2/ROR2/DKK1/FGFR2/SFRP2/DKK2/RSPO2/PTK7/LGR5/ISL1/BAMBI/SFRP1/SLC9A3R1/SOX9/NOG	23
GO:0090596	BP	sensory organ morphogenesis	2.81351	0.000242507	0.000190867	BMP4/NR4A3/GNAT1/WNT5A/BDNF/ROR2/FZD3/FGFR2/FZD5/NKX3-2/SOX11/OSR2/PTK7/STRA6/AGTPBP1/BMP7/SLC9A3R1/SOX9/NOG/INSIG1/HOXA2	21
GO:0048880	BP	sensory system development	2.14362	0.0241063	0.0189731	GJA1/TBC1D32/BMP4/GNAT1/BDNF/FZD5/SOX11/OSR2/DCX/STRA6/ISL1/AGTPBP1/VIM/BMP7/SOX9/INHBA	16
GO:0051961	BP	negative regulation of nervous system development	3.25418	5.78e-06	4.55e-06	EPHA7/WNT5A/OSTN/MIB1/DAB1/CEND1/BDNF/SPOCK1/ITM2C/CTSC/SEMA3E/PAQR3/SOX11/PBX1/GPR173/ID4/ISL1/VIM/BMP7/SOX9/NOG/EFNB3/PTN/HOXA2	24
GO:0044782	BP	cilium organization	2.30504	0.00965084	0.00759577	TBC1D32/LCA5/MNS1/LRRC49/IFT74/CEP70/CCDC39/TCTN3/PTPDC1/FNBP1L/DCX/TTC8/SPEF2/SLC9A3R1/KIF19/DNAI2/HAP1	17
GO:0031589	BP	cell-substrate adhesion	2.03386	0.0441501	0.0347486	THBS1/MEGF9/EPHA3/TACSTD2/RHOD/SPOCK1/DMTN/HOXD3/SEMA3E/DMP1/ANGPT1/EGFL6/GPM6B/SRCIN1/EPHA1	15
GO:0042063	BP	gliogenesis	2.19591	0.0198734	0.0156415	GAP43/NCMAP/DAB1/TAL1/CLU/SOX11/PLAG1/S100A8/PLP1/DCX/ID4/VIM/SOX9/NOG/PTN/PTPRZ1	16
GO:0001654	BP	eye development	2.05866	0.0407677	0.0320866	GJA1/TBC1D32/BMP4/GNAT1/BDNF/FZD5/SOX11/OSR2/DCX/STRA6/AGTPBP1/VIM/BMP7/SOX9/INHBA	15
GO:0150063	BP	visual system development	2.05866	0.0407677	0.0320866	GJA1/TBC1D32/BMP4/GNAT1/BDNF/FZD5/SOX11/OSR2/DCX/STRA6/AGTPBP1/VIM/BMP7/SOX9/INHBA	15
GO:0072001	BP	renal system development	2.95418	0.000119422	9.4e-05	EPHA7/PYGO1/BMP4/WNT5A/MME/TACSTD2/BDNF/LGR4/FGFR2/EPCAM/OSR2/PBX1/STRA6/LGR5/PTCH1/GATA3/SFRP1/BMP7/SOX9/HOXB7/NOG	21
GO:0030133	CC	transport vesicle	2.6181	0.000687402	0.000522218	MME/NTF4/SLC17A7/SYT3/SYT13/BDNF/RAB3A/LGI3/SNCA/SLC30A3/SYT11/SV2A/SYP/CLCN5/NRSN1/SEC23A/CHGA/NTF3/SYT1/RAB3C	20
GO:0061138	BP	morphogenesis of a branching epithelium	3.13403	3.01e-05	2.37e-05	BMP4/WNT5A/SPINT2/TACSTD2/LGR4/TBX3/FGFR2/FZD5/SEMA3E/SFRP2/HHIP/RSPO2/PBX1/VDR/PTCH1/SFRP1/BMP7/SOX9/HOXB7/NOG/WNT2/HOXA5	22
GO:0031346	BP	positive regulation of cell projection organization	2.42175	0.00577646	0.00454641	MNS1/NTRK3/WNT5A/EPHA3/SYT3/BDNF/ROR2/FNBP1L/CARMIL1/CPNE5/PTK7/ISLR2/PLEK2/CNTN1/BMP7/HAP1/PTN	17
GO:0045666	BP	positive regulation of neuron differentiation	2.2793	0.0143592	0.0113015	BMP4/NTRK3/WNT5A/EPHA3/SYT3/DAB1/BDNF/ROR2/HOXD3/SOX11/CPNE5/PTK7/ISLR2/CNTN1/BMP7/PTN	16
GO:0050768	BP	negative regulation of neurogenesis	3.17421	2.46e-05	1.94e-05	EPHA7/WNT5A/OSTN/MIB1/DAB1/BDNF/SPOCK1/ITM2C/SEMA3E/PAQR3/SOX11/PBX1/GPR173/ID4/ISL1/VIM/BMP7/SOX9/NOG/EFNB3/PTN/HOXA2	22
GO:0003007	BP	heart morphogenesis	2.74137	0.000768292	0.00060469	GJA1/BMP4/WNT5A/CCDC39/MIB1/TBX3/FGFR2/CPE/SFRP2/SOX11/GJA5/ZIC3/ISL1/PTCH1/GATA3/BMP7/SOX9/NOG/WNT2	19
GO:0090287	BP	regulation of cellular response to growth factor stimulus	2.30852	0.0126825	0.00998184	CD109/THBS1/BMP4/CRB2/WNT5A/LOX/RASL11B/SFRP2/HHIP/SOX11/SPRY3/BAMBI/GATA3/SFRP1/GDF5/NOG	16
GO:0140014	BP	mitotic nuclear division	2.16424	0.0284323	0.0223778	BMP4/NEK6/SGO1/KIF18A/ZWINT/KIF20B/KIF11/SGO2/NCAPG/GEN1/CCNB1/SPDL1/UBE2C/BMP7/CDC6	15
GO:0009952	BP	anterior/posterior pattern specification	3.06928	6.51e-05	5.12e-05	BMP4/CRB2/WNT5A/MIB1/ROR2/TBX3/HOXD3/FZD5/SFRP2/PBX1/ZIC3/HOXC5/HOXC4/SFRP1/HOXB5/HOXB6/HOXB7/NOG/WNT2/HOXA5/HOXA2	21
GO:0001822	BP	kidney development	2.77697	0.000651624	0.000512866	EPHA7/PYGO1/BMP4/MME/TACSTD2/BDNF/LGR4/FGFR2/EPCAM/OSR2/PBX1/STRA6/PTCH1/GATA3/SFRP1/BMP7/SOX9/HOXB7/NOG	19
GO:0048705	BP	skeletal system morphogenesis	3.85006	6.3e-08	4.95e-08	BMP4/ROR2/STC1/FGFR2/HOXD3/BARX2/PAPPA2/NKX3-2/SFRP2/HHIP/SOX11/OSR2/MMP16/MDFI/HOXC4/SFRP1/BMP7/SOX9/HOXB5/HOXB6/HOXB7/CHAD/NOG/INSIG1/HOXA5/HOXA2	26
GO:0060271	BP	cilium assembly	2.07311	0.0468598	0.0368814	TBC1D32/MNS1/LRRC49/IFT74/CEP70/CCDC39/TCTN3/PTPDC1/FNBP1L/DCX/TTC8/SPEF2/DNAI2/HAP1	14
GO:0098813	BP	nuclear chromosome segregation	2.07311	0.0468598	0.0368814	NEK6/SGO1/KIF18A/ZWINT/SGO2/NCAPG/RMI2/GEN1/CCNB1/SPDL1/UBE2C/TOP2A/CDC6/EME1	14
GO:0015850	BP	organic hydroxy compound transport	2.10075	0.0434692	0.0342128	LIPG/SLC5A3/SYT3/SYT13/STARD4/RBP4/SNCA/SYT11/GPM6B/STARD5/STRA6/CHGA/LIMA1/PTCH1	14
GO:0044297	CC	cell body	2.41307	0.00447452	0.00339928	FABP7/MME/CD200/ALCAM/ADCYAP1/MAPK8IP1/KCNN1/SLC12A2/FZD3/UCHL1/RUFY3/SNCA/NRSN1/CPNE5/ENO2/MAP1B/PDYN	17
GO:0005819	CC	spindle	1.98723	0.0492585	0.0374215	DLGAP5/NEK6/SGO1/TBL1XR1/KIF18A/KIF20A/CDK1/KIF20B/KIF11/ATAT1/CCNB1/SPDL1/CDC6/UNC119	14
GO:0043583	BP	ear development	3.23746	3.01e-05	2.37e-05	BMP4/NR4A3/WNT5A/MYCL/BDNF/ROR2/FZD3/FGFR2/NKX3-2/OSR2/PLPPR4/PTK7/STRA6/LGR5/GABRB2/GATA3/SLC9A3R1/SOX9/NOG/INSIG1/HOXA2	21
GO:0090092	BP	regulation of transmembrane receptor protein serine/threonine kinase signaling pathway	2.50089	0.00577646	0.00454641	CD109/THBS1/BMP4/CRB2/WNT5A/LOX/RASL11B/SFRP2/BMP3/SOX11/BAMBI/SFRP1/GDF5/BMP7/NOG/INHBA	16
GO:0005874	CC	microtubule	2.6181	0.00138663	0.00105342	TUBE1/STMN1/KIF2C/KIF18A/TUBB4A/KIF3A/KIF20A/CDK1/KIF11/KIF5C/MAP2/TUBB2B/ATAT1/KIFC1/TUBA1B/BICD1/MAP1B/KIF19	18
GO:0045177	CC	apical part of cell	2.0363	0.0445924	0.0338767	GJA1/SLC1A1/CRB2/CHL1/PLD1/PARD6G/SLC12A2/FZD3/TRPV4/EDAR/EPCAM/MARVELD2/PARD6B/SLC9A3R1	14
GO:0008544	BP	epidermis development	2.85313	0.000707017	0.000556464	CD109/BMP4/IFT74/WNT5A/NTF4/MYCL/CST6/LGR4/FZD3/FGFR2/IRF6/EDAR/LGR5/VDR/PTCH1/SLC9A3R1/SOX9/INHBA	18
GO:0043010	BP	camera-type eye development	2.2191	0.0301507	0.0237304	GJA1/TBC1D32/BMP4/GNAT1/FZD5/SOX11/OSR2/DCX/STRA6/AGTPBP1/VIM/BMP7/SOX9/INHBA	14
GO:0051216	BP	cartilage development	2.73312	0.00161302	0.00126954	BMP4/WNT5A/ROR2/STC1/RFLNA/HOXD3/BARX2/NKX3-2/SFRP2/RSPO2/OSR2/COL11A2/HOXC4/GDF5/SOX9/NOG/HOXA5	17
GO:0030278	BP	regulation of ossification	2.93583	0.00051453	0.000404965	GJA1/BMP4/WNT5A/OSTN/SFRP2/SGMS2/OMD/SOX11/OSR2/PBX1/GPM6B/PTCH1/SFRP1/BMP7/SOX9/NOG/PTN/HOXA2	18
GO:0060541	BP	respiratory system development	2.60963	0.00385238	0.00303205	BMP4/WNT5A/CCDC39/RAB3A/LOX/FGFR2/HHIP/SOX11/RSPO2/ZIC3/PTK7/STRA6/SOX9/NOG/WNT2/HOXA5	16
GO:0048762	BP	mesenchymal cell differentiation	2.44653	0.00995109	0.00783209	BMP4/GLIPR2/CRB2/WNT5A/FGFR2/SEMA3E/SFRP2/SOX11/ISL1/BAMBI/SFRP1/BMP7/SOX9/NOG/WNT2	15
GO:1990351	CC	transporter complex	2.26566	0.0147468	0.0112031	CACNA1D/CACNG7/TTYH1/KCNK1/CACNB4/GLRB/TRPC3/FKBP1B/KCNS3/PORCN/KCND1/DLG3/GRIA3/HCN4/CACNG4	15
GO:1902495	CC	transmembrane transporter complex	2.29509	0.0131866	0.0100178	CACNA1D/CACNG7/TTYH1/KCNK1/CACNB4/GLRB/TRPC3/FKBP1B/KCNS3/PORCN/KCND1/DLG3/GRIA3/HCN4/CACNG4	15
GO:0010001	BP	glial cell differentiation	2.31701	0.0216243	0.0170196	GAP43/NCMAP/DAB1/TAL1/CLU/SOX11/S100A8/PLP1/ID4/VIM/SOX9/NOG/PTN/PTPRZ1	14
GO:0048754	BP	branching morphogenesis of an epithelial tube	3.28964	6.48e-05	5.1e-05	BMP4/WNT5A/TACSTD2/LGR4/TBX3/FGFR2/SEMA3E/SFRP2/HHIP/RSPO2/PBX1/VDR/PTCH1/BMP7/SOX9/HOXB7/NOG/WNT2/HOXA5	19
GO:0001649	BP	osteoblast differentiation	2.94336	0.000746591	0.00058761	GJA1/BMP4/OSTN/LGR4/LOX/GDF10/SFRP2/BMP3/SOX11/RSPO2/ID4/PTCH1/SFRP1/BMP7/SOX9/NOG/HOXA2	17
GO:0060560	BP	developmental growth involved in morphogenesis	2.94336	0.000746591	0.00058761	EPHA7/BMP4/SH3GL2/WNT5A/OSTN/SYT3/BDNF/FGFR2/SEMA3E/SFRP2/DCX/CPNE5/PTK7/ISLR2/MAP1B/SFRP1/SOX9	17
GO:0045926	BP	negative regulation of growth	2.25081	0.0348302	0.0274134	GJA1/EPHA7/BMP4/WNT5A/OSTN/TLL2/SEMA3E/APBB2/SFRP2/PTCH1/SFRP1/NOG/INHBA	13
GO:0008017	MF	microtubule binding	3.4038	7.92e-05	6.8e-05	KIF2C/KIF18A/APC2/KIF3A/KIF20A/KIF20B/KIF11/JAKMIP3/KIF5C/MAP2/VASH2/EML4/CCDC181/S100A8/KIF4A/KIFC1/MAP1B/MAP1LC3C/KIF24/KIF19	20
GO:0030323	BP	respiratory tube development	2.85817	0.00149638	0.00117774	BMP4/WNT5A/CCDC39/RAB3A/LOX/FGFR2/HHIP/SOX11/RSPO2/ZIC3/PTK7/STRA6/SOX9/NOG/WNT2/HOXA5	16
GO:0030324	BP	lung development	2.85817	0.00149638	0.00117774	BMP4/WNT5A/CCDC39/RAB3A/LOX/FGFR2/HHIP/SOX11/RSPO2/ZIC3/PTK7/STRA6/SOX9/NOG/WNT2/HOXA5	16
GO:0097485	BP	neuron projection guidance	3.81185	2.02e-06	1.59e-06	EPHA7/NR4A3/WNT5A/CHL1/GAP43/ALCAM/EPHA3/BDNF/FZD3/SEMA3E/APBB2/SEMA4F/B3GNT2/EFNA4/ISL1/BMP7/NOG/EFNB3/GBX1/EPHA1/HOXA2	21
GO:0034702	CC	ion channel complex	2.5246	0.00540858	0.00410889	CACNA1D/CACNG7/TTYH1/KCNK1/CACNB4/GLRB/TRPC3/FKBP1B/KCNS3/PORCN/KCND1/DLG3/GRIA3/HCN4/CACNG4	15
GO:0007411	BP	axon guidance	3.87434	1.55e-06	1.22e-06	EPHA7/NR4A3/WNT5A/CHL1/GAP43/ALCAM/EPHA3/BDNF/FZD3/SEMA3E/APBB2/SEMA4F/B3GNT2/EFNA4/ISL1/BMP7/NOG/EFNB3/GBX1/EPHA1/HOXA2	21
GO:0060828	BP	regulation of canonical Wnt signaling pathway	3.68984	6.48e-06	5.1e-06	GNAQ/WNT5A/TBL1XR1/DACT3/MAPK8IP1/LGR4/APC2/ROR2/FGFR2/SFRP2/DKK2/RSPO2/PTK7/LGR5/ISL1/BAMBI/SFRP1/SLC9A3R1/SOX9/NOG	20
GO:0045665	BP	negative regulation of neuron differentiation	3.13637	0.000356045	0.000280228	EPHA7/WNT5A/OSTN/MIB1/DAB1/SPOCK1/ITM2C/SEMA3E/PAQR3/PBX1/ID4/ISL1/VIM/BMP7/SOX9/EFNB3/HOXA2	17
GO:0050679	BP	positive regulation of epithelial cell proliferation	2.3984	0.0220181	0.0173295	BMP4/NR4A3/WNT5A/FGFR2/VASH2/SOX11/OSR2/F3/SFRP1/SOX9/NOG/PTN/WNT2	13
GO:0001505	BP	regulation of neurotransmitter levels	2.21391	0.0477227	0.0375605	STXBP1/PPFIA3/SYT3/RAB3A/SLC1A6/SNCA/ABAT/SV2A/GPM6B/SYT1/AGTPBP1/CHRM2	12
GO:0006469	BP	negative regulation of protein kinase activity	2.21391	0.0477227	0.0375605	IGF1R/BMP4/GNAQ/DUSP5/UCHL1/SFRP2/PAQR3/SPRY3/SFRP1/BMP7/SRCIN1/EPHA1	12
GO:0071559	BP	response to transforming growth factor beta	2.21391	0.0477227	0.0375605	CD109/THBS1/WNT5A/LOX/RASL11B/SOX11/SMAD9/BAMBI/SFRP1/SOX9/MTMR4/WNT2	12
GO:0071560	BP	cellular response to transforming growth factor beta stimulus	2.21391	0.0477227	0.0375605	CD109/THBS1/WNT5A/LOX/RASL11B/SOX11/SMAD9/BAMBI/SFRP1/SOX9/MTMR4/WNT2	12
GO:1901888	BP	regulation of cell junction assembly	3.93891	1.13e-06	8.9e-07	EPHA7/TPBG/CBLN2/WNT5A/LRRN1/SLITRK3/IL1RAP/EPHA3/RHOD/BDNF/DMTN/LRRTM3/FZD5/VSTM5/NECTIN1/SNCA/GPM6B/SLITRK4/SLITRK2/LGR5/LRRN3	21
GO:0021953	BP	central nervous system neuron differentiation	2.81351	0.00271318	0.00213543	WNT5A/CDH11/TAL1/CEND1/MAP2/SFRP2/DCX/ID4/ISL1/PTCH1/AGTPBP1/SFRP1/GBX1/WNT2/INHBA	15
GO:0048839	BP	inner ear development	2.81351	0.00271318	0.00213543	BMP4/NR4A3/WNT5A/MYCL/BDNF/ROR2/FZD3/FGFR2/PLPPR4/PTK7/LGR5/GABRB2/SLC9A3R1/SOX9/INSIG1	15
GO:0043588	BP	skin development	2.43837	0.0195377	0.0153773	CD109/IFT74/WNT5A/LGR4/FZD3/FGFR2/IRF6/CLDN4/EDAR/LGR5/VDR/SOX9/INHBA	13
GO:0050803	BP	regulation of synapse structure or activity	3.81492	3.91e-06	3.08e-06	EPHA7/TPBG/CBLN2/WNT5A/LRRN1/SLITRK3/IL1RAP/SLC17A7/BDNF/LRRTM3/VSTM5/NECTIN1/SNCA/SLITRK4/SLITRK2/LRFN2/ABHD17C/LGR5/SRCIN1/LRRN3	20
GO:0043025	CC	neuronal cell body	2.85611	0.00124421	0.000945222	FABP7/MME/CD200/ALCAM/ADCYAP1/KCNN1/SLC12A2/FZD3/UCHL1/RUFY3/SNCA/NRSN1/CPNE5/ENO2/MAP1B/PDYN	16
GO:0022832	MF	voltage-gated channel activity	2.64326	0.0177355	0.015232	CACNA1D/CACNG7/KCNAB2/KCNK1/CACNB4/KCNE4/KCNS3/HCN3/KCND1/CLCN5/KCNK5/HCN4/KCNJ4/CACNG4	14
GO:0043177	MF	organic acid binding	2.64326	0.0177355	0.015232	VCAN/HAPLN1/HBB/GLRB/ALB/SNCA/HBM/CRABP2/S100A8/CRABP1/STARD5/ACAN/VDR/HMMR	14
GO:0005244	MF	voltage-gated ion channel activity	2.68522	0.0171059	0.0146913	CACNA1D/CACNG7/KCNAB2/KCNK1/CACNB4/KCNE4/KCNS3/HCN3/KCND1/CLCN5/KCNK5/HCN4/KCNJ4/CACNG4	14
GO:0031214	BP	biomineral tissue development	2.96159	0.00157295	0.00123801	GJA1/BMP4/LGR4/LOX/FGFR2/SGMS2/DMP1/OMD/RSPO2/OSR2/GPM6B/PHEX/BMP7/SOX9/PTN	15
GO:0110148	BP	biomineralization	2.96159	0.00157295	0.00123801	GJA1/BMP4/LGR4/LOX/FGFR2/SGMS2/DMP1/OMD/RSPO2/OSR2/GPM6B/PHEX/BMP7/SOX9/PTN	15
GO:0071772	BP	response to BMP	2.41158	0.0284323	0.0223778	BMP4/CRB2/WNT5A/ROR2/SFRP2/BMP3/SOX11/SFRP1/GDF5/BMP7/SOX9/NOG	12
GO:0071773	BP	cellular response to BMP stimulus	2.41158	0.0284323	0.0223778	BMP4/CRB2/WNT5A/ROR2/SFRP2/BMP3/SOX11/SFRP1/GDF5/BMP7/SOX9/NOG	12
GO:0050807	BP	regulation of synapse organization	3.88775	5.69e-06	4.48e-06	EPHA7/TPBG/CBLN2/WNT5A/LRRN1/SLITRK3/IL1RAP/BDNF/LRRTM3/VSTM5/NECTIN1/SNCA/SLITRK4/SLITRK2/LRFN2/ABHD17C/LGR5/SRCIN1/LRRN3	19
GO:0048863	BP	stem cell differentiation	2.86466	0.00345795	0.00272161	BMP4/NTF4/TACSTD2/TAL1/FGFR2/SEMA3E/EPCAM/SOX11/MTF2/ISL1/SFRP1/BMP7/SOX9/PTN	14
GO:0016324	CC	apical plasma membrane	2.28028	0.0329224	0.0250111	GJA1/SLC1A1/CRB2/PLD1/PARD6G/SLC12A2/FZD3/TRPV4/EPCAM/MARVELD2/PARD6B/SLC9A3R1	12
GO:0048736	BP	appendage development	3.75134	1.82e-05	1.43e-05	GJA1/TBC1D32/BMP4/WNT5A/ROR2/TBX3/FGFR2/SFRP2/SOX11/RSPO2/OSR2/PBX1/GJA5/PTCH1/GDF5/BMP7/SOX9/NOG	18
GO:0060173	BP	limb development	3.75134	1.82e-05	1.43e-05	GJA1/TBC1D32/BMP4/WNT5A/ROR2/TBX3/FGFR2/SFRP2/SOX11/RSPO2/OSR2/PBX1/GJA5/PTCH1/GDF5/BMP7/SOX9/NOG	18
GO:0000819	BP	sister chromatid segregation	2.7093	0.00823001	0.0064775	NEK6/SGO1/KIF18A/ZWINT/SGO2/NCAPG/RMI2/GEN1/CCNB1/SPDL1/UBE2C/TOP2A/CDC6	13
GO:0007163	BP	establishment or maintenance of cell polarity	2.50089	0.0220181	0.0173295	GJA1/CRB2/WNT5A/SPINT2/PARD6G/KIF20B/DLG3/PTK7/MAP1B/SPDL1/PARD6B/SLC9A3R1	12
GO:0007626	BP	locomotory behavior	2.50089	0.0220181	0.0173295	CHL1/NTF4/DAB1/TAL1/CEND1/UCHL1/GLRB/SNCA/AGTPBP1/EFNB3/GBX1/GPR37	12
GO:0071805	BP	potassium ion transmembrane transport	2.29249	0.0497698	0.0391717	CACNA1D/KCNN1/SLC12A2/TRPV4/KCNK1/KCNE4/KCNS3/KCND1/KCNK5/HCN4/KCNJ4	11
GO:0007369	BP	gastrulation	2.81351	0.00587819	0.00462648	GJA1/BMP4/NR4A3/CRB2/WNT5A/TAL1/DUSP5/UGDH/SFRP2/SFRP1/BMP7/NOG/INHBA	13
GO:0048588	BP	developmental cell growth	2.59708	0.0170078	0.0133861	EPHA7/SH3GL2/WNT5A/OSTN/SYT3/BDNF/SEMA3E/DCX/CPNE5/ISLR2/MAP1B/SOX9	12
GO:0010810	BP	regulation of cell-substrate adhesion	2.38066	0.0407677	0.0320866	THBS1/EPHA3/TACSTD2/RHOD/SPOCK1/DMTN/SEMA3E/DMP1/EGFL6/GPM6B/EPHA1	11
GO:0030509	BP	BMP signaling pathway	2.38066	0.0407677	0.0320866	BMP4/CRB2/WNT5A/ROR2/SFRP2/BMP3/SOX11/SFRP1/GDF5/BMP7/NOG	11
GO:0097060	CC	synaptic membrane	2.8438	0.00267065	0.00202889	CACNA1D/SLITRK3/SLC1A6/LRRTM3/CNTN5/GLRB/PLPPR4/GRIA3/LRFN2/LGR5/CNTN1/GABRB2/EFNB3/CHRM2	14
GO:0003205	BP	cardiac chamber development	3.37621	0.000425509	0.0003349	BMP4/WNT5A/TBX3/FGFR2/CPE/SFRP2/SOX11/GJA5/PTK7/STRA6/ISL1/GATA3/BMP7/NOG/WNT2	15
GO:0072073	BP	kidney epithelium development	3.37621	0.000425509	0.0003349	EPHA7/BMP4/TACSTD2/BDNF/LGR4/FGFR2/EPCAM/PBX1/PTCH1/GATA3/SFRP1/BMP7/SOX9/HOXB7/NOG	15
GO:0060348	BP	bone development	2.92605	0.00422443	0.00332487	GJA1/BMP4/TAL1/LOX/STC1/FGFR2/PAPPA2/SFRP2/OSR2/MMP16/SOX9/CHAD/INSIG1	13
GO:0050680	BP	negative regulation of epithelial cell proliferation	2.47589	0.0329006	0.0258947	CD109/THBS1/BMP4/IFT74/WNT5A/SFRP2/VDR/PTCH1/SFRP1/GDF5/SOX9	11
GO:0098978	CC	glutamatergic synapse	3.57651	4.85e-05	3.69e-05	EPHA7/CBLN2/WNT5A/IL1RAP/CDH11/CACNG7/SLC1A6/LRRTM3/SLC30A3/SV2A/PLPPR4/PORCN/DLG3/SLITRK4/SLITRK2/LGR5/EFNB3	17
GO:0034703	CC	cation channel complex	2.73498	0.00540858	0.00410889	CACNA1D/CACNG7/KCNK1/CACNB4/TRPC3/FKBP1B/KCNS3/PORCN/KCND1/DLG3/GRIA3/HCN4/CACNG4	13
GO:0062023	CC	collagen-containing extracellular matrix	2.31421	0.0390758	0.0296858	THBS1/TNC/MEGF9/FIBCD1/GPC2/OMD/ANGPT1/FBLN1/SFRP1/PTPRZ1/WNT2	11
GO:0010976	BP	positive regulation of neuron projection development	2.75609	0.0106377	0.00837246	NTRK3/WNT5A/EPHA3/SYT3/BDNF/ROR2/CPNE5/PTK7/ISLR2/CNTN1/BMP7/PTN	12
GO:0001837	BP	epithelial to mesenchymal transition	2.52641	0.0284323	0.0223778	BMP4/GLIPR2/CRB2/WNT5A/SFRP2/BAMBI/SFRP1/BMP7/SOX9/NOG/WNT2	11
GO:0043409	BP	negative regulation of MAPK cascade	2.52641	0.0284323	0.0223778	IGF1R/BMP4/DUSP5/UCHL1/SFRP2/PAQR3/SPRY3/C1QL4/SFRP1/BMP7/SLC9A3R1	11
GO:0070382	CC	exocytic vesicle	3.64154	3.95e-05	3e-05	MME/NTF4/SLC17A7/SYT3/SYT13/BDNF/RAB3A/LGI3/SNCA/SLC30A3/SYT11/SV2A/SYP/CLCN5/NTF3/SYT1/RAB3C	17
GO:0016331	BP	morphogenesis of embryonic epithelium	3.9858	1.5e-05	1.18e-05	BMP4/WNT5A/SPINT2/MIB1/FZD3/KIF20B/FGFR2/SFRP2/SOX11/PTK7/PTCH1/GATA3/SFRP1/BMP7/SOX9/NOG/WNT2	17
GO:0021915	BP	neural tube development	3.28242	0.000905131	0.00071239	TBC1D32/BMP4/WNT5A/SPINT2/MIB1/FZD3/KIF20B/SFRP2/SOX11/PTK7/PTCH1/SFRP1/BMP7/NOG	14
GO:0098742	BP	cell-cell adhesion via plasma-membrane adhesion molecules	3.28242	0.000905131	0.00071239	CDH19/CRB2/CHL1/SLITRK3/IL1RAP/ALCAM/CDH11/DAB1/NECTIN1/PCDH7/TENM1/SLITRK2/LGR5/CDH6	14
GO:0035107	BP	appendage morphogenesis	4.31005	2.11e-06	1.66e-06	GJA1/TBC1D32/BMP4/WNT5A/ROR2/TBX3/FGFR2/SFRP2/SOX11/RSPO2/OSR2/PBX1/GJA5/PTCH1/GDF5/BMP7/SOX9/NOG	18
GO:0035108	BP	limb morphogenesis	4.31005	2.11e-06	1.66e-06	GJA1/TBC1D32/BMP4/WNT5A/ROR2/TBX3/FGFR2/SFRP2/SOX11/RSPO2/OSR2/PBX1/GJA5/PTCH1/GDF5/BMP7/SOX9/NOG	18
GO:1905330	BP	regulation of morphogenesis of an epithelium	3.83116	5.02e-05	3.95e-05	GJA1/BMP4/WNT5A/TACSTD2/LGR4/ROR2/FZD3/SFRP2/PTK7/GATA3/SFRP1/BMP7/SOX9/HOXB7/NOG/WNT2	16
GO:0022612	BP	gland morphogenesis	3.66979	0.000158626	0.000124848	BMP4/WNT5A/TBX3/FGFR2/EDAR/PLAG1/ID4/VDR/PTCH1/SFRP1/BMP7/SLC9A3R1/SOX9/NOG/PTN	15
GO:0030178	BP	negative regulation of Wnt signaling pathway	3.42514	0.00062006	0.000488023	WNT5A/DACT3/MAPK8IP1/DKK3/APC2/ROR2/DKK1/SFRP2/DKK2/ISL1/SFRP1/SLC9A3R1/SOX9/NOG	14
GO:0030282	BP	bone mineralization	3.42514	0.00062006	0.000488023	GJA1/BMP4/LGR4/LOX/FGFR2/SGMS2/OMD/RSPO2/OSR2/GPM6B/PHEX/BMP7/SOX9/PTN	14
GO:0043624	BP	cellular protein complex disassembly	2.44653	0.0461751	0.0363424	TMOD2/SH3GL2/STMN1/DNAJC6/KIF18A/CARMIL1/LIMA1/MAP1B/KIF19/TAOK1	10
GO:0004713	MF	protein tyrosine kinase activity	2.65837	0.0466077	0.0400287	EPHA7/IGF1R/NTRK3/EPHA3/ROR2/FGFR2/EPHA4/ABL2/TEC/DDR2/EPHA1	11
GO:0016323	CC	basolateral plasma membrane	2.31009	0.0492585	0.0374215	TFRC/TACSTD2/SLC12A2/CNNM2/SLC4A4/EPCAM/DLG3/KCNJ4/MARVELD2/SLC4A1	10
GO:0035148	BP	tube formation	4.25152	5.78e-06	4.55e-06	BMP4/WNT5A/SPINT2/MIB1/FZD3/KIF20B/FGFR2/SFRP2/EDAR/SOX11/PTK7/PTCH1/GATA3/SFRP1/BMP7/SOX9/NOG	17
GO:0003206	BP	cardiac chamber morphogenesis	3.25116	0.00161302	0.00126954	BMP4/WNT5A/TBX3/FGFR2/CPE/SFRP2/SOX11/GJA5/ISL1/GATA3/BMP7/NOG/WNT2	13
GO:0055123	BP	digestive system development	3.00107	0.00526821	0.00414639	BMP4/WNT5A/CCDC39/LGR4/FGFR2/NKX3-2/SFRP2/SOX11/ZIC3/STRA6/SFRP1/HOXA5	12
GO:0090288	BP	negative regulation of cellular response to growth factor stimulus	2.50089	0.0409519	0.0322315	CD109/THBS1/WNT5A/RASL11B/SFRP2/SPRY3/BAMBI/GATA3/SFRP1/NOG	10
GO:0005267	MF	potassium channel activity	2.71262	0.0431349	0.0370461	KCNK6/KCNAB2/KCNN1/KCNK1/KCNE4/KCNS3/HCN3/KCND1/KCNK5/HCN4/KCNJ4	11
GO:0098984	CC	neuron to neuron synapse	3.53444	0.000187679	0.00014258	GAP43/DNAJC6/P2RX3/DMTN/LRRTM3/SLC30A3/SYT11/PLPPR4/GRIA3/LRFN2/ABHD17C/INSYN1/LGR5/MAP1B/EFNB3	15
GO:0099572	CC	postsynaptic specialization	3.29881	0.000679115	0.000515922	SLITRK3/GAP43/DNAJC6/DMTN/LRRTM3/SYT11/PLPPR4/GRIA3/LRFN2/ABHD17C/INSYN1/LGR5/MAP1B/GABRB2	14
GO:0045995	BP	regulation of embryonic development	2.81351	0.013676	0.0107638	GJA1/BMP4/CRB2/WNT5A/FZD3/SFRP2/PTK7/GATA3/SFRP1/BMP7/WNT2	11
GO:0007416	BP	synapse assembly	4.71099	4.95e-07	3.9e-07	EPHA7/TPBG/CBLN2/WNT5A/LRRN1/SLITRK3/IL1RAP/BDNF/LRRTM3/VSTM5/CNTN5/NECTIN1/SNCA/SLITRK4/SLITRK2/LGR5/GABRB2/LRRN3	18
GO:0030100	BP	regulation of endocytosis	3.40238	0.00108291	0.00085231	SH3GL2/WNT5A/EPHA3/MIB1/DNAJC6/MAPK8IP1/CLU/SNCA/TFR2/WDR54/SYT11/BICD1/UNC119	13
GO:0061351	BP	neural precursor cell proliferation	3.40238	0.00108291	0.00085231	FABP7/WNT5A/TRNP1/CEND1/BDNF/FZD3/HHIP/ID4/DCT/IGF2BP1/PTN/PTPRZ1/WNT2	13
GO:0048565	BP	digestive tract development	3.14066	0.00363876	0.00286392	BMP4/WNT5A/CCDC39/LGR4/FGFR2/NKX3-2/SFRP2/SOX11/ZIC3/STRA6/SFRP1/HOXA5	12
GO:0022843	MF	voltage-gated cation channel activity	3.08514	0.0140779	0.0120907	CACNA1D/KCNAB2/KCNK1/CACNB4/KCNE4/KCNS3/HCN3/KCND1/KCNK5/HCN4/KCNJ4/CACNG4	12
GO:0048706	BP	embryonic skeletal system development	4.82315	3.38e-07	2.66e-07	BMP4/WNT5A/HOXD3/NKX3-2/SOX11/OSR2/MMP16/PBX1/MDFI/HOXC5/HOXC4/BMP7/HOXB5/HOXB6/HOXB7/NOG/HOXA5/HOXA2	18
GO:0001823	BP	mesonephros development	4.01929	5.17e-05	4.07e-05	BMP4/TACSTD2/BDNF/LGR4/FGFR2/EPCAM/OSR2/PBX1/PTCH1/GATA3/SFRP1/BMP7/SOX9/HOXB7/NOG	15
GO:0030326	BP	embryonic limb morphogenesis	4.01929	5.17e-05	4.07e-05	GJA1/TBC1D32/BMP4/WNT5A/ROR2/TBX3/SFRP2/RSPO2/OSR2/PBX1/GJA5/PTCH1/GDF5/BMP7/NOG	15
GO:0035113	BP	embryonic appendage morphogenesis	4.01929	5.17e-05	4.07e-05	GJA1/TBC1D32/BMP4/WNT5A/ROR2/TBX3/SFRP2/RSPO2/OSR2/PBX1/GJA5/PTCH1/GDF5/BMP7/NOG	15
GO:0042471	BP	ear morphogenesis	3.48339	0.000894238	0.000703817	NR4A3/WNT5A/ROR2/FZD3/FGFR2/NKX3-2/OSR2/PTK7/SLC9A3R1/SOX9/NOG/INSIG1/HOXA2	13
GO:0000070	BP	mitotic sister chromatid segregation	2.94748	0.00965084	0.00759577	NEK6/SGO1/KIF18A/ZWINT/SGO2/NCAPG/GEN1/CCNB1/SPDL1/UBE2C/CDC6	11
GO:0030902	BP	hindbrain development	2.67953	0.027872	0.0219368	TRNP1/DAB1/CEND1/CNTN1/AGTPBP1/BMP7/HAP1/NOG/GBX1/HOXA2	10
GO:1990138	BP	neuron projection extension	2.67953	0.027872	0.0219368	SH3GL2/WNT5A/OSTN/SYT3/BDNF/SEMA3E/DCX/CPNE5/ISLR2/MAP1B	10
GO:0008021	CC	synaptic vesicle	3.50937	0.000345751	0.000262666	MME/NTF4/SLC17A7/BDNF/RAB3A/LGI3/SNCA/SLC30A3/SV2A/SYP/CLCN5/NTF3/SYT1/RAB3C	14
GO:0072175	BP	epithelial tube formation	4.39181	7.53e-06	5.92e-06	BMP4/WNT5A/SPINT2/MIB1/FZD3/KIF20B/FGFR2/SFRP2/SOX11/PTK7/PTCH1/GATA3/SFRP1/BMP7/SOX9/NOG	16
GO:0001657	BP	ureteric bud development	3.84284	0.00016906	0.00013306	BMP4/TACSTD2/BDNF/LGR4/FGFR2/EPCAM/PBX1/PTCH1/GATA3/SFRP1/BMP7/SOX9/HOXB7/NOG	14
GO:0072163	BP	mesonephric epithelium development	3.84284	0.00016906	0.00013306	BMP4/TACSTD2/BDNF/LGR4/FGFR2/EPCAM/PBX1/PTCH1/GATA3/SFRP1/BMP7/SOX9/HOXB7/NOG	14
GO:0072164	BP	mesonephric tubule development	3.84284	0.00016906	0.00013306	BMP4/TACSTD2/BDNF/LGR4/FGFR2/EPCAM/PBX1/PTCH1/GATA3/SFRP1/BMP7/SOX9/HOXB7/NOG	14
GO:0001838	BP	embryonic epithelial tube formation	4.22026	2.8e-05	2.21e-05	BMP4/WNT5A/SPINT2/MIB1/FZD3/KIF20B/SFRP2/SOX11/PTK7/PTCH1/GATA3/SFRP1/BMP7/SOX9/NOG	15
GO:0030534	BP	adult behavior	3.37621	0.00195735	0.00154055	NR4A3/CHL1/NTF4/DAB1/CEND1/UCHL1/GLRB/SNCA/ABAT/AGTPBP1/EFNB3/GBX1	12
GO:0007272	BP	ensheathment of neurons	2.81351	0.0204642	0.0161065	CLDN11/NCMAP/CLU/GAL3ST1/CTSC/MAL2/PLP1/ID4/PTN/PTPRZ1	10
GO:0008366	BP	axon ensheathment	2.81351	0.0204642	0.0161065	CLDN11/NCMAP/CLU/GAL3ST1/CTSC/MAL2/PLP1/ID4/PTN/PTPRZ1	10
GO:0045211	CC	postsynaptic membrane	2.6181	0.0262025	0.019906	SLITRK3/LRRTM3/GLRB/PLPPR4/GRIA3/LRFN2/LGR5/CNTN1/GABRB2/CHRM2	10
GO:0030879	BP	mammary gland development	3.17421	0.00535632	0.00421573	GJA1/BMP4/WNT5A/TBX3/FGFR2/IRF6/VDR/PTCH1/SOX9/WNT2/HOXA5	11
GO:0045667	BP	regulation of osteoblast differentiation	2.88565	0.0175283	0.0137958	BMP4/OSTN/SFRP2/SOX11/PTCH1/SFRP1/BMP7/SOX9/NOG/HOXA2	10
GO:0051261	BP	protein depolymerization	2.88565	0.0175283	0.0137958	TMOD2/SH3GL2/STMN1/DNAJC6/KIF18A/CARMIL1/LIMA1/MAP1B/KIF19/TAOK1	10
GO:0042476	BP	odontogenesis	2.59708	0.0458706	0.0361028	BMP4/FGFR2/DMP1/EDAR/RSPO2/OSR2/PHEX/BMP7/INHBA	9
GO:0000922	CC	spindle pole	2.46589	0.0473555	0.0359759	DLGAP5/NEK6/SGO1/KIF20B/KIF11/CCNB1/SPDL1/CDC6/UNC119	9
GO:0003231	BP	cardiac ventricle development	3.85006	0.000334017	0.00026289	BMP4/WNT5A/TBX3/FGFR2/CPE/SFRP2/SOX11/GJA5/PTK7/STRA6/ISL1/GATA3/NOG	13
GO:0110110	BP	positive regulation of animal organ morphogenesis	3.5539	0.00124605	0.000980712	BMP4/WNT5A/LGR4/FGFR2/VDR/GATA3/BMP7/SOX9/HOXB7/NOG/PTN/WNT2	12
GO:0001704	BP	formation of primary germ layer	3.25774	0.00440841	0.00346967	GJA1/BMP4/NR4A3/CRB2/WNT5A/TAL1/DUSP5/SFRP2/BMP7/NOG/INHBA	11
GO:0070167	BP	regulation of biomineral tissue development	2.96159	0.0146005	0.0114914	GJA1/BMP4/SGMS2/DMP1/OMD/OSR2/GPM6B/BMP7/SOX9/PTN	10
GO:0072006	BP	nephron development	2.96159	0.0146005	0.0114914	BMP4/TACSTD2/LGR4/PBX1/PTCH1/GATA3/BMP7/SOX9/HOXB7/NOG	10
GO:0110149	BP	regulation of biomineralization	2.96159	0.0146005	0.0114914	GJA1/BMP4/SGMS2/DMP1/OMD/OSR2/GPM6B/BMP7/SOX9/PTN	10
GO:0042552	BP	myelination	2.66543	0.0407677	0.0320866	NCMAP/CLU/GAL3ST1/CTSC/MAL2/PLP1/ID4/PTN/PTPRZ1	9
GO:0014069	CC	postsynaptic density	3.36613	0.00140201	0.00106511	GAP43/DNAJC6/DMTN/LRRTM3/SYT11/PLPPR4/GRIA3/LRFN2/ABHD17C/INSYN1/LGR5/MAP1B	12
GO:0032279	CC	asymmetric synapse	3.36613	0.00140201	0.00106511	GAP43/DNAJC6/DMTN/LRRTM3/SYT11/PLPPR4/GRIA3/LRFN2/ABHD17C/INSYN1/LGR5/MAP1B	12
GO:0007498	BP	mesoderm development	3.34579	0.0035941	0.00282876	GJA1/BMP4/NR4A3/CRB2/WNT5A/TAL1/TBX3/SFRP2/BMP7/NOG/INHBA	11
GO:0009799	BP	specification of symmetry	3.34579	0.0035941	0.00282876	GJA1/TBC1D32/BMP4/IFT74/WNT5A/CCDC39/MIB1/TBX3/NKX3-2/ZIC3/DNAI2	11
GO:0031345	BP	negative regulation of cell projection organization	3.34579	0.0035941	0.00282876	EPHA7/WNT5A/OSTN/TACSTD2/DAB1/SPOCK1/ITM2C/SEMA3E/PAQR3/VIM/EFNB3	11
GO:0099111	BP	microtubule-based transport	2.73747	0.0355191	0.0279555	LCA5/IFT74/CCDC39/UCHL1/BICD1/MAP1B/AGTPBP1/SLC9A3R1/HAP1	9
GO:0032838	CC	plasma membrane bounded cell projection cytoplasm	2.58617	0.0386892	0.0293921	LCA5/MNS1/CCDC39/UCHL1/DCX/AGTPBP1/KIF19/DNAI2/HAP1	9
GO:0030177	BP	positive regulation of Wnt signaling pathway	4.06395	0.000178056	0.00014014	RSPO3/WNT5A/TBL1XR1/LGR4/ROR2/FGFR2/SFRP2/DKK2/RSPO2/PTK7/LGR5/BAMBI/SFRP1	13
GO:0009855	BP	determination of bilateral symmetry	3.12612	0.0099254	0.00781186	GJA1/TBC1D32/IFT74/WNT5A/CCDC39/MIB1/TBX3/NKX3-2/ZIC3/DNAI2	10
GO:0001841	BP	neural tube formation	4.18007	0.000133865	0.00010536	BMP4/WNT5A/SPINT2/MIB1/FZD3/KIF20B/SFRP2/SOX11/PTK7/PTCH1/SFRP1/BMP7/NOG	13
GO:0072089	BP	stem cell proliferation	3.85852	0.00062006	0.000488023	GJA1/WNT5A/BDNF/FZD3/TBX3/SFRP2/HHIP/EPCAM/SOX11/ID4/DCT/PTN	12
GO:0060688	BP	regulation of morphogenesis of a branching structure	3.53698	0.00232514	0.00183002	BMP4/WNT5A/TACSTD2/LGR4/FGFR2/SFRP1/BMP7/SOX9/HOXB7/NOG/WNT2	11
GO:0030856	BP	regulation of epithelial cell differentiation	2.89389	0.0257438	0.0202619	CD109/BMP4/MYCL/S1PR3/TBX3/VDR/PTCH1/GATA3/SOX9	9
GO:0043271	BP	negative regulation of ion transport	2.89389	0.0257438	0.0202619	THBS1/STC1/ADRA2A/KCNE4/SNCA/FKBP1B/SYT11/GPM6B/SLC9A3R1	9
GO:0072009	BP	nephron epithelium development	2.89389	0.0257438	0.0202619	BMP4/TACSTD2/LGR4/PBX1/PTCH1/GATA3/SOX9/HOXB7/NOG	9
GO:0051963	BP	regulation of synapse assembly	5.29601	4.59e-07	3.62e-07	EPHA7/TPBG/CBLN2/WNT5A/LRRN1/SLITRK3/IL1RAP/BDNF/LRRTM3/VSTM5/NECTIN1/SNCA/SLITRK4/SLITRK2/LGR5/LRRN3	16
GO:0003279	BP	cardiac septum development	3.97201	0.000473784	0.000372896	BMP4/WNT5A/TBX3/FGFR2/SOX11/GJA5/PTK7/STRA6/ISL1/GATA3/BMP7/NOG	12
GO:0061053	BP	somite development	2.97901	0.0218364	0.0171865	CRB2/WNT5A/MIB1/ROR2/SFRP2/SOX11/PTCH1/SFRP1/NOG	9
GO:0003774	MF	motor activity	4.24555	0.000329411	0.000282911	LRRC49/KIF2C/KIF18A/KIF3A/KIF20A/KIF20B/KIF11/KIF5C/KIF4A/KIFC1/KIF24/KIF19/DNAI2	13
GO:0019199	MF	transmembrane receptor protein kinase activity	3.59239	0.00680622	0.00584547	EPHA7/IGF1R/NTRK3/EPHA3/ROR2/FGFR2/ACVR2A/EPHA4/DDR2/ACVR1B/EPHA1	11
GO:0005249	MF	voltage-gated potassium channel activity	2.93922	0.047561	0.0408473	KCNAB2/KCNK1/KCNE4/KCNS3/HCN3/KCND1/KCNK5/HCN4/KCNJ4	9
GO:0048704	BP	embryonic skeletal system morphogenesis	4.77443	1.27e-05	9.99e-06	BMP4/HOXD3/SOX11/OSR2/MMP16/MDFI/HOXC4/BMP7/HOXB5/HOXB6/HOXB7/NOG/HOXA5/HOXA2	14
GO:0090090	BP	negative regulation of canonical Wnt signaling pathway	4.09237	0.000350951	0.000276219	WNT5A/DACT3/MAPK8IP1/APC2/ROR2/SFRP2/DKK2/ISL1/SFRP1/SLC9A3R1/SOX9/NOG	12
GO:0042472	BP	inner ear morphogenesis	3.06928	0.0182053	0.0143286	NR4A3/WNT5A/ROR2/FZD3/FGFR2/PTK7/SLC9A3R1/SOX9/INSIG1	9
GO:0051592	BP	response to calcium ion	2.72825	0.0499013	0.0392752	THBS1/WNT5A/SYT3/SYT13/DMTN/TRPC3/SYT11/CPNE5	8
GO:0007224	BP	smoothened signaling pathway	3.86857	0.00108291	0.00085231	TBC1D32/BMP4/ROR2/TCTN3/FGFR2/HHIP/GPC2/PTPDC1/GLI1/PTCH1/SFRP1	11
GO:0035282	BP	segmentation	3.86857	0.00108291	0.00085231	BMP4/CRB2/WNT5A/MIB1/ROR2/TBX3/FZD5/SFRP2/MTF2/SFRP1/HOXA2	11
GO:0007368	BP	determination of left/right symmetry	3.51688	0.00419946	0.00330522	GJA1/TBC1D32/IFT74/WNT5A/CCDC39/MIB1/TBX3/NKX3-2/ZIC3/DNAI2	10
GO:0061326	BP	renal tubule development	3.51688	0.00419946	0.00330522	BMP4/TACSTD2/LGR4/PBX1/LGR5/PTCH1/GATA3/SOX9/HOXB7/NOG	10
GO:0030500	BP	regulation of bone mineralization	3.16519	0.0150468	0.0118427	GJA1/BMP4/SGMS2/OMD/OSR2/GPM6B/BMP7/SOX9/PTN	9
GO:0010717	BP	regulation of epithelial to mesenchymal transition	2.81351	0.0436782	0.0343772	BMP4/GLIPR2/CRB2/SFRP2/BAMBI/SFRP1/BMP7/NOG	8
GO:0021510	BP	spinal cord development	2.81351	0.0436782	0.0343772	DAB1/TAL1/VSTM5/SOX11/ISL1/PTCH1/NOG/GBX1	8
GO:0015108	MF	chloride transmembrane transporter activity	3.45242	0.0152029	0.0130569	SLC1A1/TTYH1/ANO3/SLC12A2/GLRB/CLDN4/CLCN5/GABRE/GABRB2/SLC4A1	10
GO:1901890	BP	positive regulation of cell junction assembly	3.99336	0.000861852	0.000678327	TPBG/CBLN2/LRRN1/SLITRK3/IL1RAP/BDNF/LRRTM3/VSTM5/SLITRK4/SLITRK2/LRRN3	11
GO:0060993	BP	kidney morphogenesis	3.63033	0.00340701	0.00268152	BMP4/TACSTD2/LGR4/PBX1/PTCH1/GATA3/BMP7/SOX9/HOXB7/NOG	10
GO:0072080	BP	nephron tubule development	3.2673	0.0122095	0.00960955	BMP4/TACSTD2/LGR4/PBX1/PTCH1/GATA3/SOX9/HOXB7/NOG	9
GO:0014020	BP	primary neural tube formation	4.12648	0.000631502	0.000497029	BMP4/WNT5A/SPINT2/FZD3/KIF20B/SFRP2/PTK7/PTCH1/SFRP1/BMP7/NOG	11
GO:0003151	BP	outflow tract morphogenesis	3.75134	0.00264041	0.00207816	BMP4/WNT5A/TBX3/FGFR2/SFRP2/SOX11/GJA5/ISL1/BMP7/NOG	10
GO:0010977	BP	negative regulation of neuron projection development	3.75134	0.00264041	0.00207816	EPHA7/WNT5A/OSTN/DAB1/SPOCK1/ITM2C/SEMA3E/PAQR3/VIM/EFNB3	10
GO:0098773	BP	skin epidermis development	3.37621	0.00983887	0.00774376	CD109/WNT5A/LGR4/FZD3/FGFR2/EDAR/LGR5/SOX9/INHBA	9
GO:0090100	BP	positive regulation of transmembrane receptor protein serine/threonine kinase signaling pathway	3.00107	0.0329006	0.0258947	THBS1/BMP4/CRB2/BMP3/SOX11/GDF5/BMP7/INHBA	8
GO:0099173	BP	postsynapse organization	3.00107	0.0329006	0.0258947	EPHA7/WNT5A/IL1RAP/GLRB/LRFN2/ABHD17C/LGR5/SRCIN1	8
GO:0042303	BP	molting cycle	3.49263	0.00777408	0.00611865	CD109/WNT5A/LGR4/FZD3/FGFR2/EDAR/LGR5/SOX9/INHBA	9
GO:0042633	BP	hair cycle	3.49263	0.00777408	0.00611865	CD109/WNT5A/LGR4/FZD3/FGFR2/EDAR/LGR5/SOX9/INHBA	9
GO:0048645	BP	animal organ formation	3.49263	0.00777408	0.00611865	BMP4/WNT5A/NTF4/FGFR2/NKX3-2/ISL1/BMP7/NOG/WNT2	9
GO:0072028	BP	nephron morphogenesis	4.01929	0.00149638	0.00117774	BMP4/TACSTD2/LGR4/PBX1/PTCH1/GATA3/BMP7/SOX9/HOXB7/NOG	10
GO:0001942	BP	hair follicle development	3.61737	0.00595993	0.00469081	CD109/WNT5A/LGR4/FZD3/FGFR2/EDAR/LGR5/SOX9/INHBA	9
GO:0022404	BP	molting cycle process	3.61737	0.00595993	0.00469081	CD109/WNT5A/LGR4/FZD3/FGFR2/EDAR/LGR5/SOX9/INHBA	9
GO:0022405	BP	hair cycle process	3.61737	0.00595993	0.00469081	CD109/WNT5A/LGR4/FZD3/FGFR2/EDAR/LGR5/SOX9/INHBA	9
GO:0060411	BP	cardiac septum morphogenesis	3.61737	0.00595993	0.00469081	BMP4/WNT5A/TBX3/FGFR2/SOX11/GJA5/ISL1/BMP7/NOG	9
GO:0045778	BP	positive regulation of ossification	3.21544	0.0222328	0.0174985	BMP4/WNT5A/SFRP2/SOX11/OSR2/GPM6B/BMP7/PTN	8
GO:0048332	BP	mesoderm morphogenesis	4.58497	0.000234224	0.000184348	GJA1/BMP4/NR4A3/CRB2/WNT5A/TAL1/TBX3/SFRP2/BMP7/NOG/INHBA	11
GO:0001843	BP	neural tube closure	4.16816	0.00110345	0.000868478	BMP4/WNT5A/SPINT2/FZD3/KIF20B/SFRP2/PTK7/PTCH1/SFRP1/NOG	10
GO:0060606	BP	tube closure	4.16816	0.00110345	0.000868478	BMP4/WNT5A/SPINT2/FZD3/KIF20B/SFRP2/PTK7/PTCH1/SFRP1/NOG	10
GO:0061333	BP	renal tubule morphogenesis	4.16816	0.00110345	0.000868478	BMP4/TACSTD2/LGR4/PBX1/LGR5/PTCH1/GATA3/SOX9/HOXB7/NOG	10
GO:0060349	BP	bone morphogenesis	3.75134	0.00476849	0.00375308	BMP4/STC1/FGFR2/PAPPA2/SFRP2/OSR2/MMP16/SOX9/INSIG1	9
GO:0072088	BP	nephron epithelium morphogenesis	3.75134	0.00476849	0.00375308	BMP4/TACSTD2/LGR4/PBX1/PTCH1/GATA3/SOX9/HOXB7/NOG	9
GO:0009798	BP	axis specification	3.33453	0.0182053	0.0143286	MNS1/BMP4/WNT5A/STC1/TBX3/FZD5/PTCH1/SFRP1	8
GO:0030510	BP	regulation of BMP signaling pathway	3.33453	0.0182053	0.0143286	BMP4/CRB2/WNT5A/SFRP2/SOX11/SFRP1/GDF5/NOG	8
GO:0048708	BP	astrocyte differentiation	3.33453	0.0182053	0.0143286	DAB1/TAL1/S100A8/PLP1/ID4/VIM/SOX9/NOG	8
GO:0090263	BP	positive regulation of canonical Wnt signaling pathway	4.76132	0.000161215	0.000126885	TBL1XR1/LGR4/ROR2/FGFR2/SFRP2/DKK2/RSPO2/PTK7/LGR5/BAMBI/SFRP1	11
GO:0001707	BP	mesoderm formation	4.32847	0.000863345	0.000679502	GJA1/BMP4/NR4A3/CRB2/WNT5A/TAL1/SFRP2/BMP7/NOG/INHBA	10
GO:0051304	BP	chromosome separation	3.46278	0.0146314	0.0115158	NEK6/GEN1/CCNB1/SPDL1/UBE2C/TOP2A/CDC6/EME1	8
GO:0021549	BP	cerebellum development	3.02993	0.0464855	0.0365867	TRNP1/DAB1/CEND1/CNTN1/AGTPBP1/HAP1/GBX1	7
GO:2000177	BP	regulation of neural precursor cell proliferation	3.02993	0.0464855	0.0365867	WNT5A/CEND1/BDNF/FZD3/DCT/PTN/PTPRZ1	7
GO:0008344	BP	adult locomotory behavior	4.50161	0.000621723	0.000489332	CHL1/NTF4/DAB1/CEND1/UCHL1/GLRB/SNCA/AGTPBP1/EFNB3/GBX1	10
GO:0060425	BP	lung morphogenesis	4.05145	0.00277639	0.00218518	BMP4/FGFR2/HHIP/SOX11/RSPO2/SOX9/NOG/WNT2/HOXA5	9
GO:0060675	BP	ureteric bud morphogenesis	4.05145	0.00277639	0.00218518	BMP4/TACSTD2/LGR4/PBX1/PTCH1/GATA3/SOX9/HOXB7/NOG	9
GO:0072078	BP	nephron tubule morphogenesis	4.05145	0.00277639	0.00218518	BMP4/TACSTD2/LGR4/PBX1/PTCH1/GATA3/SOX9/HOXB7/NOG	9
GO:0072171	BP	mesonephric tubule morphogenesis	4.05145	0.00277639	0.00218518	BMP4/TACSTD2/LGR4/PBX1/PTCH1/GATA3/SOX9/HOXB7/NOG	9
GO:0001578	BP	microtubule bundle formation	3.60129	0.0115157	0.00906354	LRRC49/CCDC39/KIF20A/MAP2/DCX/SPEF2/MAP1B/DNAI2	8
GO:0021761	BP	limbic system development	3.15113	0.039767	0.0312989	NR4A3/DAB1/TBX3/DCX/ID4/ATAT1/HAP1	7
GO:0033045	BP	regulation of sister chromatid segregation	3.15113	0.039767	0.0312989	NEK6/RMI2/GEN1/CCNB1/SPDL1/UBE2C/CDC6	7
GO:0048640	BP	negative regulation of developmental growth	4.68918	0.000442991	0.00034866	EPHA7/BMP4/WNT5A/OSTN/TLL2/SEMA3E/SFRP2/PTCH1/SFRP1/NOG	10
GO:0030850	BP	prostate gland development	4.22026	0.0020608	0.00162197	BMP4/WNT5A/FGFR2/PLAG1/ID4/SFRP1/BMP7/SOX9/NOG	9
GO:0001658	BP	branching involved in ureteric bud morphogenesis	3.75134	0.00899799	0.00708193	BMP4/TACSTD2/LGR4/PBX1/PTCH1/SOX9/HOXB7/NOG	8
GO:0061180	BP	mammary gland epithelium development	3.75134	0.00899799	0.00708193	WNT5A/TBX3/FGFR2/IRF6/VDR/PTCH1/WNT2/HOXA5	8
GO:0014033	BP	neural crest cell differentiation	3.28242	0.0329236	0.0259128	BMP4/SEMA3E/SOX11/ISL1/SFRP1/BMP7/SOX9	7
GO:0050905	BP	neuromuscular process	3.28242	0.0329236	0.0259128	FABP7/NR4A3/UCHL1/GLRB/STRA6/AGTPBP1/GBX1	7
GO:0003281	BP	ventricular septum development	4.89305	0.00029837	0.000234834	BMP4/WNT5A/TBX3/FGFR2/SOX11/GJA5/PTK7/STRA6/GATA3/NOG	10
GO:0043407	BP	negative regulation of MAP kinase activity	3.91444	0.00674408	0.00530798	BMP4/DUSP5/UCHL1/SFRP2/PAQR3/SPRY3/SFRP1/BMP7	8
GO:0035050	BP	embryonic heart tube development	3.42514	0.0269075	0.0211778	GJA1/WNT5A/CCDC39/MIB1/TBX3/GJA5/ZIC3	7
GO:0004714	MF	transmembrane receptor protein tyrosine kinase activity	4.35005	0.00680622	0.00584547	EPHA7/IGF1R/NTRK3/EPHA3/ROR2/FGFR2/EPHA4/DDR2/EPHA1	9
GO:0042733	BP	embryonic digit morphogenesis	4.60392	0.00108291	0.00085231	GJA1/TBC1D32/BMP4/WNT5A/ROR2/TBX3/SFRP2/OSR2/NOG	9
GO:0072091	BP	regulation of stem cell proliferation	4.09237	0.00508634	0.00400325	GJA1/BDNF/FZD3/TBX3/EPCAM/SOX11/DCT/PTN	8
GO:1905332	BP	positive regulation of morphogenesis of an epithelium	4.09237	0.00508634	0.00400325	GJA1/BMP4/LGR4/GATA3/SOX9/HOXB7/NOG/WNT2	8
GO:0033293	MF	monocarboxylic acid binding	3.52435	0.047561	0.0408473	ALB/SNCA/CRABP2/S100A8/CRABP1/STARD5/VDR	7
GO:0051965	BP	positive regulation of synapse assembly	5.89497	1.7e-05	1.34e-05	TPBG/CBLN2/LRRN1/SLITRK3/IL1RAP/BDNF/LRRTM3/VSTM5/SLITRK4/SLITRK2/LRRN3	11
GO:0090183	BP	regulation of kidney development	4.28725	0.00379731	0.0029887	BMP4/TACSTD2/LGR4/GATA3/BMP7/SOX9/HOXB7/NOG	8
GO:0099175	BP	regulation of postsynapse organization	3.75134	0.0170078	0.0133861	EPHA7/WNT5A/IL1RAP/LRFN2/ABHD17C/LGR5/SRCIN1	7
GO:0010771	BP	negative regulation of cell morphogenesis involved in differentiation	3.93891	0.0129108	0.0101615	EPHA7/WNT5A/TACSTD2/DAB1/DMTN/SEMA3E/EFNB3	7
GO:0001947	BP	heart looping	3.37621	0.0465812	0.0366621	GJA1/WNT5A/CCDC39/MIB1/TBX3/ZIC3	6
GO:0010965	BP	regulation of mitotic sister chromatid separation	3.37621	0.0465812	0.0366621	NEK6/GEN1/CCNB1/SPDL1/UBE2C/CDC6	6
GO:0044784	BP	metaphase/anaphase transition of cell cycle	3.37621	0.0465812	0.0366621	NEK6/GEN1/CCNB1/SPDL1/UBE2C/CDC6	6
GO:0048864	BP	stem cell development	3.37621	0.0465812	0.0366621	BMP4/SEMA3E/SOX11/ISL1/BMP7/SOX9	6
GO:1902099	BP	regulation of metaphase/anaphase transition of cell cycle	3.37621	0.0465812	0.0366621	NEK6/GEN1/CCNB1/SPDL1/UBE2C/CDC6	6
GO:0099240	CC	intrinsic component of synaptic membrane	5.89073	1.46e-05	1.11e-05	CACNA1D/SLITRK3/SLC1A6/LRRTM3/CNTN5/PLPPR4/LRFN2/LGR5/CNTN1/GABRB2/EFNB3	11
GO:0001738	BP	morphogenesis of a polarized epithelium	4.73854	0.00192861	0.00151793	WNT5A/ROR2/FZD3/SFRP2/DLG3/PTK7/SFRP1/SLC9A3R1	8
GO:0007091	BP	metaphase/anaphase transition of mitotic cell cycle	3.5539	0.0389281	0.0306387	NEK6/GEN1/CCNB1/SPDL1/UBE2C/CDC6	6
GO:0014032	BP	neural crest cell development	3.5539	0.0389281	0.0306387	BMP4/SEMA3E/SOX11/ISL1/BMP7/SOX9	6
GO:0021675	BP	nerve development	3.5539	0.0389281	0.0306387	NTF4/BDNF/HOXD3/NTF3/ISL1/GABRB2	6
GO:0030071	BP	regulation of mitotic metaphase/anaphase transition	3.5539	0.0389281	0.0306387	NEK6/GEN1/CCNB1/SPDL1/UBE2C/CDC6	6
GO:0030901	BP	midbrain development	3.5539	0.0389281	0.0306387	WNT5A/FZD3/FGFR2/SFRP2/SFRP1/WNT2	6
GO:0043030	BP	regulation of macrophage activation	3.5539	0.0389281	0.0306387	THBS1/WNT5A/CD200/CTSC/SNCA/SYT11	6
GO:0048259	BP	regulation of receptor-mediated endocytosis	3.5539	0.0389281	0.0306387	SH3GL2/DNAJC6/CLU/WDR54/BICD1/UNC119	6
GO:0060443	BP	mammary gland morphogenesis	3.5539	0.0389281	0.0306387	BMP4/WNT5A/TBX3/FGFR2/VDR/PTCH1	6
GO:0060711	BP	labyrinthine layer development	3.5539	0.0389281	0.0306387	SPINT2/FGFR2/FZD5/VASH2/BMP7/WNT2	6
GO:0099172	BP	presynapse organization	5.62701	0.00020832	0.00016396	CBLN2/SLITRK3/IL1RAP/LRRTM3/CNTN5/SNCA/SLITRK4/SLITRK2/LGR5	9
GO:0045682	BP	regulation of epidermis development	4.37657	0.00693414	0.00545757	CD109/BMP4/WNT5A/MYCL/VDR/PTCH1/INHBA	7
GO:0010463	BP	mesenchymal cell proliferation	3.75134	0.0312867	0.0246244	BMP4/WNT5A/FGFR2/BMP7/SOX9/WNT2	6
GO:0003777	MF	microtubule motor activity	7.63167	6.48e-07	5.57e-07	KIF2C/KIF18A/KIF3A/KIF20A/KIF20B/KIF11/KIF5C/KIF4A/KIFC1/KIF24/KIF19/DNAI2	12
GO:0060441	BP	epithelial tube branching involved in lung morphogenesis	4.63401	0.00496067	0.00390433	BMP4/FGFR2/HHIP/RSPO2/SOX9/WNT2/HOXA5	7
GO:0045668	BP	negative regulation of osteoblast differentiation	3.97201	0.023863	0.0187815	OSTN/PTCH1/SFRP1/SOX9/NOG/HOXA2	6
GO:0060428	BP	lung epithelium development	3.97201	0.023863	0.0187815	BMP4/FGFR2/STRA6/SOX9/WNT2/HOXA5	6
GO:2000826	BP	regulation of heart morphogenesis	3.97201	0.023863	0.0187815	BMP4/WNT5A/ISL1/BMP7/SOX9/NOG	6
GO:0099699	CC	integral component of synaptic membrane	5.58069	0.000187211	0.000142224	CACNA1D/SLITRK3/SLC1A6/LRRTM3/PLPPR4/LRFN2/LGR5/GABRB2/EFNB3	9
GO:0098982	CC	GABA-ergic synapse	3.72046	0.0262025	0.019906	SLITRK3/CNTN5/GLRB/SV2A/SLITRK2/GABRB2	6
GO:0099054	BP	presynapse assembly	6.33039	6.78e-05	5.34e-05	CBLN2/SLITRK3/IL1RAP/LRRTM3/CNTN5/SNCA/SLITRK4/SLITRK2/LGR5	9
GO:0060512	BP	prostate gland morphogenesis	5.62701	0.000603017	0.000474609	BMP4/WNT5A/FGFR2/ID4/SFRP1/BMP7/SOX9/NOG	8
GO:0060740	BP	prostate gland epithelium morphogenesis	5.62701	0.000603017	0.000474609	BMP4/WNT5A/FGFR2/ID4/SFRP1/BMP7/SOX9/NOG	8
GO:0003401	BP	axis elongation	4.92364	0.00349127	0.00274783	BMP4/WNT5A/FGFR2/SFRP2/PTK7/SFRP1/SOX9	7
GO:0048546	BP	digestive tract morphogenesis	4.92364	0.00349127	0.00274783	BMP4/WNT5A/FGFR2/SFRP2/SOX11/STRA6/SFRP1	7
GO:0060412	BP	ventricular septum morphogenesis	4.92364	0.00349127	0.00274783	BMP4/WNT5A/TBX3/FGFR2/SOX11/GJA5/NOG	7
GO:0061217	BP	regulation of mesonephros development	4.92364	0.00349127	0.00274783	BMP4/TACSTD2/LGR4/GATA3/SOX9/HOXB7/NOG	7
GO:0044774	BP	mitotic DNA integrity checkpoint	4.22026	0.0182053	0.0143286	DONSON/CDK1/TOP2A/CDC6/EME1/TAOK1	6
GO:0090184	BP	positive regulation of kidney development	4.22026	0.0182053	0.0143286	BMP4/LGR4/GATA3/SOX9/HOXB7/NOG	6
GO:0098936	CC	intrinsic component of postsynaptic membrane	4.85119	0.00277346	0.00210699	SLITRK3/LRRTM3/PLPPR4/LRFN2/LGR5/CNTN1/GABRB2	7
GO:0110111	BP	negative regulation of animal organ morphogenesis	6.00215	0.000352843	0.000277708	BMP4/WNT5A/TACSTD2/RSPO2/GATA3/BMP7/CHAD/NOG	8
GO:0007405	BP	neuroblast proliferation	4.50161	0.0130871	0.0103003	BDNF/FZD3/HHIP/ID4/DCT/PTN	6
GO:0007422	BP	peripheral nervous system development	4.50161	0.0130871	0.0103003	SLC5A3/NTF4/NCMAP/BDNF/NTF3/ISL1	6
GO:0099634	CC	postsynaptic specialization membrane	5.15439	0.00187282	0.00142278	SLITRK3/LRRTM3/PLPPR4/GRIA3/LRFN2/LGR5/GABRB2	7
GO:0099055	CC	integral component of postsynaptic membrane	4.41805	0.0105908	0.00804581	SLITRK3/LRRTM3/PLPPR4/LRFN2/LGR5/GABRB2	6
GO:0016328	CC	lateral plasma membrane	3.68171	0.0468002	0.035554	GJA1/TACSTD2/SLC12A2/FZD3/EPCAM	5
GO:0042734	CC	presynaptic membrane	3.68171	0.0468002	0.035554	CACNA1D/SLC1A6/CNTN5/CNTN1/EFNB3	5
GO:0048786	CC	presynaptic active zone	3.68171	0.0468002	0.035554	CACNA1D/PPFIA3/RAB3A/FZD3/SV2A	5
GO:0060037	BP	pharyngeal system development	4.82315	0.00913092	0.00718656	BMP4/ISL1/PTCH1/GATA3/BMP7/NOG	6
GO:0060571	BP	morphogenesis of an epithelial fold	4.82315	0.00913092	0.00718656	BMP4/WNT5A/FGFR2/BMP7/NOG/WNT2	6
GO:0090189	BP	regulation of branching involved in ureteric bud morphogenesis	4.82315	0.00913092	0.00718656	BMP4/TACSTD2/LGR4/SOX9/HOXB7/NOG	6
GO:0007019	BP	microtubule depolymerization	4.01929	0.0427691	0.0336618	STMN1/KIF18A/MAP1B/KIF19/TAOK1	5
GO:0035088	BP	establishment or maintenance of apical/basal cell polarity	4.01929	0.0427691	0.0336618	CRB2/WNT5A/DLG3/PTK7/SLC9A3R1	5
GO:0050771	BP	negative regulation of axonogenesis	4.01929	0.0427691	0.0336618	EPHA7/WNT5A/DAB1/SEMA3E/EFNB3	5
GO:0061037	BP	negative regulation of cartilage development	4.01929	0.0427691	0.0336618	BMP4/NKX3-2/GDF5/SOX9/NOG	5
GO:0061245	BP	establishment or maintenance of bipolar cell polarity	4.01929	0.0427691	0.0336618	CRB2/WNT5A/DLG3/PTK7/SLC9A3R1	5
GO:0001736	BP	establishment of planar polarity	6.05986	0.000905131	0.00071239	WNT5A/ROR2/FZD3/SFRP2/DLG3/PTK7/SFRP1	7
GO:0007164	BP	establishment of tissue polarity	6.05986	0.000905131	0.00071239	WNT5A/ROR2/FZD3/SFRP2/DLG3/PTK7/SFRP1	7
GO:0007628	BP	adult walking behavior	6.05986	0.000905131	0.00071239	DAB1/CEND1/UCHL1/GLRB/AGTPBP1/EFNB3/GBX1	7
GO:0090659	BP	walking behavior	6.05986	0.000905131	0.00071239	DAB1/CEND1/UCHL1/GLRB/AGTPBP1/EFNB3/GBX1	7
GO:0099174	BP	regulation of presynapse organization	6.05986	0.000905131	0.00071239	CBLN2/SLITRK3/IL1RAP/SNCA/SLITRK4/SLITRK2/LGR5	7
GO:1905606	BP	regulation of presynapse assembly	6.05986	0.000905131	0.00071239	CBLN2/SLITRK3/IL1RAP/SNCA/SLITRK4/SLITRK2/LGR5	7
GO:2000648	BP	positive regulation of stem cell proliferation	5.19417	0.00595993	0.00469081	GJA1/FZD3/TBX3/EPCAM/SOX11/DCT	6
GO:0010464	BP	regulation of mesenchymal cell proliferation	4.32847	0.0329236	0.0259128	BMP4/WNT5A/FGFR2/SOX9/WNT2	5
GO:0060603	BP	mammary gland duct morphogenesis	4.32847	0.0329236	0.0259128	WNT5A/TBX3/FGFR2/VDR/PTCH1	5
GO:0061098	BP	positive regulation of protein tyrosine kinase activity	4.32847	0.0329236	0.0259128	TAL1/TRPV4/NOX4/SRCIN1/UNC119	5
GO:0061213	BP	positive regulation of mesonephros development	4.32847	0.0329236	0.0259128	LGR4/GATA3/SOX9/HOXB7/NOG	5
GO:0071542	BP	dopaminergic neuron differentiation	4.32847	0.0329236	0.0259128	WNT5A/SFRP2/RSPO2/SFRP1/WNT2	5
GO:2000736	BP	regulation of stem cell differentiation	4.32847	0.0329236	0.0259128	BMP4/TACSTD2/BMP7/SOX9/PTN	5
GO:0035567	BP	non-canonical Wnt signaling pathway	5.62701	0.00390876	0.00307642	WNT5A/ROR2/FZD3/SFRP2/PTK7/SFRP1	6
GO:0040036	BP	regulation of fibroblast growth factor receptor signaling pathway	5.62701	0.00390876	0.00307642	THBS1/WNT5A/HHIP/SPRY3/GATA3/NOG	6
GO:0045992	BP	negative regulation of embryonic development	5.62701	0.00390876	0.00307642	BMP4/WNT5A/FZD3/SFRP2/GATA3/BMP7	6
GO:0045197	BP	establishment or maintenance of epithelial cell apical/basal polarity	4.68918	0.023863	0.0187815	CRB2/WNT5A/DLG3/PTK7/SLC9A3R1	5
GO:1905314	BP	semi-lunar valve development	4.68918	0.023863	0.0187815	BMP4/GJA5/STRA6/GATA3/SOX9	5
GO:0098948	CC	intrinsic component of postsynaptic specialization membrane	5.4376	0.00347957	0.00264342	SLITRK3/LRRTM3/PLPPR4/LRFN2/LGR5/GABRB2	6
GO:0099060	CC	integral component of postsynaptic specialization membrane	5.4376	0.00347957	0.00264342	SLITRK3/LRRTM3/PLPPR4/LRFN2/LGR5/GABRB2	6
GO:0035137	BP	hindlimb morphogenesis	6.13856	0.00243919	0.00191978	BMP4/TBX3/RSPO2/OSR2/PTCH1/GDF5	6
GO:0042474	BP	middle ear morphogenesis	5.11547	0.016897	0.0132989	NKX3-2/OSR2/NOG/INSIG1/HOXA2	5
GO:0048333	BP	mesodermal cell differentiation	5.11547	0.016897	0.0132989	GJA1/BMP4/TAL1/SFRP2/INHBA	5
GO:0060071	BP	Wnt signaling pathway, planar cell polarity pathway	6.75242	0.0013391	0.00105395	WNT5A/ROR2/FZD3/SFRP2/PTK7/SFRP1	6
GO:0060572	BP	morphogenesis of an epithelial bud	6.75242	0.0013391	0.00105395	BMP4/WNT5A/FGFR2/BMP7/NOG/WNT2	6
GO:0090175	BP	regulation of establishment of planar polarity	6.75242	0.0013391	0.00105395	WNT5A/ROR2/FZD3/SFRP2/PTK7/SFRP1	6
GO:0045604	BP	regulation of epidermal cell differentiation	5.62701	0.0107283	0.00844382	CD109/BMP4/MYCL/VDR/PTCH1	5
GO:0017147	MF	Wnt-protein binding	8.45843	0.000236047	0.000202727	WLS/ROR2/FZD3/FZD5/SFRP2/PORCN/SFRP1	7

## Sheet: d65_highest
Supplementary Table S4 GO term enrichment analysis of DEGs expressed at the highest level in the three stage
ID	ONTOLOGY	Description	Fold Enrichment	pvalue	p.adjust	qvalue	geneID	Count
GO:0030199	BP	collagen fibril organization	17.475	5.47e-07	0.000892112	0.000807212	COL3A1/COL5A2/FMOD/DPT/TNXB/AEBP1	6
GO:0051146	BP	striated muscle cell differentiation	5.69837	9.86e-07	0.000892112	0.000807212	ACTC1/KLHL40/MYOD1/MEF2C/MYL2/MYOG/MYOZ2/TRIM72/CFL2/MMP14/MYF6/FLNC	12
GO:0007517	BP	muscle organ development	5.34949	1.96e-06	0.00114224	0.00103353	ACTC1/KLHL40/HEYL/MYOD1/MEF2C/MYL2/COL3A1/MYOG/MYOZ2/TRIM72/CFL2/MYF6	12
GO:0055002	BP	striated muscle cell development	7.41863	2.53e-06	0.00114224	0.00103353	ACTC1/KLHL40/MYOD1/MYL2/MYOG/MYOZ2/CFL2/MYF6/FLNC	9
GO:0048747	BP	muscle fiber development	13.1062	3.86e-06	0.00122794	0.00111108	KLHL40/MYOD1/MYL2/MYOG/MYF6/FLNC	6
GO:0055001	BP	muscle cell development	7.02121	4.07e-06	0.00122794	0.00111108	ACTC1/KLHL40/MYOD1/MYL2/MYOG/MYOZ2/CFL2/MYF6/FLNC	9
GO:0042692	BP	muscle cell differentiation	4.48077	1.28e-05	0.00329692	0.00298316	ACTC1/KLHL40/MYOD1/MEF2C/MYL2/MYOG/MYOZ2/TRIM72/CFL2/MMP14/MYF6/FLNC	12
GO:0007519	BP	skeletal muscle tissue development	6.59434	2.3e-05	0.00411045	0.00371927	KLHL40/HEYL/MYOD1/MEF2C/MYOG/MYOZ2/CFL2/MYF6	8
GO:0030198	BP	extracellular matrix organization	5.69837	2.37e-05	0.00411045	0.00371927	COL3A1/COL5A2/FMOD/DPT/TNXB/MMP14/NTN4/POSTN/AEBP1	9
GO:0043062	BP	extracellular structure organization	5.69837	2.37e-05	0.00411045	0.00371927	COL3A1/COL5A2/FMOD/DPT/TNXB/MMP14/NTN4/POSTN/AEBP1	9
GO:0048646	BP	anatomical structure formation involved in morphogenesis	2.70631	2.5e-05	0.00411045	0.00371927	THBS2/ACTC1/ANGPTL2/CX3CR1/HEYL/MYOD1/PRKACA/MEF2C/FGF1/MYL2/COL5A2/THY1/PIK3CG/MYOG/ANGPTL1/MYOZ2/VEGFD/SRPX2/CFL2/MYF6/TSPAN12	21
GO:0060538	BP	skeletal muscle organ development	6.35455	3.04e-05	0.00458549	0.0041491	KLHL40/HEYL/MYOD1/MEF2C/MYOG/MYOZ2/CFL2/MYF6	8
GO:0045663	BP	positive regulation of myoblast differentiation	17.475	4.97e-05	0.00641958	0.00580865	MYOD1/MEF2C/MYOG/MYF6	4
GO:0048643	BP	positive regulation of skeletal muscle tissue development	17.475	4.97e-05	0.00641958	0.00580865	MYOD1/MEF2C/MYOG/MYF6	4
GO:0061061	BP	muscle structure development	3.30608	7.65e-05	0.00922159	0.00834399	ACTC1/KLHL40/HEYL/MYOD1/MEF2C/MYL2/COL3A1/MYOG/MYOZ2/TRIM72/CFL2/MMP14/MYF6/FLNC	14
GO:0035239	BP	tube morphogenesis	2.84555	8.55e-05	0.00966788	0.00874782	THBS2/ANGPTL2/CX3CR1/PRKACA/MEF2C/FGF1/COL3A1/THY1/ASB4/PIK3CG/ANGPTL1/VEGFD/CITED1/SRPX2/AGTR2/MMP14/TSPAN12	17
GO:0060537	BP	muscle tissue development	3.97159	9.12e-05	0.00970093	0.00877771	ACTC1/KLHL40/HEYL/MYOD1/MEF2C/MYL2/COL3A1/MYOG/MYOZ2/CFL2/MYF6	11
GO:0072359	BP	circulatory system development	2.67474	0.000116354	0.0116936	0.0105807	THBS2/ACTC1/ANGPTL2/CX3CR1/HEYL/EPOR/MEF2C/FGF1/MYL2/COL3A1/THY1/ASB4/PIK3CG/ANGPTL1/VEGFD/CITED1/SRPX2/TSPAN12	18
GO:0035914	BP	skeletal muscle cell differentiation	9.49728	0.000141423	0.0131821	0.0119276	HEYL/MYOD1/MEF2C/MYOG/MYF6	5
GO:0097435	BP	supramolecular fiber organization	2.95186	0.000152422	0.0131821	0.0119276	ACTC1/TESK1/CNN1/MYL2/MCU/COL3A1/COL5A2/FMOD/MYOZ2/DPT/AIF1/TNXB/CFL2/RAC2/AEBP1	15
GO:1901700	BP	response to oxygen-containing compound	2.38916	0.00015327	0.0131821	0.0119276	RRAGD/AQP9/CX3CR1/MAPKAPK3/CD86/MYOD1/PRKACA/MEF2C/CAMK2A/INHBB/COL3A1/COL5A2/MYOG/TRIM72/FBXO32/CYP7A1/RXRG/CITED1/SLC10A3/ENHO/AQP3	21
GO:0048741	BP	skeletal muscle fiber development	13.4423	0.000160313	0.0131821	0.0119276	KLHL40/MYOD1/MYOG/MYF6	4
GO:0051153	BP	regulation of striated muscle cell differentiation	7.08446	0.000167776	0.0131959	0.0119401	MYOD1/MEF2C/MYOG/TRIM72/MMP14/MYF6	6
GO:0001568	BP	blood vessel development	3.04291	0.000185834	0.0138538	0.0125354	THBS2/ANGPTL2/CX3CR1/MEF2C/FGF1/COL3A1/THY1/ASB4/PIK3CG/ANGPTL1/VEGFD/CITED1/SRPX2/TSPAN12	14
GO:0060326	BP	cell chemotaxis	3.97159	0.000191847	0.0138538	0.0125354	CX3CR1/ACKR2/CCR1/FGF1/MCU/VEGFD/FGF16/AIF1/RAC2/CCL8	10
GO:0048514	BP	blood vessel morphogenesis	3.19066	0.000199117	0.0138538	0.0125354	THBS2/ANGPTL2/CX3CR1/FGF1/COL3A1/THY1/ASB4/PIK3CG/ANGPTL1/VEGFD/CITED1/SRPX2/TSPAN12	13
GO:0014706	BP	striated muscle tissue development	3.93581	0.000206773	0.0138538	0.0125354	ACTC1/KLHL40/HEYL/MYOD1/MEF2C/MYL2/MYOG/MYOZ2/CFL2/MYF6	10
GO:0010830	BP	regulation of myotube differentiation	8.7375	0.000215208	0.013904	0.0125808	MYOD1/MYOG/TRIM72/MMP14/MYF6	5
GO:0035295	BP	tube development	2.50438	0.000265867	0.0165846	0.0150063	THBS2/ANGPTL2/CX3CR1/HEYL/PRKACA/MEF2C/FGF1/COL3A1/THY1/ASB4/PIK3CG/ANGPTL1/VEGFD/CITED1/SRPX2/AGTR2/MMP14/TSPAN12	18
GO:0001944	BP	vasculature development	2.9125	0.000293408	0.0172327	0.0155927	THBS2/ANGPTL2/CX3CR1/MEF2C/FGF1/COL3A1/THY1/ASB4/PIK3CG/ANGPTL1/VEGFD/CITED1/SRPX2/TSPAN12	14
GO:0014904	BP	myotube cell development	11.65	0.000295309	0.0172327	0.0155927	KLHL40/MYOD1/MYOG/MYF6	4
GO:0014902	BP	myotube differentiation	6.24107	0.000344585	0.0194798	0.017626	KLHL40/MYOD1/MYOG/TRIM72/MMP14/MYF6	6
GO:0051155	BP	positive regulation of striated muscle cell differentiation	7.80134	0.000376678	0.0200203	0.018115	MYOD1/MEF2C/MYOG/MMP14/MYF6	5
GO:0002687	BP	positive regulation of leukocyte migration	6.09593	0.000393006	0.0200203	0.018115	CCR1/MCU/THY1/VEGFD/AIF1/RAC2	6
GO:0050921	BP	positive regulation of chemotaxis	6.09593	0.000393006	0.0200203	0.018115	CCR1/MCU/VEGFD/FGF16/AIF1/RAC2	6
GO:0050920	BP	regulation of chemotaxis	5.09687	0.000398414	0.0200203	0.018115	CCR1/FGF1/MCU/VEGFD/FGF16/AIF1/RAC2	7
GO:0048641	BP	regulation of skeletal muscle tissue development	9.70833	0.000627522	0.0306807	0.0277609	MYOD1/MEF2C/MYOG/MYF6	4
GO:0051149	BP	positive regulation of muscle cell differentiation	6.82617	0.000717043	0.0325701	0.0294705	MYOD1/MEF2C/MYOG/MMP14/MYF6	5
GO:0031032	BP	actomyosin structure organization	5.46094	0.000720179	0.0325701	0.0294705	ACTC1/TESK1/CNN1/MYL2/MYOZ2/CFL2	6
GO:0051147	BP	regulation of muscle cell differentiation	5.46094	0.000720179	0.0325701	0.0294705	MYOD1/MEF2C/MYOG/TRIM72/MMP14/MYF6	6
GO:0010831	BP	positive regulation of myotube differentiation	9.19737	0.000780829	0.0344517	0.031173	MYOD1/MYOG/MMP14/MYF6	4
GO:0002690	BP	positive regulation of leukocyte chemotaxis	6.61932	0.000829696	0.0357362	0.0323353	CCR1/MCU/VEGFD/AIF1/RAC2	5
GO:0022603	BP	regulation of anatomical structure morphogenesis	2.41869	0.000867323	0.0364433	0.0329751	THBS2/CX3CR1/MYOD1/MEF2C/FGF1/MCU/COL5A2/THY1/ASB4/MYOG/VEGFD/SRPX2/AGTR2/NTN4/MYF6/TSPAN12	16
GO:0006935	BP	chemotaxis	2.88049	0.000886405	0.0364433	0.0329751	CX3CR1/ACKR2/CCR1/FGF1/MCU/PIK3CG/DPYSL5/VEGFD/FGF16/AIF1/RAC2/CCL8	12
GO:0042330	BP	taxis	2.86475	0.000930221	0.0367268	0.0332316	CX3CR1/ACKR2/CCR1/FGF1/MCU/PIK3CG/DPYSL5/VEGFD/FGF16/AIF1/RAC2/CCL8	12
GO:1901701	BP	cellular response to oxygen-containing compound	2.40206	0.000933905	0.0367268	0.0332316	RRAGD/AQP9/CX3CR1/CD86/MYOD1/PRKACA/MEF2C/CAMK2A/INHBB/COL3A1/COL5A2/MYOG/TRIM72/FBXO32/CYP7A1/ENHO	16
GO:0015629	CC	actin cytoskeleton	4.94625	2.89e-07	3.04e-05	2.83e-05	ACTC1/ACKR2/TNNC1/CNN1/MYL2/MYOZ2/AIF1/CFL2/MYH7/RAC2/FYB1/TNNI1/MYL9/MYL4/SMTNL2	15
GO:0030016	CC	myofibril	7.93842	3.59e-07	3.04e-05	2.83e-05	ACTC1/TNNC1/MYOM1/MYL2/MYOZ2/FBXO32/CFL2/MYH7/TNNI1/MYL4	10
GO:0062023	CC	collagen-containing extracellular matrix	7.65491	5.14e-07	3.04e-05	2.83e-05	ANGPTL2/ANGPTL6/COL3A1/COL5A2/FMOD/ANGPTL1/TNXB/NTN4/SPARC/POSTN	10
GO:0043292	CC	contractile fiber	7.52061	6.11e-07	3.04e-05	2.83e-05	ACTC1/TNNC1/MYOM1/MYL2/MYOZ2/FBXO32/CFL2/MYH7/TNNI1/MYL4	10
GO:0099081	CC	supramolecular polymer	3.7457	1.22e-06	3.6e-05	3.35e-05	ACTC1/ACKR2/TNNC1/MYOM1/CNN1/MYL2/COL3A1/COL5A2/MYOZ2/FBXO32/AIF1/BAG2/CFL2/MYH7/RAC2/TNNI1/MYL4/SMTNL2	18
GO:0099512	CC	supramolecular fiber	3.7457	1.22e-06	3.6e-05	3.35e-05	ACTC1/ACKR2/TNNC1/MYOM1/CNN1/MYL2/COL3A1/COL5A2/MYOZ2/FBXO32/AIF1/BAG2/CFL2/MYH7/RAC2/TNNI1/MYL4/SMTNL2	18
GO:0030017	CC	sarcomere	8.03765	1.27e-06	3.6e-05	3.35e-05	ACTC1/TNNC1/MYOM1/MYOZ2/FBXO32/CFL2/MYH7/TNNI1/MYL4	9
GO:0031012	CC	extracellular matrix	4.64398	3.81e-06	9.47e-05	8.81e-05	ANGPTL2/MMP2/ANGPTL6/FGF1/COL3A1/COL5A2/FMOD/ANGPTL1/TNXB/MMP14/NTN4/SPARC/POSTN	13
GO:0005884	CC	actin filament	9.18589	3.62e-05	0.000800962	0.000745672	ACTC1/ACKR2/CNN1/AIF1/RAC2/SMTNL2	6
GO:0099080	CC	supramolecular complex	2.65304	8.85e-05	0.00176096	0.0016394	ACTC1/ACKR2/TNNC1/MYOM1/CNN1/MYL2/COL3A1/COL5A2/MYOZ2/FBXO32/AIF1/BAG2/BTBD1/CFL2/MYH7/RAC2/TNNI1/MYL4/SMTNL2	19
GO:0005581	CC	collagen trimer	6.69804	0.000786218	0.0142234	0.0132416	COL5A1/COL5A3/COL3A1/COL5A2/C1QTNF6	5
GO:0005509	MF	calcium ion binding	2.88835	7.44e-05	0.0212726	0.0190256	THBS2/RASGRP1/AIF1L/MYL3/TNNC1/CDH1/MYL2/CDHR1/EFHD1/VWDE/TPO/AIF1/DLK2/DLK1/SPARC/MYL9/MYL4	17
GO:0051015	MF	actin filament binding	5.2084	0.000350594	0.0293254	0.0262277	AIF1L/TNNC1/CNN1/AIF1/CFL2/MYH7/MYL4	7
GO:0003779	MF	actin binding	3.31964	0.000454191	0.0293254	0.0262277	AIF1L/TNNC1/SLC6A2/CNN1/MYL2/MYOZ2/AIF1/CFL2/MYH7/MYL4/FLNC	11
GO:0005201	MF	extracellular matrix structural constituent	10.1542	0.000522241	0.0293254	0.0262277	COL5A1/COL5A3/COL3A1/COL5A2	4
GO:1901618	MF	organic hydroxy compound transmembrane transporter activity	9.59006	0.000659414	0.0293254	0.0262277	AQP9/SLC6A2/SLC10A3/AQP3	4
GO:0001637	MF	G protein-coupled chemoattractant receptor activity	9.08532	0.000820291	0.0293254	0.0262277	CX3CR1/ACKR2/CCR1/GPR75	4
GO:0004950	MF	chemokine receptor activity	9.08532	0.000820291	0.0293254	0.0262277	CX3CR1/ACKR2/CCR1/GPR75	4
GO:0016493	MF	C-C chemokine receptor activity	9.08532	0.000820291	0.0293254	0.0262277	CX3CR1/ACKR2/CCR1/GPR75	4
GO:0005104	MF	fibroblast growth factor receptor binding	12.9466	0.00130011	0.0413146	0.0369505	FGF1/FGF16/FGF18	3

## Sheet: d90_highest
Supplementary Table S4 GO term enrichment analysis of DEGs expressed at the highest level in the three stage
ID	ONTOLOGY	Description	Fold Enrichment	pvalue	p.adjust	qvalue	geneID	Count
GO:0042611	CC	MHC protein complex	8.2198	3e-06	3.6e-05	2.98e-05	B2M/SLA-DRA/SLA-DRB1/SLA-DQB1/SLA-DMB/SLA-DMA/SLA-DOA	7
GO:0008137	MF	NADH dehydrogenase (ubiquinone) activity	7.22881	1.26e-09	2.09e-07	1.85e-07	NDUFB4/NDUFV2/NDUFV1/NDUFA13/NDUFB8/NDUFA10/NDUFA5/ND1/ND2/ND3/ND4/ND5/ND6	13
GO:0050136	MF	NADH dehydrogenase (quinone) activity	7.22881	1.26e-09	2.09e-07	1.85e-07	NDUFB4/NDUFV2/NDUFV1/NDUFA13/NDUFB8/NDUFA10/NDUFA5/ND1/ND2/ND3/ND4/ND5/ND6	13
GO:0005747	CC	mitochondrial respiratory chain complex I	7.19706	1.93e-13	4.46e-12	3.69e-12	NDUFB5/NDUFB4/NDUFV2/NDUFV1/NDUFA13/NDUFA11/NDUFA2/NDUFB8/NDUFB3/NDUFA10/NDUFAB1/NDUFB6/NDUFB2/NDUFA5/ND1/ND2/ND3/ND4/ND5	19
GO:0030964	CC	NADH dehydrogenase complex	7.19706	1.93e-13	4.46e-12	3.69e-12	NDUFB5/NDUFB4/NDUFV2/NDUFV1/NDUFA13/NDUFA11/NDUFA2/NDUFB8/NDUFB3/NDUFA10/NDUFAB1/NDUFB6/NDUFB2/NDUFA5/ND1/ND2/ND3/ND4/ND5	19
GO:0045271	CC	respiratory chain complex I	7.19706	1.93e-13	4.46e-12	3.69e-12	NDUFB5/NDUFB4/NDUFV2/NDUFV1/NDUFA13/NDUFA11/NDUFA2/NDUFB8/NDUFB3/NDUFA10/NDUFAB1/NDUFB6/NDUFB2/NDUFA5/ND1/ND2/ND3/ND4/ND5	19
GO:0005746	CC	mitochondrial respirasome	7.18933	1.64e-20	1.33e-18	1.1e-18	NDUFB5/NDUFB4/SDHB/NDUFV2/NDUFV1/NDUFA13/NDUFA11/COX7C/UQCRQ/NDUFA2/UQCR10/NDUFB8/NDUFB3/NDUFA10/SDHD/NDUFAB1/CYC1/SDHC/COX5A/NDUFA4L2/NDUFB6/NDUFB2/NDUFA5/ND1/ND2/COX1/ND3/ND4/ND5/CYTB	30
GO:0006099	BP	tricarboxylic acid cycle	7.14525	4.82e-07	3.97e-05	3.4e-05	SDHB/SDHD/SUCLG1/SDHC/IDH3G/IDH3A/ACO2/FH/IDH3B	9
GO:0006120	BP	mitochondrial electron transport, NADH to ubiquinone	7.07308	1.1e-05	0.000538403	0.000461213	NDUFV2/NDUFV1/NDUFB8/NDUFA10/NDUFB9/NDUFB6/ND2	7
GO:0098803	CC	respiratory chain complex	7.00038	1.16e-20	1.25e-18	1.03e-18	NDUFB5/NDUFB4/SDHB/NDUFV2/NDUFV1/NDUFA13/NDUFA11/COX7C/UQCRQ/NDUFA2/UQCR10/NDUFB8/NDUFB3/NDUFA10/SDHD/NDUFAB1/CYC1/SDHC/COX5A/NDUFA4L2/NDUFB6/NDUFB2/NDUFA5/ND1/ND2/COX1/COX3/ND3/ND4/ND5/CYTB	31
GO:0015985	BP	energy coupled proton transport, down electrochemical gradient	6.94678	1.57e-07	1.74e-05	1.49e-05	ATP5F1A/ATP5PO/ATP5F1D/ATP5ME/COX5B/CYC1/ATP5MC2/ATP5MC1/ATP8/ATP6	10
GO:0015986	BP	ATP synthesis coupled proton transport	6.94678	1.57e-07	1.74e-05	1.49e-05	ATP5F1A/ATP5PO/ATP5F1D/ATP5ME/COX5B/CYC1/ATP5MC2/ATP5MC1/ATP8/ATP6	10
GO:0003954	MF	NADH dehydrogenase activity	6.90023	2.83e-09	3.53e-07	3.12e-07	NDUFB4/NDUFV2/NDUFV1/NDUFA13/NDUFB8/NDUFA10/NDUFA5/ND1/ND2/ND3/ND4/ND5/ND6	13
GO:1990204	CC	oxidoreductase complex	6.76691	7.01e-22	1.14e-19	9.41e-20	DUOX2/PDHB/NDUFB5/NDUFB4/SDHB/NDUFV2/NDUFV1/NDUFA13/NDUFA11/UQCRQ/NDUFA2/UQCR10/NDUFB8/NDUFB3/NDUFA10/SDHD/DLD/NCF2/NDUFAB1/CYC1/SDHC/GP91-PHOX/GPD1/MRPS36/NDUFB6/NDUFB2/NDUFA5/ND1/ND2/COX1/ND3/ND4/ND5/CYTB	34
GO:0098800	CC	inner mitochondrial membrane protein complex	6.63711	1.66e-24	5.39e-22	4.46e-22	NDUFB5/NDUFB4/ATP5PO/SDHB/NDUFV2/NDUFV1/NDUFA13/NDUFA11/MICOS13/ATP5F1D/COX7C/UQCRQ/NDUFA2/UQCR10/NDUFB8/NDUFB3/NDUFA10/SDHD/ATP5ME/NDUFAB1/CYC1/SDHC/COX5A/SMDT1/ATP5MC2/NDUFA4L2/NDUFB6/ROMO1/NDUFB2/NDUFA5/ND1/ND2/COX1/ATP8/ATP6/ND3/ND4/ND5/CYTB	39
GO:0009060	BP	aerobic respiration	6.59944	1.15e-12	3.31e-10	2.83e-10	SDHB/ATP5F1D/COX7C/UQCR10/SDHD/COX5B/SUCLG1/SDHC/IDH3G/IDH3A/COX5A/ACO2/FH/IDH3B/CYCS/ND1/COX1/COX3/ND4	19
GO:0042775	BP	mitochondrial ATP synthesis coupled electron transport	6.59944	1.15e-12	3.31e-10	2.83e-10	NDUFV2/NDUFV1/COX7C/UQCRQ/UQCR10/NDUFB8/NDUFA10/SDHD/COX5B/CYC1/NDUFB9/SDHC/COX5A/NDUFB6/CYCS/ND2/COX1/COX3/CYTB	19
GO:0022900	BP	electron transport chain	6.52393	2.6e-17	1.5e-14	1.28e-14	SDHB/NDUFV2/NDUFV1/COX7C/UQCRQ/UQCR10/NDUFB8/NDUFB3/NDUFA10/SDHD/PPARGC1A/COX5B/CYC1/NDUFB9/SDHC/COX5A/NDUFA4L2/ETFRF1/NDUFB6/NDUFA5/CYCS/ND2/COX1/COX3/ND4/ND5/CYTB	27
GO:0022904	BP	respiratory electron transport chain	6.46212	5.57e-16	2.3e-13	1.97e-13	SDHB/NDUFV2/NDUFV1/COX7C/UQCRQ/UQCR10/NDUFB8/NDUFA10/SDHD/PPARGC1A/COX5B/CYC1/NDUFB9/SDHC/COX5A/ETFRF1/NDUFB6/NDUFA5/CYCS/ND2/COX1/COX3/ND4/ND5/CYTB	25
GO:0005753	CC	mitochondrial proton-transporting ATP synthase complex	6.40504	0.000118488	0.00116333	0.000963776	ATP5PO/ATP5F1D/ATP5ME/ATP5MC2/ATP8/ATP6	6
GO:0016655	MF	oxidoreductase activity, acting on NAD(P)H, quinone or similar compound as acceptor	6.32521	1.21e-08	1.2e-06	1.07e-06	NDUFB4/NDUFV2/NDUFV1/NDUFA13/NDUFB8/NDUFA10/NDUFA5/ND1/ND2/ND3/ND4/ND5/ND6	13
GO:0042383	CC	sarcolemma	6.32292	3.36e-09	6.41e-08	5.31e-08	BVES/CAPN3/CAV3/CACNG6/SYNC/DES/ATP1B1/DMD/DTNBP1/FLOT1/SSPN/CACNG1/SGCA/AQP1	14
GO:0045259	CC	proton-transporting ATP synthase complex	6.26271	9.92e-06	0.000107103	8.87e-05	ATP5F1A/ATP5PO/ATP5F1D/ATP5ME/ATP5MC2/ATP5MC1/ATP8/ATP6	8
GO:0070469	CC	respirasome	6.25008	8.45e-20	3.91e-18	3.24e-18	NDUFB5/NDUFB4/SDHB/NDUFV2/NDUFV1/NDUFA13/NDUFA11/COX7C/UQCRQ/NDUFA2/UQCR10/NDUFB8/NDUFB3/NDUFA10/SDHD/NDUFAB1/CYC1/SDHC/COX5A/NDUFA4L2/NDUFB6/NDUFB2/NDUFA5/CYCS/ND1/ND2/COX1/COX3/ND3/ND4/ND5/ND6/CYTB	33
GO:0042773	BP	ATP synthesis coupled electron transport	6.14241	5.1e-13	1.84e-10	1.57e-10	NDUFV2/NDUFV1/COX7C/UQCRQ/UQCR10/NDUFB8/NDUFA10/SDHD/COX5B/CYC1/NDUFB9/SDHC/COX5A/NDUFB6/CYCS/ND2/COX1/COX3/ND4/ND5/CYTB	21
GO:0006754	BP	ATP biosynthetic process	6.06264	7e-08	1.01e-05	8.65e-06	ATP5F1A/ATP5PO/TGFB1/ATP5F1D/ATP5ME/PPARGC1A/COX5B/CYC1/ATP5MC2/ATP5MC1/ATP8/ATP6	12
GO:0003009	BP	skeletal muscle contraction	6.06264	0.000160981	0.00510186	0.00437042	CAV3/TNNT3/TNNI2/CASQ1/SCN4A/TCAP	6
GO:0070296	BP	sarcoplasmic reticulum calcium ion transport	6.06264	0.000160981	0.00510186	0.00437042	CCR5/HRC/ATP2A2/CASQ1/CLIC2/CACNG1	6
GO:0070069	CC	cytochrome complex	5.87129	5.36e-06	5.98e-05	4.96e-05	COX7C/UQCRQ/UQCR10/CYC1/COX5A/NDUFA4L2/COX1/COX3/CYTB	9
GO:0045263	CC	proton-transporting ATP synthase complex, coupling factor F(o)	5.87129	0.000772864	0.00695577	0.00576258	ATP5ME/ATP5MC2/ATP5MC1/ATP8/ATP6	5
GO:0015252	MF	proton channel activity	5.83866	0.000226782	0.0112417	0.00995615	ATP5F1A/ATP5PO/ATP5F1D/ATP5ME/ATP5MC2/ATP6	6
GO:1902600	BP	proton transmembrane transport	5.73669	1.26e-09	2.78e-07	2.39e-07	ATP5F1A/COX17/ATP5PO/ATP5F1D/ATP5ME/COX5B/CYC1/ATP1A2/ATP5MC2/NDUFA4L2/ATP5MC1/COX1/ATP8/ATP6/ND4/ND5	16
GO:0045333	BP	cellular respiration	5.73109	1.57e-18	2.26e-15	1.94e-15	SDHB/NDUFV2/NDUFV1/ATP5F1D/COX7C/UQCRQ/UQCR10/NDUFB8/NDUFA10/SDHD/PPARGC1A/COX5B/SUCLG1/CYC1/NDUFB9/SDHC/IDH3G/IDH3A/COX5A/ACO2/ETFRF1/FH/NDUFB6/IDH3B/NDUFA5/CYCS/ND1/ND2/COX1/COX3/ND4/ND5/CYTB	33
GO:0016651	MF	oxidoreductase activity, acting on NAD(P)H	5.56062	2.81e-11	1.4e-08	1.24e-08	DUOX2/NDUFB4/NDUFV2/NDUFV1/NDUFA13/TXNRD2/NDUFB8/NDUFA10/DLD/NDUFS2/GP91-PHOX/KMO/NOS3/NDUFA5/ND1/ND2/ND3/ND4/ND5/ND6	20
GO:0045066	BP	regulatory T cell differentiation	5.55742	0.00099502	0.0192593	0.0164981	BCL6/TGFB1/IRF1/VSIR/DUSP10	5
GO:0045589	BP	regulation of regulatory T cell differentiation	5.55742	0.00099502	0.0192593	0.0164981	BCL6/TGFB1/IRF1/VSIR/DUSP10	5
GO:0055094	BP	response to lipoprotein particle	5.55742	0.00099502	0.0192593	0.0164981	PPARG/ITGB2/CD36/FCER1G/CD9	5
GO:0071402	BP	cellular response to lipoprotein particle stimulus	5.55742	0.00099502	0.0192593	0.0164981	PPARG/ITGB2/CD36/FCER1G/CD9	5
GO:0006635	BP	fatty acid beta-oxidation	5.55742	2.74e-05	0.00111362	0.000953959	ACOX2/ACADM/PLIN5/ACADL/ACAT1/HADH/HADHA/ACADVL	8
GO:0045214	BP	sarcomere organization	5.55742	2.74e-05	0.00111362	0.000953959	CAPN3/CAV3/TNNT3/MYOZ1/KLHL41/CASQ1/SRF/LMOD2	8
GO:0006119	BP	oxidative phosphorylation	5.12993	1.9e-12	4.98e-10	4.26e-10	NDUFV2/NDUFV1/ATP5F1D/COX7C/UQCRQ/UQCR10/NDUFB8/NDUFA10/SDHD/ATP5ME/COX5B/CYC1/NDUFB9/SDHC/COX5A/NDUFB6/CYCS/ND2/COX1/ATP6/COX3/ND4/ND5/CYTB	24
GO:0050879	BP	multicellular organismal movement	5.12993	0.000510852	0.0125923	0.0107869	CAV3/TNNT3/TNNI2/CASQ1/SCN4A/TCAP	6
GO:0050881	BP	musculoskeletal movement	5.12993	0.000510852	0.0125923	0.0107869	CAV3/TNNT3/TNNI2/CASQ1/SCN4A/TCAP	6
GO:0010884	BP	positive regulation of lipid storage	5.0522	0.00169005	0.0278521	0.023859	NR1H2/C3/PLIN5/SCARB1/CD36	5
GO:2000352	BP	negative regulation of endothelial cell apoptotic process	5.0522	0.00169005	0.0278521	0.023859	TNFAIP3/GATA2/ANGPTL4/KDR/RAMP2	5
GO:0030018	CC	Z disc	5.03253	1.11e-06	1.64e-05	1.36e-05	FHL5/CAPN3/HRC/SYNC/FHL3/CSRP3/MYOZ1/PDLIM3/DES/CASQ1/ITGB1BP2/TCAP	12
GO:0045277	CC	respiratory chain complex IV	4.89274	0.00210261	0.0184121	0.0152537	COX7C/COX5A/NDUFA4L2/COX1/COX3	5
GO:0016878	MF	acid-thiol ligase activity	4.86555	0.00215528	0.0426817	0.037801	ACSL5/ACSL1/ACSM5/SUCLG1/ACSS2	5
GO:0015980	BP	energy derivation by oxidation of organic compounds	4.79959	8.92e-18	6.43e-15	5.51e-15	GYS1/SDHB/NDUFV2/NDUFV1/ATP5F1D/COX7C/UQCRQ/UQCR10/PPP1R3C/NDUFB8/PPP1R3B/NDUFA10/SDHD/PPARGC1A/PHKG1/COX5B/SUCLG1/CYC1/NDUFB9/SDHC/IDH3G/IDH3A/COX5A/ACO2/ETFRF1/FH/NDUFB6/IDH3B/NDUFA5/PPP1R3A/CYCS/ND1/ND2/COX1/COX3/ND4/ND5/CYTB	38
GO:0031674	CC	I band	4.69703	2.69e-06	3.49e-05	2.89e-05	FHL5/CAPN3/HRC/SYNC/FHL3/CSRP3/MYOZ1/PDLIM3/DES/CASQ1/ITGB1BP2/TCAP	12
GO:0001954	BP	positive regulation of cell-matrix adhesion	4.63118	0.00268468	0.0394403	0.0337858	RRAS/PTK2B/CD36/KDR/VEGFA	5
GO:0009206	BP	purine ribonucleoside triphosphate biosynthetic process	4.59924	3.11e-06	0.000224265	0.000192112	ATP5F1A/ATP5PO/TGFB1/ATP5F1D/ATP5ME/PPARGC1A/COX5B/CYC1/ATP5MC2/ATP5MC1/ATP8/ATP6	12
GO:0098798	CC	mitochondrial protein complex	4.57761	5.06e-20	2.73e-18	2.26e-18	PDHB/NDUFB5/NDUFB4/ATP5PO/SDHB/NDUFV2/NDUFV1/NDUFA13/NDUFA11/MICOS13/ATP5F1D/COX7C/UQCRQ/NDUFA2/UQCR10/NDUFB8/NDUFB3/NDUFA10/MRPL48/SDHD/ATP5ME/NDUFAB1/MRPL33/HADHA/CYC1/SDHC/MRPL24/MRPS18B/COX5A/SMDT1/ATP5MC2/NDUFA4L2/MRPS36/NDUFB6/ROMO1/NDUFB2/NDUFA5/ND1/ND2/COX1/ATP8/ATP6/ND3/ND4/ND5/CYTB	46
GO:0034440	BP	lipid oxidation	4.52827	9.7e-06	0.000508782	0.000435839	ACOX2/APOD/ACADM/PLIN5/ACADL/ACAT1/HADH/HADHA/PLA2G7/ALOX15/ACADVL	11
GO:0009145	BP	purine nucleoside triphosphate biosynthetic process	4.44594	4.77e-06	0.000292389	0.00025047	ATP5F1A/ATP5PO/TGFB1/ATP5F1D/ATP5ME/PPARGC1A/COX5B/CYC1/ATP5MC2/ATP5MC1/ATP8/ATP6	12
GO:0030017	CC	sarcomere	4.40347	2.78e-08	5e-07	4.14e-07	FHL5/CAPN3/HRC/SYNC/FHL3/TNNT3/TNNI2/CSRP3/MYOZ1/PDLIM3/DES/ABRA/CASQ1/TMOD4/SMPX/ITGB1BP2/TCAP/LMOD2	18
GO:0046034	BP	ATP metabolic process	4.37857	1.51e-16	7.24e-14	6.21e-14	ATP5F1A/AK1/ATP5PO/TGFB1/ATP5IF1/NDUFV2/NDUFV1/ATP5F1D/COX7C/UQCRQ/P2RX7/UQCR10/NDUFB8/NDUFA10/SDHD/ATP5ME/PPARGC1A/COX5B/CYC1/NDUFB9/ATP1B1/SDHC/COX5A/ATP5MC2/TPI1/PFKM/NDUFB6/ATP5MC1/ENO3/CYCS/PGAM2/ND2/COX1/ATP8/ATP6/COX3/ND4/ND5/CYTB	39
GO:0030239	BP	myofibril assembly	4.36654	1.47e-05	0.000672819	0.000576358	CAPN3/CAV3/TNNT3/CSRP3/MYOZ1/KLHL41/CASQ1/TMOD4/SRF/TCAP/LMOD2	11
GO:0005901	CC	caveola	4.3491	4.13e-05	0.000431928	0.000357835	BVES/CAV3/EHD2/SCARB1/CAVIN2/CAVIN3/FLOT1/NOS3/CAV1/CAV2	10
GO:1901019	BP	regulation of calcium ion transmembrane transporter activity	4.32244	0.000605533	0.0143144	0.0122622	CAV3/HRC/STIM1/ATP1B1/CASQ1/CLIC2/CACNB1	7
GO:0009142	BP	nucleoside triphosphate biosynthetic process	4.24979	3.47e-06	0.000244138	0.000209136	ATP5F1A/AK1/ATP5PO/TGFB1/ATP5F1D/ATP5ME/PPARGC1A/COX5B/CYC1/ATP5MC2/ATP5MC1/ATP8/ATP6	13
GO:0009201	BP	ribonucleoside triphosphate biosynthetic process	4.16807	1.05e-05	0.000522631	0.000447702	ATP5F1A/ATP5PO/TGFB1/ATP5F1D/ATP5ME/PPARGC1A/COX5B/CYC1/ATP5MC2/ATP5MC1/ATP8/ATP6	12
GO:0003044	BP	regulation of systemic arterial blood pressure mediated by a chemical signal	4.16807	0.00188471	0.0295625	0.0253241	OXTR/ADRB2/ADRB1/ENPEP/AVPR2/ADRA1D	6
GO:0030225	BP	macrophage differentiation	4.16807	0.00188471	0.0295625	0.0253241	GATA2/IL34/CEBPA/TGFB1/C1QC/VEGFA	6
GO:0005743	CC	mitochondrial inner membrane	4.16403	1.45e-19	5.85e-18	4.85e-18	ATP5F1A/ENDOG/NDUFB5/NDUFB4/ATP5PO/GOT2/SDHB/NDUFV2/NDUFV1/NDUFA13/TIMM44/NDUFA11/MICOS13/ATP5F1D/COX7C/UQCRQ/NDUFA2/UQCR10/NDUFB8/MTG1/SLC25A4/NDUFB3/NDUFA10/TIMM8B/SDHD/ATP5ME/NDUFAB1/COX5B/HADHA/CYC1/MPC2/SDHC/COX5A/SMDT1/ATP5MC2/NDUFA4L2/NDUFB6/ROMO1/NDUFB2/NDUFA5/ND1/ND2/COX1/ATP8/ATP6/COX3/ND3/ND4/ND5/CYTB	50
GO:0009205	BP	purine ribonucleoside triphosphate metabolic process	4.12837	5.07e-06	0.000296886	0.000254322	ATP5F1A/AK3/ATP5PO/TGFB1/ATP5F1D/ATP5ME/PPARGC1A/COX5B/CYC1/ATP5MC2/ATP5MC1/ATP8/ATP6	13
GO:0031623	BP	receptor internalization	4.12837	5.07e-06	0.000296886	0.000254322	CAV3/ITGB2/ADM/ACKR3/RAMP1/CD36/FCER1G/APLN/FLOT1/VEGFA/CD9/RAMP2/CAV1	13
GO:0010257	BP	NADH dehydrogenase complex assembly	4.09494	0.000885205	0.0184321	0.0157895	NDUFB5/NDUFB4/NDUFA13/NDUFA11/NDUFB3/NDUFA10/NDUFAB1	7
GO:0010883	BP	regulation of lipid storage	4.09494	0.000885205	0.0184321	0.0157895	PPARG/NR1H2/C3/PLIN5/SCARB1/CD36/NFKBIA	7
GO:0032981	BP	mitochondrial respiratory chain complex I assembly	4.09494	0.000885205	0.0184321	0.0157895	NDUFB5/NDUFB4/NDUFA13/NDUFA11/NDUFB3/NDUFA10/NDUFAB1	7
GO:0061028	BP	establishment of endothelial barrier	4.09494	0.000885205	0.0184321	0.0157895	CLDN5/PDE2A/ROBO4/F11R/RAP1A/PPP1R16B/PECAM1	7
GO:0045638	BP	negative regulation of myeloid cell differentiation	4.04176	0.000418156	0.0107675	0.0092238	DLL1/GATA2/ZFP36/C1QC/PTK2B/NFKBIA/STAT5A/STAT5B	8
GO:0019866	CC	organelle inner membrane	4.01328	3.37e-20	2.18e-18	1.81e-18	ATP5F1A/ENDOG/NDUFB5/NDUFB4/ATP5PO/GOT2/TMEM201/SDHB/NDUFV2/NDUFV1/NDUFA13/TIMM44/NDUFA11/MICOS13/ATP5F1D/COX7C/UQCRQ/NDUFA2/TMEM120B/P2RX7/UQCR10/NDUFB8/MTG1/SLC25A4/NDUFB3/NDUFA10/TIMM8B/SDHD/ATP5ME/NDUFAB1/COX5B/HADHA/CYC1/MPC2/SDHC/ATP1B4/COX5A/SMDT1/ATP5MC2/NDUFA4L2/NDUFB6/ROMO1/NDUFB2/NDUFA5/ND1/ND2/COX1/ATP8/ATP6/COX3/ND3/ND4/ND5/CYTB	54
GO:0019395	BP	fatty acid oxidation	4.00134	0.000198403	0.00608719	0.00521448	ACOX2/ACADM/PLIN5/ACADL/ACAT1/HADH/HADHA/ALOX15/ACADVL	9
GO:0007009	BP	plasma membrane organization	3.92289	2.16e-05	0.00092857	0.000795442	CAV3/PLSCR1/EHD2/PACSIN3/CSRP3/P2RX7/ATP2A2/CAVIN2/FLOT1/A4GALT/CAV1/CAV2	12
GO:0002042	BP	cell migration involved in sprouting angiogenesis	3.92289	0.00269409	0.0394403	0.0337858	DLL4/GATA2/KDR/SRF/VEGFA/CLEC14A	6
GO:0030016	CC	myofibril	3.91419	2.26e-07	3.49e-06	2.89e-06	FHL5/CAPN3/HRC/SYNC/FHL3/TNNT3/TNNI2/CSRP3/MYOZ1/PDLIM3/DES/ABRA/CASQ1/TMOD4/SMPX/ITGB1BP2/TCAP/LMOD2	18
GO:0044853	CC	plasma membrane raft	3.91419	5.3e-05	0.000536425	0.000444407	BVES/CAV3/EHD2/SCARB1/ORAI1/CAVIN2/CAVIN3/FLOT1/NOS3/CAV1/CAV2	11
GO:0043292	CC	contractile fiber	3.91419	1.04e-07	1.77e-06	1.47e-06	FHL5/CAPN3/HRC/SYNC/FHL3/TNNT3/TNNI2/CSRP3/MYOZ1/PDLIM3/DES/ABRA/CASQ1/TMOD4/SMPX/ITGB1BP2/PECAM1/TCAP/LMOD2	19
GO:0009144	BP	purine nucleoside triphosphate metabolic process	3.90521	1.03e-05	0.000522631	0.000447702	ATP5F1A/AK3/ATP5PO/TGFB1/ATP5F1D/ATP5ME/PPARGC1A/COX5B/CYC1/ATP5MC2/ATP5MC1/ATP8/ATP6	13
GO:0006091	BP	generation of precursor metabolites and energy	3.8327	5.27e-18	5.06e-15	4.34e-15	COX17/GYS1/SDHB/NDUFV2/NDUFV1/ATP5F1D/COX7C/UQCRQ/P2RX7/UQCR10/PPP1R3C/NDUFB8/PPP1R3B/NDUFB3/NDUFA10/ACAT1/SDHD/ATP5ME/PPARGC1A/PHKG1/COX5B/SUCLG1/CYC1/NDUFB9/SDHC/IDH3G/IDH3A/COX5A/ACO2/NDUFA4L2/ETFRF1/TPI1/PFKM/OXCT1/FH/NDUFB6/IDH3B/ENO3/NDUFA5/PPP1R3A/CYCS/PGAM2/ND1/ND2/COX1/ATP6/COX3/ND4/ND5/CYTB	50
GO:0009199	BP	ribonucleoside triphosphate metabolic process	3.80245	1.44e-05	0.000672819	0.000576358	ATP5F1A/AK3/ATP5PO/TGFB1/ATP5F1D/ATP5ME/PPARGC1A/COX5B/CYC1/ATP5MC2/ATP5MC1/ATP8/ATP6	13
GO:0009055	MF	electron transfer activity	3.79513	1.61e-05	0.00114192	0.00101134	PTGES2/SDHB/COX7C/UQCRQ/ETFDH/COX5B/CYC1/SDHC/COX5A/CYCS/COX1/COX3/CYTB	13
GO:0009152	BP	purine ribonucleotide biosynthetic process	3.70495	5.63e-08	9.02e-06	7.73e-06	ATP5F1A/AK3/AK1/PDHB/ATP5PO/TGFB1/ATP5F1D/ACSL5/ACAT1/ATP5ME/PPARGC1A/COX5B/CYC1/MPC2/AMPD1/ADSL/ATP5MC2/ACSS2/ATP5MC1/ATP8/ATP6	21
GO:0019229	BP	regulation of vasoconstriction	3.70495	0.000818014	0.0176056	0.0150815	OXTR/HRH1/AGTR1/ADM/ADRA2B/AVPR2/ADRA1D/COX1	8
GO:1903524	BP	positive regulation of blood circulation	3.70495	0.000818014	0.0176056	0.0150815	OXTR/HRH1/HRC/ADM/ADRB1/AVPR2/ADRA1D/COX1	8
GO:0050660	MF	flavin adenine dinucleotide binding	3.59302	6.28e-05	0.00391061	0.00346343	DDO/IVD/ACOX2/ACADM/TXNRD2/ACADL/FMO1/DLD/KMO/NOS2/ACADVL/NOS3	12
GO:0016627	MF	oxidoreductase activity, acting on the CH-CH group of donors	3.59302	0.00107262	0.0333854	0.0295677	IVD/ACOX2/SDHB/ACADM/ACADL/RETSAT/SDHC/ACADVL	8
GO:0001952	BP	regulation of cell-matrix adhesion	3.57263	0.00052459	0.0128213	0.0109832	BCL6/APOD/RRAS/PTK2B/CD36/KDR/ADAM15/VEGFA/DUSP3	9
GO:0001570	BP	vasculogenesis	3.55675	0.00110959	0.0205133	0.0175723	ENG/TGFB1/RRAS/ADM/ACKR3/RAP1A/RAMP2/TMEM100	8
GO:0009062	BP	fatty acid catabolic process	3.55675	0.00110959	0.0205133	0.0175723	ACOX2/ACADM/PLIN5/ACADL/ACAT1/HADH/HADHA/ACADVL	8
GO:0032091	BP	negative regulation of protein binding	3.55675	0.00110959	0.0205133	0.0175723	B2M/ADRB2/ATP2A2/ADAM15/DTNBP1/RGMA/CCM2L/CTSZ	8
GO:0006164	BP	purine nucleotide biosynthetic process	3.54386	6.75e-08	1.01e-05	8.65e-06	ATP5F1A/AK3/AK1/PDHB/ATP5PO/TGFB1/ATP5F1D/ACSL5/ACAT1/ATP5ME/PPARGC1A/COX5B/CYC1/MPC2/AMPD1/ADSL/ATP5MC2/ACSS2/ATP5MC1/NOS3/ATP8/ATP6	22
GO:0009260	BP	ribonucleotide biosynthetic process	3.53654	1.4e-07	1.68e-05	1.44e-05	ATP5F1A/AK3/AK1/PDHB/ATP5PO/TGFB1/ATP5F1D/ACSL5/ACAT1/ATP5ME/PPARGC1A/COX5B/CYC1/MPC2/AMPD1/ADSL/ATP5MC2/ACSS2/ATP5MC1/ATP8/ATP6	21
GO:0055114	BP	oxidation-reduction process	3.52568	4.73e-19	1.36e-15	1.17e-15	DUOX2/PHYHD1/ACOX2/APOD/GYS1/SDHB/NDUFV2/ACADM/NDUFV1/PLIN5/ATP5F1D/COX7C/UQCRQ/NDUFA2/UQCR10/PPP1R3C/NDUFB8/PPP1R3B/NDUFB3/ACADL/NDUFA10/ACAT1/SDHD/FMO1/DLD/PPARGC1A/HADH/PHKG1/COX5B/SUCLG1/HADHA/CYC1/NDUFB9/SDHC/GP91-PHOX/IDH3G/PLA2G7/IDH3A/COX5A/ACO2/GPD1/NDUFA4L2/ETFRF1/PFKM/FH/NDUFB6/IDH3B/ALOX15/ACADVL/NDUFA5/PPP1R3A/CYCS/ND1/ND2/COX1/COX3/ND4/ND5/CYTB	59
GO:0019915	BP	lipid storage	3.47339	0.000333521	0.00898949	0.00770068	PPARG/NR1H2/C3/PLIN5/SCARB1/CD36/NFKBIA/FITM1/STAT5A/STAT5B	10
GO:0009141	BP	nucleoside triphosphate metabolic process	3.45795	2.33e-05	0.000989553	0.000847683	ATP5F1A/AK3/AK1/ATP5PO/TGFB1/ATP5F1D/ATP5ME/PPARGC1A/COX5B/CYC1/ATP5MC2/ATP5MC1/ATP8/ATP6	14
GO:0043534	BP	blood vessel endothelial cell migration	3.44943	0.000700934	0.0160789	0.0137737	DLL4/PPARG/GATA2/TGFB1/SCARB1/KDR/SRF/VEGFA/CLEC14A	9
GO:0034767	BP	positive regulation of ion transmembrane transport	3.41995	0.0014785	0.0251058	0.0215065	CAPN3/COX17/P2RX7/ACSL5/STIM1/ATP1B1/CASQ1/KCNE5	8
GO:1903169	BP	regulation of calcium ion transmembrane transport	3.3962	0.000210865	0.00640142	0.00548366	CAPN3/CAV3/HRC/CACNG6/PTK2B/STIM1/ATP1B1/CASQ1/CLIC2/CACNG1/CACNB1	11
GO:0046390	BP	ribose phosphate biosynthetic process	3.38278	3.28e-07	3.1e-05	2.66e-05	ATP5F1A/AK3/AK1/PDHB/ATP5PO/TGFB1/ATP5F1D/ACSL5/ACAT1/ATP5ME/PPARGC1A/COX5B/CYC1/MPC2/AMPD1/ADSL/ATP5MC2/ACSS2/ATP5MC1/ATP8/ATP6	21
GO:0001885	BP	endothelial cell development	3.38278	0.00313352	0.0440832	0.0377631	CLDN5/PDE2A/ROBO4/F11R/RAP1A/PPP1R16B/PECAM1	7
GO:0055001	BP	muscle cell development	3.37415	4.56e-06	0.000285672	0.000244716	CAPN3/ALPK2/CAV3/TNNT3/CSRP3/ADM/ATP2A2/MYOZ1/KLHL41/CASQ1/TMOD4/XK/SRF/RAMP2/TCAP/LMOD2/CAV2	17
GO:0072522	BP	purine-containing compound biosynthetic process	3.30441	2.72e-07	2.8e-05	2.4e-05	ATP5F1A/AK3/AK1/PDHB/ATP5PO/TGFB1/ATP5F1D/ACSL5/ACAT1/ATP5ME/PPARGC1A/COX5B/CYC1/MPC2/AMPD1/ADSL/ATP5MC2/ACSS2/ATP5MC1/NOS3/ATP8/ATP6	22
GO:1901606	BP	alpha-amino acid catabolic process	3.29329	0.00193837	0.0302027	0.0258726	DDO/GOT2/HOGA1/GOT1/ACAT1/GSTZ1/KMO/NOS3	8
GO:0010927	BP	cellular component assembly involved in morphogenesis	3.25312	0.000172682	0.00535499	0.00458725	CAPN3/CAV3/TNNT3/CSRP3/MYOZ1/KLHL41/CASQ1/TMOD4/SRF/CD9/TCAP/LMOD2	12
GO:0009165	BP	nucleotide biosynthetic process	3.21393	1.39e-07	1.68e-05	1.44e-05	ATP5F1A/AK3/AK1/PDHB/ATP5PO/TGFB1/ATP5F1D/ACSL5/ACAT1/NAMPT/ATP5ME/PPARGC1A/COX5B/CYC1/MPC2/AMPD1/ADSL/ATP5MC2/KMO/ACSS2/ATP5MC1/NOS3/ATP8/ATP6	24
GO:1901293	BP	nucleoside phosphate biosynthetic process	3.21393	1.39e-07	1.68e-05	1.44e-05	ATP5F1A/AK3/AK1/PDHB/ATP5PO/TGFB1/ATP5F1D/ACSL5/ACAT1/NAMPT/ATP5ME/PPARGC1A/COX5B/CYC1/MPC2/AMPD1/ADSL/ATP5MC2/KMO/ACSS2/ATP5MC1/NOS3/ATP8/ATP6	24
GO:0031966	CC	mitochondrial membrane	3.20252	4.19e-16	1.36e-14	1.13e-14	ATP5F1A/ENDOG/NDUFB5/NDUFB4/ATP5PO/GOT2/SDHB/NDUFV2/NDUFV1/NDUFA13/TIMM44/NDUFA11/MICOS13/ATP5F1D/COX7C/UQCRQ/STING1/NDUFA2/UQCR10/NDUFB8/MTG1/SLC25A4/NDUFB3/NDUFA10/TIMM8B/SDHD/ATP5ME/NDUFAB1/COX5B/HADHA/CYC1/MPC2/SDHC/FUNDC2/COX5A/SMDT1/ATP5MC2/NDUFA4L2/KMO/NDUFB6/VDAC3/ROMO1/ACADVL/COX10/NDUFB2/NDUFA5/ND1/ND2/COX1/ATP8/ATP6/COX3/ND3/ND4/ND5/ND6/CYTB	57
GO:0033108	BP	mitochondrial respiratory chain complex assembly	3.17567	0.000741018	0.0164838	0.0141205	NDUFB5/NDUFB4/COX17/NDUFA13/NDUFA11/UQCR10/NDUFB3/NDUFA10/NDUFAB1/C7H6orf125	10
GO:0003018	BP	vascular process in circulatory system	3.17567	6.25e-06	0.000339999	0.000291254	OXTR/HRH1/AGTR1/TGFB1/GPR4/ADM/ADRB2/ADRB1/PDE2A/P2RY2/ADRA2B/AVPR2/BDKRB2/OCLN/ADRA1D/RAMP2/NOS3/COX1	18
GO:0070588	BP	calcium ion transmembrane transport	3.17567	6.25e-06	0.000339999	0.000291254	CAPN3/CCR5/CAV3/HRC/CACNG6/PTK2B/P2RX7/ATP2A2/MICU1/PLCD4/STIM1/ATP1B1/CASQ1/CLIC2/SMDT1/CACNG1/CACNB1/TRPV2	18
GO:0006941	BP	striated muscle contraction	3.14115	0.000138189	0.00468867	0.00401647	TPM1/CAV3/TNNT3/TNNI2/CSRP3/ATP2A2/KCNE3/ATP1B1/CASQ1/KCNE5/SCN4A/TCAP/PGAM2	13
GO:0005740	CC	mitochondrial envelope	3.13135	2.13e-16	7.66e-15	6.34e-15	FBXL4/ATP5F1A/ENDOG/NDUFB5/NDUFB4/COX17/ATP5PO/GOT2/SDHB/NDUFV2/NDUFV1/NDUFA13/TIMM44/NDUFA11/MICOS13/ATP5F1D/COX7C/UQCRQ/STING1/NDUFA2/UQCR10/NDUFB8/MTG1/SLC25A4/NDUFB3/NDUFA10/TIMM8B/SDHD/ATP5ME/NDUFAB1/COX5B/HADHA/CYC1/MPC2/SDHC/FUNDC2/COX5A/SMDT1/ATP5MC2/NDUFA4L2/KMO/NDUFB6/VDAC3/ROMO1/ACADVL/COX10/NDUFB2/NDUFA5/CYCS/ND1/ND2/COX1/ATP8/ATP6/COX3/ND3/ND4/ND5/ND6/CYTB	60
GO:0006898	BP	receptor-mediated endocytosis	3.12605	7.98e-06	0.000426131	0.000365037	B2M/CAV3/ITGB2/ADM/ADRB2/ACKR3/RAMP1/CD36/FCER1G/APLN/FLOT1/VEGFA/CD9/MSR1/SIGLEC1/RAMP2/CAV1/CAV2	18
GO:0043112	BP	receptor metabolic process	3.11996	2.61e-05	0.00109228	0.000935678	BVES/CAV3/PPARG/ITGB2/TGFB1/ADM/ACKR3/RAMP1/CD36/FCER1G/APLN/FLOT1/VEGFA/CD9/RAMP2/CAV1	16
GO:1990542	BP	mitochondrial transmembrane transport	3.08746	0.000944924	0.0189247	0.0162115	TIMM44/ATP5F1D/SLC25A28/ATP5ME/COX5B/CYC1/MPC2/SMDT1/ROMO1/ATP6	10
GO:2001257	BP	regulation of cation channel activity	3.06616	0.00319071	0.04467	0.0382657	KLHL24/HRC/STIM1/KCNE3/CASQ1/KCNE5/CLIC2/CACNB1	8
GO:0045121	CC	membrane raft	3.03925	1.49e-06	2.01e-05	1.67e-05	DLL1/BVES/CAV3/PLSCR1/GHSR/EHD2/SCARB1/ORAI1/DPP4/CAVIN2/TPP1/CAVIN3/KCNE3/CD36/TLR1/KDR/FLOT1/PECAM1/SGCA/NOS3/CAV1/CAV2	22
GO:0098857	CC	membrane microdomain	3.03925	1.49e-06	2.01e-05	1.67e-05	DLL1/BVES/CAV3/PLSCR1/GHSR/EHD2/SCARB1/ORAI1/DPP4/CAVIN2/TPP1/CAVIN3/KCNE3/CD36/TLR1/KDR/FLOT1/PECAM1/SGCA/NOS3/CAV1/CAV2	22
GO:0072329	BP	monocarboxylic acid catabolic process	3.03132	0.00194795	0.0302027	0.0258726	ACOX2/ACADM/PLIN5/HOGA1/ACADL/ACAT1/HADH/HADHA/ACADVL	9
GO:0005912	CC	adherens junction	3.03034	0.00357128	0.0296691	0.0245797	DLL1/KLHL24/CDH5/ARVCF/CDH23/PDLIM3/ESAM/FLOT1	8
GO:0007160	BP	cell-matrix adhesion	3.01027	0.000221407	0.00658287	0.0056391	BCL6/APOD/ITGB2/RRAS/PTK2B/ITGB6/CD36/KDR/ADAM15/SRF/VEGFA/PECAM1/DUSP3	13
GO:1903707	BP	negative regulation of hemopoiesis	3.00401	0.00119263	0.0216324	0.018531	DLL1/GATA2/BCL6/ZFP36/C1QC/IRF1/PTK2B/NFKBIA/STAT5A/STAT5B	10
GO:0055002	BP	striated muscle cell development	2.936	0.000170809	0.0053545	0.00458683	CAPN3/ALPK2/CAV3/TNNT3/CSRP3/MYOZ1/KLHL41/CASQ1/TMOD4/XK/SRF/TCAP/LMOD2/CAV2	14
GO:0098589	CC	membrane region	2.93564	2.8e-06	3.49e-05	2.89e-05	DLL1/BVES/CAV3/PLSCR1/GHSR/EHD2/SCARB1/ORAI1/DPP4/CAVIN2/TPP1/CAVIN3/KCNE3/CD36/TLR1/KDR/FLOT1/PECAM1/SGCA/NOS3/CAV1/CAV2	22
GO:0043542	BP	endothelial cell migration	2.92496	0.000105407	0.00366259	0.00313749	DLL4/PPARG/GATA2/TGFB1/RRAS/PTK2B/SCARB1/DPP4/GLUL/KDR/SRF/VEGFA/DNAJA4/CLEC14A/PECAM1	15
GO:0003707	MF	steroid hormone receptor activity	2.91933	0.00156918	0.0411323	0.0364287	RORA/PPARG/NR1H2/ESRRA/NR3C1/NR4A2/ESRRB/PPARA/NR5A2/THRA	10
GO:0002040	BP	sprouting angiogenesis	2.91103	0.000912676	0.018667	0.0159907	DLL1/DLL4/GATA2/PTK2B/GLUL/KDR/SRF/VEGFA/CLEC14A/PPP1R16B/RAMP2	11
GO:0098662	BP	inorganic cation transmembrane transport	2.88163	1.23e-10	2.96e-08	2.53e-08	KCNQ5/ATP5F1A/CAPN3/CCR5/CAV3/KLHL24/COX17/ATP5PO/HRC/CACNG6/ATP5F1D/PTK2B/P2RX7/ATP2A2/MICU1/SLC25A28/PLCD4/STIM1/KCNE3/ATP5ME/COX5B/CYC1/ATP1B1/CASQ1/ATP1A2/KCNN3/KCNE5/CLIC2/RHCG/SMDT1/ATP5MC2/NDUFA4L2/CACNG1/SCN4A/CACNB1/ATP5MC1/TRPV2/COX1/ATP8/ATP6/ND4/ND5	42
GO:0042310	BP	vasoconstriction	2.8581	0.0030312	0.0428528	0.0367091	OXTR/HRH1/AGTR1/ADM/ADRA2B/AVPR2/BDKRB2/ADRA1D/COX1	9
GO:0009612	BP	response to mechanical stimulus	2.84996	0.00184689	0.0295625	0.0253241	CAV3/CSRP3/IRF1/P2RX7/PDE2A/PPL/TLR8/NFKBIA/TCAP/AQP1	10
GO:0045446	BP	endothelial cell differentiation	2.84996	0.00184689	0.0295625	0.0253241	DLL1/CLDN5/PDE2A/ROBO4/KDR/F11R/RAP1A/PPP1R16B/PECAM1/TMEM100	10
GO:0016469	CC	proton-transporting two-sector ATPase complex	2.84668	0.00540209	0.0407041	0.0337217	ATP5F1A/ATP5PO/ATP5F1D/ATP5ME/ATP5MC2/ATP5MC1/ATP8/ATP6	8
GO:0006816	BP	calcium ion transport	2.83114	4.06e-07	3.55e-05	3.04e-05	CAPN3/CCR5/CAV3/HRC/CACNG6/PTK2B/ORAI1/P2RX7/ATP2A2/CDH23/MICU1/PLCD4/RAMP1/STIM1/SLN/ATP1B1/CASQ1/CYSLTR1/CLIC2/HOMER2/SMDT1/CACNG1/RAMP2/CACNB1/CCL2/RCVRN/TRPV2	27
GO:0051924	BP	regulation of calcium ion transport	2.82018	6.12e-05	0.00229264	0.00196395	CAPN3/CAV3/HRC/CACNG6/PTK2B/ORAI1/P2RX7/STIM1/SLN/ATP1B1/CASQ1/CLIC2/HOMER2/CACNG1/CACNB1/CCL2/RCVRN	17
GO:0016054	BP	organic acid catabolic process	2.81785	3.78e-05	0.00147293	0.00126176	DDO/ACOX2/GOT2/TGFB1/ACADM/PLIN5/HOGA1/GOT1/ACADL/ACAT1/NPL/HADH/HADHA/RENBP/GSTZ1/KMO/ACADVL/NOS3	18
GO:0046395	BP	carboxylic acid catabolic process	2.81785	3.78e-05	0.00147293	0.00126176	DDO/ACOX2/GOT2/TGFB1/ACADM/PLIN5/HOGA1/GOT1/ACADL/ACAT1/NPL/HADH/HADHA/RENBP/GSTZ1/KMO/ACADVL/NOS3	18
GO:0140375	MF	immune receptor activity	2.8112	0.000482029	0.0200042	0.0177167	IFNGR1/CCR5/ACKR4/C5AR1/CXCR4/ACKR3/IL10RA/IL4R/FCER1G/IL6R/IL13RA2/IL13RA1/IL2RA	13
GO:0005759	CC	mitochondrial matrix	2.76296	3.18e-06	3.68e-05	3.04e-05	AK3/PDHB/GOT2/DDX28/ACADM/ATG4D/MTG1/ACADL/NDUFA10/MRPL48/PDK4/DLD/HADH/BCKDK/NDUFAB1/ACSM5/MRPL33/HADHA/CASQ1/MRPL24/MRPS18B/MRPS36/CBR2/ACADVL	24
GO:0008015	BP	blood circulation	2.75648	1.08e-07	1.48e-05	1.27e-05	DLL1/TPM1/CAV3/OXTR/HRH1/PPARG/AGTR1/TGFB1/GPR4/HRC/TNNT3/CSRP3/ADM/ADRB2/ATP2A2/ADRB1/PDE2A/P2RY2/KCNE3/ENPEP/ADRA2B/ATP1B1/KCNE5/AVPR2/BDKRB2/OCLN/ADRA1D/RAMP2/TCAP/NOS3/COX1	31
GO:0015078	MF	proton transmembrane transporter activity	2.73687	0.00024831	0.0112417	0.00995615	ATP5F1A/ATP5PO/ATP5F1D/COX7C/ATP2A2/ATP5ME/SLC9B2/COX5B/COX5A/ATP5MC2/ATP5MC1/COX1/ATP8/ATP6/COX3	15
GO:0004896	MF	cytokine receptor activity	2.73299	0.00165935	0.0411323	0.0364287	IFNGR1/CCR5/ACKR4/CXCR4/ACKR3/IL10RA/IL4R/IL6R/IL13RA2/IL13RA1/IL2RA	11
GO:0015672	BP	monovalent inorganic cation transport	2.73161	3.44e-07	3.1e-05	2.66e-05	KCNQ5/ATP5F1A/CAV3/KLHL24/COX17/ATP5PO/TGFB1/ATP5F1D/PTK2B/KCNE3/ATP5ME/COX5B/CYC1/ATP1B1/ATP1A2/KCNN3/KCNE5/ATP1B4/RHCG/ATP5MC2/NDUFA4L2/SCN4A/ATP5MC1/AQP1/COX1/ATP8/ATP6/ND4/ND5	29
GO:1904018	BP	positive regulation of vasculature development	2.72996	0.000390112	0.0103219	0.00884204	DLL1/GATA2/HSPB6/C5AR1/RRAS/ADM/PTK2B/KDR/RAP1A/VEGFA/PPP1R16B/RAMP2/TMEM100/AQP1	14
GO:0003158	BP	endothelium development	2.71696	0.00168834	0.0278521	0.023859	DLL1/DLL4/CLDN5/PDE2A/ROBO4/KDR/F11R/RAP1A/PPP1R16B/PECAM1/TMEM100	11
GO:0009150	BP	purine ribonucleotide metabolic process	2.68907	3.12e-07	3.1e-05	2.66e-05	ATP5F1A/MCEE/AK3/AK1/PDHB/ATP5PO/TGFB1/PDE4B/ATP5F1D/P2RX7/ACSL5/PDE2A/ACAT1/ATP5ME/PPARGC1A/ACSM5/COX5B/CYC1/MPC2/AMPD1/ADSL/ATP5MC2/TPI1/PFKM/ACSS2/ATP5MC1/ENO3/PGAM2/ATP8/ATP6	30
GO:0098660	BP	inorganic ion transmembrane transport	2.68289	1.36e-09	2.81e-07	2.41e-07	KCNQ5/ATP5F1A/CAPN3/CCR5/CAV3/KLHL24/COX17/ATP5PO/HRC/CACNG6/ATP5F1D/PTK2B/P2RX7/ATP2A2/MICU1/SLC25A28/PLCD4/STIM1/KCNE3/ATP5ME/COX5B/CYC1/ATP1B1/CASQ1/ATP1A2/KCNN3/KCNE5/CLIC2/RHCG/SMDT1/ATP5MC2/NDUFA4L2/CACNG1/SCN4A/CACNB1/ATP5MC1/TRPV2/COX1/ATP8/ATP6/ND4/ND5	42
GO:0051146	BP	striated muscle cell differentiation	2.6579	1.46e-05	0.000672819	0.000576358	DLL1/BVES/CAPN3/ALPK2/CAV3/TGFB1/EHD2/TNNT3/CSRP3/MYOZ1/KLHL41/CASQ1/TMOD4/CD53/XK/FLOT1/SRF/CD9/RBM38/TCAP/LMOD2/CAV2	22
GO:0008217	BP	regulation of blood pressure	2.6579	0.00204296	0.0311741	0.0267047	DLL1/OXTR/PPARG/ADM/ADRB2/ADRB1/ENPEP/AVPR2/ADRA1D/RAMP2/NOS3	11
GO:0098655	BP	cation transmembrane transport	2.63742	2.38e-09	4.58e-07	3.92e-07	KCNQ5/ATP5F1A/CAPN3/CCR5/CAV3/KLHL24/COX17/ATP5PO/HRC/CACNG6/ATP5F1D/PTK2B/P2RX7/ATP2A2/MICU1/SLC25A28/PLCD4/STIM1/KCNE3/ATP5ME/COX5B/CYC1/ATP1B1/CASQ1/ATP1A2/KCNN3/KCNE5/CLIC2/RHCG/SMDT1/ATP5MC2/NDUFA4L2/CACNG1/SCN4A/CACNB1/ATP5MC1/TRPV2/COX1/ATP8/ATP6/ND4/ND5	42
GO:0003013	BP	circulatory system process	2.63023	3.36e-07	3.1e-05	2.66e-05	DLL1/TPM1/CAV3/OXTR/HRH1/PPARG/AGTR1/TGFB1/GPR4/HRC/TNNT3/CSRP3/ADM/ADRB2/ATP2A2/ADRB1/PDE2A/P2RY2/KCNE3/ENPEP/ADRA2B/ATP1B1/KCNE5/AVPR2/BDKRB2/OCLN/ADRA1D/RAMP2/TCAP/NOS3/COX1	31
GO:0035150	BP	regulation of tube size	2.62714	0.000925581	0.018667	0.0159907	OXTR/HRH1/AGTR1/ADM/ADRB2/ADRB1/P2RY2/ADRA2B/AVPR2/BDKRB2/ADRA1D/NOS3/COX1	13
GO:0035296	BP	regulation of tube diameter	2.62714	0.000925581	0.018667	0.0159907	OXTR/HRH1/AGTR1/ADM/ADRB2/ADRB1/P2RY2/ADRA2B/AVPR2/BDKRB2/ADRA1D/NOS3/COX1	13
GO:0097746	BP	regulation of blood vessel diameter	2.62714	0.000925581	0.018667	0.0159907	OXTR/HRH1/AGTR1/ADM/ADRB2/ADRB1/P2RY2/ADRA2B/AVPR2/BDKRB2/ADRA1D/NOS3/COX1	13
GO:0009259	BP	ribonucleotide metabolic process	2.62555	5.43e-07	4.35e-05	3.73e-05	ATP5F1A/MCEE/AK3/AK1/PDHB/ATP5PO/TGFB1/PDE4B/ATP5F1D/P2RX7/ACSL5/PDE2A/ACAT1/ATP5ME/PPARGC1A/ACSM5/COX5B/CYC1/MPC2/AMPD1/ADSL/ATP5MC2/TPI1/PFKM/ACSS2/ATP5MC1/ENO3/PGAM2/ATP8/ATP6	30
GO:1903522	BP	regulation of blood circulation	2.61526	0.000260141	0.00735535	0.00630083	CAV3/OXTR/HRH1/AGTR1/HRC/CSRP3/ADM/ATP2A2/ADRB1/KCNE3/ADRA2B/ATP1B1/KCNE5/AVPR2/ADRA1D/COX1	16
GO:0005244	MF	voltage-gated ion channel activity	2.59496	0.000706858	0.025144	0.0222687	KCNQ5/KCNAB1/CACNG6/KCNJ11/KCNJ3/KCNE3/GP91-PHOX/KCNE5/CLIC2/CLIC5/VDAC3/CACNG1/SCN4A/CACNB1	14
GO:0006163	BP	purine nucleotide metabolic process	2.59068	4.82e-07	3.97e-05	3.4e-05	ATP5F1A/MCEE/AK3/AK1/PDHB/ATP5PO/TGFB1/PDE4B/ATP5F1D/P2RX7/ACSL5/PDE2A/ACAT1/ATP5ME/PPARGC1A/ACSM5/COX5B/CYC1/MPC2/AMPD1/ADSL/ATP5MC2/TPI1/PFKM/ACSS2/ATP5MC1/ENO3/NOS3/PGAM2/ATP8/ATP6	31
GO:0001935	BP	endothelial cell proliferation	2.56496	0.00180182	0.0291936	0.0250081	DLL4/PPARG/GATA2/ATP5IF1/SCARB1/KDR/APLN/VEGFA/PPP1R16B/CCL2/CAV1/CAV2	12
GO:0050866	BP	negative regulation of cell activation	2.56496	0.00180182	0.0291936	0.0250081	TNFAIP3/BCL6/TYROBP/TGFB1/IRF1/VSIR/LRRC32/VSIG4/IL13RA2/CD9/CEBPB/DUSP3	12
GO:0019693	BP	ribose phosphate metabolic process	2.56496	9.27e-07	7.22e-05	6.19e-05	ATP5F1A/MCEE/AK3/AK1/PDHB/ATP5PO/TGFB1/PDE4B/ATP5F1D/P2RX7/ACSL5/PDE2A/ACAT1/ATP5ME/PPARGC1A/ACSM5/COX5B/CYC1/MPC2/AMPD1/ADSL/ATP5MC2/TPI1/PFKM/ACSS2/ATP5MC1/ENO3/PGAM2/ATP8/ATP6	30
GO:0022832	MF	voltage-gated channel activity	2.55441	0.000835252	0.0277304	0.0245593	KCNQ5/KCNAB1/CACNG6/KCNJ11/KCNJ3/KCNE3/GP91-PHOX/KCNE5/CLIC2/CLIC5/VDAC3/CACNG1/SCN4A/CACNB1	14
GO:0001936	BP	regulation of endothelial cell proliferation	2.54715	0.00293365	0.0418843	0.0358795	DLL4/PPARG/GATA2/ATP5IF1/KDR/APLN/VEGFA/PPP1R16B/CCL2/CAV1/CAV2	11
GO:0031032	BP	actomyosin structure organization	2.54715	0.00293365	0.0418843	0.0358795	CAPN3/CAV3/TNNT3/CSRP3/MYOZ1/KLHL41/CASQ1/TMOD4/SRF/TCAP/LMOD2	11
GO:0070838	BP	divalent metal ion transport	2.54323	3.88e-06	0.000254353	0.000217887	CAPN3/CCR5/CAV3/HRC/CACNG6/PTK2B/ORAI1/P2RX7/ATP2A2/CDH23/MICU1/PLCD4/RAMP1/STIM1/SLN/ATP1B1/CASQ1/CYSLTR1/CLIC2/HOMER2/SMDT1/CACNG1/RAMP2/CACNB1/CCL2/RCVRN/TRPV2	27
GO:0072511	BP	divalent inorganic cation transport	2.54323	3.88e-06	0.000254353	0.000217887	CAPN3/CCR5/CAV3/HRC/CACNG6/PTK2B/ORAI1/P2RX7/ATP2A2/CDH23/MICU1/PLCD4/RAMP1/STIM1/SLN/ATP1B1/CASQ1/CYSLTR1/CLIC2/HOMER2/SMDT1/CACNG1/RAMP2/CACNB1/CCL2/RCVRN/TRPV2	27
GO:0060047	BP	heart contraction	2.53496	0.00132089	0.0233709	0.0200202	TPM1/CAV3/HRC/TNNT3/CSRP3/ADM/ATP2A2/ADRB1/KCNE3/ATP1B1/KCNE5/ADRA1D/TCAP	13
GO:0045766	BP	positive regulation of angiogenesis	2.51657	0.00214346	0.0325355	0.0278709	DLL1/GATA2/HSPB6/C5AR1/RRAS/ADM/PTK2B/KDR/VEGFA/PPP1R16B/RAMP2/AQP1	12
GO:0010959	BP	regulation of metal ion transport	2.49517	4.18e-05	0.00158632	0.00135889	B2M/CAPN3/CAV3/KLHL24/TGFB1/HRC/CACNG6/PTK2B/ORAI1/P2RX7/STIM1/KCNE3/SLN/ATP1B1/CASQ1/KCNE5/CLIC2/HOMER2/CACNG1/CACNB1/CCL2/RCVRN	22
GO:0032412	BP	regulation of ion transmembrane transporter activity	2.49517	0.00348356	0.0480698	0.0411781	CAV3/KLHL24/COX17/HRC/STIM1/KCNE3/ATP1B1/CASQ1/KCNE5/CLIC2/CACNB1	11
GO:0002683	BP	negative regulation of immune system process	2.48099	1.41e-05	0.000672819	0.000576358	DLL1/TNFAIP3/PPARG/GATA2/BCL6/APOD/TYROBP/ZFP36/TGFB1/C1QC/IRF1/PTK2B/VSIR/LRRC32/VSIG4/IL13RA2/NFKBIA/DUSP10/CEBPB/DUSP3/STAT5A/STAT5B/DHX58/CCL2/ALOX15	25
GO:0042692	BP	muscle cell differentiation	2.46996	1.03e-05	0.000522631	0.000447702	DLL1/BVES/CAPN3/ALPK2/CAV3/TGFB1/EHD2/TNNT3/CSRP3/ADM/ATP2A2/MYOZ1/KLHL41/TMEM204/CASQ1/TMOD4/CD53/XK/FLOT1/SRF/CD9/RBM38/RAMP2/TCAP/LMOD2/CAV2	26
GO:0098797	CC	plasma membrane protein complex	2.45175	1.31e-07	2.13e-06	1.76e-06	KCNQ5/DUOX2/B2M/CAV3/ITGB2/CDH5/CACNG6/GJC2/CLTB/CDH23/ITGB6/INHA/RAMP1/KCNE3/NCF2/TLR1/ATP1B1/FCER1G/IL6R/HJV/GP91-PHOX/KCNE5/ATP1B4/FLOT1/SLA-DRA/SLA-DRB1/SLA-DQB1/SLA-DMB/SLA-DMA/SLA-DOA/SSPN/KCNMB1/CACNG1/SCN4A/RAMP2/CACNB1/SGCA/CAV2	38
GO:0019722	BP	calcium-mediated signaling	2.43613	0.000610633	0.0143176	0.0122649	CCR5/LMCD1/ACKR4/HRC/PTK2B/ATP2A2/MYOZ1/CXCR4/ACKR3/KDR/ATP1B1/CASQ1/CLIC2/RCAN2/HOMER2/TMEM100	16
GO:0045637	BP	regulation of myeloid cell differentiation	2.43137	0.00134634	0.0236758	0.0202815	DLL1/GATA2/IL34/TYROBP/ZFP36/TGFB1/C1QC/PTK2B/KLF10/NFKBIA/CEBPB/STAT5A/STAT5B/EVI2B	14
GO:0031967	CC	organelle envelope	2.42472	8.07e-13	1.63e-11	1.35e-11	FBXL4/ATP5F1A/ENDOG/NDUFB5/NDUFB4/COX17/ATP5PO/GOT2/TMEM201/SDHB/RCC1/NDUFV2/NDUFV1/NDUFA13/TIMM44/NDUFA11/MICOS13/ATP5F1D/COX7C/UQCRQ/STING1/NDUFA2/TMEM120B/P2RX7/UQCR10/ANXA11/NDUFB8/MTG1/SLC25A4/NDUFB3/NDUFA10/TIMM8B/SDHD/ATP5ME/NDUFAB1/COX5B/RETSAT/RTN4/HADHA/CYC1/MPC2/SDHC/S100A6/ATP1B4/FUNDC2/COX5A/SMDT1/ATP5MC2/NDUFA4L2/KMO/NDUFB6/VDAC3/ROMO1/ACADVL/COX10/NDUFB2/NDUFA5/AQP1/CYCS/ND1/ND2/CO…	70
GO:0031975	CC	envelope	2.42472	8.07e-13	1.63e-11	1.35e-11	FBXL4/ATP5F1A/ENDOG/NDUFB5/NDUFB4/COX17/ATP5PO/GOT2/TMEM201/SDHB/RCC1/NDUFV2/NDUFV1/NDUFA13/TIMM44/NDUFA11/MICOS13/ATP5F1D/COX7C/UQCRQ/STING1/NDUFA2/TMEM120B/P2RX7/UQCR10/ANXA11/NDUFB8/MTG1/SLC25A4/NDUFB3/NDUFA10/TIMM8B/SDHD/ATP5ME/NDUFAB1/COX5B/RETSAT/RTN4/HADHA/CYC1/MPC2/SDHC/S100A6/ATP1B4/FUNDC2/COX5A/SMDT1/ATP5MC2/NDUFA4L2/KMO/NDUFB6/VDAC3/ROMO1/ACADVL/COX10/NDUFB2/NDUFA5/AQP1/CYCS/ND1/ND2/CO…	70
GO:0098796	CC	membrane protein complex	2.4136	5.37e-16	1.58e-14	1.31e-14	KCNQ5/ATP5F1A/DUOX2/B2M/CISH/CAV3/NDUFB5/NDUFB4/ATP5PO/ITGB2/CDH5/CACNG6/SDHB/NDUFV2/RNF125/NDUFV1/AP5B1/GJC2/NDUFA13/NDUFA11/MICOS13/ATP5F1D/CLTB/COX7C/UQCRQ/NDUFA2/UQCR10/CDH23/NDUFB8/ITGB6/NDUFB3/INHA/RAMP1/NDUFA10/KCNE3/SDHD/NCF2/ATP5ME/TLR1/NDUFAB1/CYC1/ATP1B1/SDHC/FCER1G/IL6R/HJV/GP91-PHOX/KCNE5/ATP1B4/CLIC2/FLOT1/SLA-DRA/SLA-DRB1/SLA-DQB1/TAP1/SLA-DMB/SLA-DMA/SLA-DOA/CLIC5/COX5A/EMC9/SMDT1…	89
GO:0072521	BP	purine-containing compound metabolic process	2.39278	2.98e-06	0.000220629	0.000188998	ATP5F1A/MCEE/AK3/AK1/PDHB/ATP5PO/TGFB1/PDE4B/ATP5F1D/P2RX7/ACSL5/PDE2A/ACAT1/ATP5ME/PPARGC1A/ACSM5/COX5B/CYC1/MPC2/AMPD1/ADSL/ATP5MC2/TPI1/PFKM/ACSS2/ATP5MC1/ENO3/NOS3/PGAM2/ATP8/ATP6	31
GO:1904062	BP	regulation of cation transmembrane transport	2.38175	0.00114817	0.0210912	0.0180674	CAPN3/CAV3/KLHL24/COX17/HRC/CACNG6/PTK2B/STIM1/KCNE3/ATP1B1/CASQ1/KCNE5/CLIC2/CACNG1/CACNB1	15
GO:0006936	BP	muscle contraction	2.37283	0.000278031	0.00771001	0.00660464	TPM1/CAV3/TNNT3/TNNI2/CSRP3/ADRB2/ATP2A2/KCNE3/ADRA2B/ATP1B1/CASQ1/TMOD4/KCNE5/SRF/BDKRB2/SCN4A/TCAP/LMOD2/PGAM2	19
GO:0044282	BP	small molecule catabolic process	2.36705	6.79e-05	0.00250877	0.0021491	DDO/ACOX2/GOT2/TGFB1/APOE/ACADM/PLIN5/SCARB1/HOGA1/GOT1/ACADL/ACAT1/NPL/HADH/HADHA/RENBP/GSTZ1/TPI1/PFKM/OXCT1/KMO/ACADVL/NOS3	23
GO:0006897	BP	endocytosis	2.363	1.66e-05	0.000736161	0.000630619	DLL1/B2M/CAV3/ITGB2/EHD2/NR1H2/ADM/TRIP10/ADRB2/SCARB1/BIN1/ACKR3/RAMP1/IL10RA/CD36/FCER1G/PEAR1/APLN/FLOT1/VEGFA/CD9/MSR1/SIGLEC1/RAMP2/ALOX15/CAV1/CAV2	27
GO:0051235	BP	maintenance of location	2.34647	0.000323565	0.00880342	0.00754129	CAPN3/CCR5/PPARG/HRC/NR1H2/C3/PLIN5/PTK2B/SCARB1/P2RX7/CHCHD10/PLCD4/CD36/CASQ1/CLIC2/NFKBIA/FITM1/STAT5A/STAT5B	19
GO:0010631	BP	epithelial cell migration	2.33274	0.000708049	0.0160789	0.0137737	DLL4/PPARG/GATA2/TGFB1/RRAS/PTK2B/SCARB1/DPP4/GLUL/KDR/RTN4/SRF/VEGFA/DNAJA4/CLEC14A/DUSP10/PECAM1	17
GO:0090132	BP	epithelium migration	2.33274	0.000708049	0.0160789	0.0137737	DLL4/PPARG/GATA2/TGFB1/RRAS/PTK2B/SCARB1/DPP4/GLUL/KDR/RTN4/SRF/VEGFA/DNAJA4/CLEC14A/DUSP10/PECAM1	17
GO:0003015	BP	heart process	2.33053	0.00295258	0.041947	0.0359332	TPM1/CAV3/HRC/TNNT3/CSRP3/ADM/ATP2A2/ADRB1/KCNE3/ATP1B1/KCNE5/ADRA1D/TCAP	13
GO:0034220	BP	ion transmembrane transport	2.31962	1.54e-08	2.62e-06	2.24e-06	KCNQ5/ATP5F1A/CAPN3/CCR5/CAV3/KLHL24/COX17/ATP5PO/HRC/CACNG6/KCNJ11/ATP5F1D/PTK2B/P2RX7/ATP2A2/MICU1/SLC25A28/ACSL5/KCNJ3/PLCD4/STIM1/KCNE3/ATP5ME/COX5B/CYC1/ATP1B1/MPC2/CASQ1/ATP1A2/KCNN3/GP91-PHOX/KCNE5/CLIC2/CLIC5/RHCG/SMDT1/ATP5MC2/NDUFA4L2/CACNG1/SCN4A/CACNB1/ATP5MC1/TRPV2/COX1/ATP8/ATP6/ND4/ND5	48
GO:0007219	BP	Notch signaling pathway	2.29354	0.00342282	0.0474587	0.0406546	DLL1/DLL4/GATA2/BCL6/CEBPA/TGFB1/CFD/GOT1/NOTCH4/NFKBIA/TCIM/TMEM100/PGAM2	13
GO:0009117	BP	nucleotide metabolic process	2.29244	3.88e-06	0.000254353	0.000217887	ATP5F1A/MCEE/AK3/AK1/PDHB/ATP5PO/TGFB1/PDE4B/ATP5F1D/P2RX7/ACSL5/PDE2A/ACAT1/NAMPT/ATP5ME/PPARGC1A/ACSM5/COX5B/CYC1/MPC2/AMPD1/ADSL/ATP5MC2/TPI1/PFKM/KMO/ACSS2/ATP5MC1/ENO3/NOS3/PGAM2/ATP8/ATP6	33
GO:0006753	BP	nucleoside phosphate metabolic process	2.26413	5.15e-06	0.000296886	0.000254322	ATP5F1A/MCEE/AK3/AK1/PDHB/ATP5PO/TGFB1/PDE4B/ATP5F1D/P2RX7/ACSL5/PDE2A/ACAT1/NAMPT/ATP5ME/PPARGC1A/ACSM5/COX5B/CYC1/MPC2/AMPD1/ADSL/ATP5MC2/TPI1/PFKM/KMO/ACSS2/ATP5MC1/ENO3/NOS3/PGAM2/ATP8/ATP6	33
GO:0019932	BP	second-messenger-mediated signaling	2.25024	5.92e-06	0.000334632	0.000286657	CCR5/LMCD1/ACKR4/GPR4/HRC/ADM/PDE4A/S1PR5/UBE2B/ADRB2/PTK2B/ATP2A2/MYOZ1/ADRB1/CXCR4/ACKR3/RAMP1/PDE2A/CALCR/CD36/KDR/ADRA2B/ATP1B1/CASQ1/CLIC2/RCAN2/HOMER2/ADRA1D/RAMP2/TMEM100/KSR1/NOS3/AQP1	33
GO:0090407	BP	organophosphate biosynthetic process	2.24943	4.31e-06	0.000275956	0.000236392	ATP5F1A/AK3/AK1/PDHB/ATP5PO/TGFB1/CKM/ATP5F1D/CKMT2/PTK2B/ACSL5/PLCD4/ACAT1/NAMPT/ATP5ME/PPARGC1A/PIGQ/COX5B/CYC1/MPC2/AMPD1/IP6K3/FITM1/ADSL/ATP5MC2/TPI1/KMO/CRLS1/ACSS2/ATP5MC1/ALOX15/NOS3/ATP8/ATP6	34
GO:0090130	BP	tissue migration	2.24943	0.00109174	0.0205133	0.0175723	DLL4/PPARG/GATA2/TGFB1/RRAS/PTK2B/SCARB1/DPP4/GLUL/KDR/RTN4/SRF/VEGFA/DNAJA4/CLEC14A/DUSP10/PECAM1	17
GO:0003012	BP	muscle system process	2.22297	0.000255118	0.00728475	0.00624035	TPM1/LMCD1/CAV3/HRC/TNNT3/TNNI2/CSRP3/ADRB2/ATP2A2/MYOZ1/KCNE3/ADRA2B/ATP1B1/CASQ1/TMOD4/KCNE5/SRF/BDKRB2/SCN4A/TCAP/LMOD2/PGAM2	22
GO:0034765	BP	regulation of ion transmembrane transport	2.22297	0.000255118	0.00728475	0.00624035	CAPN3/CAV3/KLHL24/COX17/HRC/CACNG6/KCNJ11/PTK2B/P2RX7/ACSL5/KCNJ3/STIM1/KCNE3/ATP1B1/CASQ1/GP91-PHOX/KCNE5/CLIC2/CLIC5/CACNG1/SCN4A/CACNB1	22
GO:0006812	BP	cation transport	2.16968	8.61e-09	1.55e-06	1.33e-06	KCNQ5/ATP5F1A/B2M/CAPN3/CCR5/SLC38A3/CAV3/KLHL24/COX17/ATP5PO/TGFB1/HRC/CACNG6/ATP5F1D/PTK2B/ORAI1/P2RX7/ATP2A2/CDH23/MICU1/SLC25A28/PLCD4/RAMP1/STIM1/KCNE3/SLN/ATP5ME/COX5B/CYC1/ATP1B1/CASQ1/ATP1A2/KCNN3/CYSLTR1/KCNE5/ATP1B4/CLIC2/DTNBP1/HOMER2/RHCG/SMDT1/ATP5MC2/NDUFA4L2/CACNG1/SCN4A/RAMP2/CACNB1/ATP5MC1/CCL2/RCVRN/TRPV2/AQP1/COX1/ATP8/ATP6/ND4/ND5	57
GO:0019935	BP	cyclic-nucleotide-mediated signaling	2.14719	0.00186676	0.0295625	0.0253241	GPR4/ADM/PDE4A/S1PR5/UBE2B/ADRB2/PTK2B/ADRB1/RAMP1/PDE2A/CALCR/CD36/ADRA2B/ADRA1D/RAMP2/KSR1/AQP1	17
GO:0006874	BP	cellular calcium ion homeostasis	2.14631	7.34e-05	0.00264769	0.0022681	CAPN3/CCR5/CAV3/ACKR4/AGTR1/TGFB1/C5AR1/HRC/CSRP3/PTK2B/P2RX7/ATP2A2/CDH23/CXCR4/PLCD4/ACKR3/STIM1/CALCR/CD36/GPR20/ATP1B1/CASQ1/XK/CLIC2/SMDT1/ADRA1D/CAV1/CAV2	28
GO:0031589	BP	cell-substrate adhesion	2.14262	0.00257147	0.0384255	0.0329165	BVES/BCL6/APOD/ITGB2/RRAS/ANGPTL4/PTK2B/ITGB6/CD36/KDR/ADAM15/SRF/VEGFA/PECAM1/DUSP3/ALOX15	16
GO:0031349	BP	positive regulation of defense response	2.13747	0.00354576	0.0486951	0.0417137	IL33/PLSCR1/CEBPA/GPR4/STING1/PDE2A/FABP4/TLR8/GPSM3/NFKBIA/CEBPB/ZBP1/STAT5A/STAT5B/DHX58	15
GO:1902495	CC	transmembrane transporter complex	2.13501	0.00496063	0.038494	0.0318907	KCNQ5/CACNG6/KCNE3/ATP1B1/KCNE5/ATP1B4/CLIC2/CLIC5/SMDT1/BEST3/KCNMB1/CACNG1/SCN4A/CACNB1	14
GO:0007005	BP	mitochondrion organization	2.1249	0.000156842	0.0050824	0.00435374	NDUFB5/FAM162A/NDUFB4/COX17/CEBPA/ATP5IF1/NDUFA13/TIMM44/NDUFA11/MICOS13/ATP5F1D/P2RX7/UQCR10/CHCHD10/SLC25A4/NDUFB3/NDUFA10/PPARGC1A/KDR/NDUFAB1/WDR45/FUNDC2/C7H6orf125/ROMO1/FMC1/CAV2	26
GO:0043269	BP	regulation of ion transport	2.11711	3.02e-05	0.0012094	0.00103601	B2M/CAPN3/CAV3/KLHL24/COX17/TGFB1/HRC/CACNG6/KCNJ11/PTK2B/ORAI1/P2RX7/ACSL5/KCNJ3/STIM1/KCNE3/SLN/ATP1B1/CASQ1/GP91-PHOX/KCNE5/CLIC2/DTNBP1/CLIC5/HOMER2/BEST3/CEBPB/CACNG1/SCN4A/CACNB1/CCL2/RCVRN	32
GO:0055074	BP	calcium ion homeostasis	2.11711	9.44e-05	0.00332108	0.00284494	CAPN3/CCR5/CAV3/ACKR4/AGTR1/TGFB1/C5AR1/HRC/CSRP3/PTK2B/P2RX7/ATP2A2/CDH23/CXCR4/PLCD4/ACKR3/STIM1/CALCR/CD36/GPR20/ATP1B1/CASQ1/XK/CLIC2/SMDT1/ADRA1D/CAV1/CAV2	28
GO:0051271	BP	negative regulation of cellular component movement	2.11711	0.00291965	0.0418843	0.0358795	DLL4/SEMA3G/PPARG/APOD/TGFB1/RRAS/MIIP/KCNE3/TP53INP1/ADAM15/DNAJA4/ARHGDIB/CD9/DUSP10/DUSP3/CCL2	16
GO:0015077	MF	monovalent inorganic cation transmembrane transporter activity	2.11651	7.58e-05	0.00419162	0.0037123	KCNQ5/ATP5F1A/KCNAB1/ATP5PO/KCNJ11/ATP5F1D/COX7C/ATP2A2/KCNJ3/KCNE3/ATP5ME/SLC9B2/COX5B/ATP1B1/ATP1A2/KCNN3/KCNE5/RHCG/COX5A/ATP5MC2/SLC6A12/KCNMB1/SCN4A/ATP5MC1/AQP1/COX1/ATP8/ATP6/COX3	29
GO:0032103	BP	positive regulation of response to external stimulus	2.11274	0.000404878	0.0105195	0.00901136	IL33/PLSCR1/GHSR/CEBPA/TGFB1/GPR4/C5AR1/STING1/PTK2B/PDE2A/KDR/FABP4/TLR8/GPSM3/VEGFA/PLA2G7/NFKBIA/CEBPB/ZBP1/STAT5A/STAT5B/DHX58/RARRES2	23
GO:1990351	CC	transporter complex	2.10764	0.00558714	0.0411417	0.0340842	KCNQ5/CACNG6/KCNE3/ATP1B1/KCNE5/ATP1B4/CLIC2/CLIC5/SMDT1/BEST3/KCNMB1/CACNG1/SCN4A/CACNB1	14
GO:0061061	BP	muscle structure development	2.10281	1.49e-05	0.00067364	0.000577061	DLL1/VGLL2/BVES/CAPN3/DLL4/ALPK2/CAV3/TGFB1/EHD2/TNNT3/CSRP3/ADM/NMRK2/ATP2A2/MYOZ1/PDLIM3/KLHL41/TMEM204/CASQ1/TMOD4/CD53/XK/FHL1/SRPK3/FLOT1/SRF/YBX3/CD9/TCF15/CCM2L/RBM38/RAMP2/TCAP/LMOD2/CAV2	35
GO:0051480	BP	regulation of cytosolic calcium ion concentration	2.10281	0.000762357	0.0166564	0.0142684	CAPN3/CCR5/CAV3/ACKR4/AGTR1/C5AR1/HRC/PTK2B/P2RX7/CDH23/CXCR4/PLCD4/ACKR3/CALCR/CD36/GPR20/CASQ1/CLIC2/ADRA1D/CAV1/CAV2	21
GO:0044057	BP	regulation of system process	2.09861	0.000146428	0.00491046	0.00420646	LMCD1/CAV3/OXTR/HRH1/AGTR1/HRC/NR1H2/SCT/TNNT3/CSRP3/ADM/ADRB2/ATP2A2/ADRB1/MTG1/KCNE3/ADRA2B/ATP1B1/CASQ1/KCNE5/AVPR2/SRF/ADRA1D/SCN4A/TMEM100/AQP1/COX1	27
GO:1903706	BP	regulation of hemopoiesis	2.09714	0.00104651	0.0200184	0.0171484	DLL1/PRDM1/GATA2/BCL6/IL34/TYROBP/ZFP36/TGFB1/C1QC/IRF1/PTK2B/VSIR/KLF10/NFKBIA/DUSP10/TCIM/CEBPB/STAT5A/STAT5B/EVI2B	20
GO:0070161	CC	anchoring junction	2.05876	0.000216226	0.0020605	0.00170705	DLL1/BVES/KLHL24/ITGB2/CDH5/GJC2/PTK2B/P2RX7/CLDN5/ARVCF/CDH23/IRF2/PDLIM3/LIMS2/ITGB6/DES/JAML/ESAM/ATP1B1/F11R/CD53/SMPX/FLOT1/OCLN/PECAM1/SGCA/CAV2	27
GO:0005261	MF	cation channel activity	2.02664	0.00129684	0.0379898	0.0336456	KCNQ5/ATP5F1A/KCNAB1/ATP5PO/CACNG6/KCNJ11/ATP5F1D/ORAI1/P2RX7/KCNJ3/KCNE3/ATP5ME/KCNN3/KCNE5/ATP5MC2/KCNMB1/CACNG1/SCN4A/CACNB1/AQP1/ATP6	21
GO:0031331	BP	positive regulation of cellular catabolic process	2.02088	0.00281409	0.0409891	0.0351125	TNFAIP3/FYCO1/PTTG1IP/PLEKHF1/ZFP36/ATP5IF1/PRKAA2/PNPLA2/PRR5L/PLIN5/STING1/ADRB2/PTK2B/P2RX7/KDR/TP53INP1/RGMA/TOB1	18
GO:0001667	BP	ameboidal-type cell migration	2.01217	0.00137603	0.0240513	0.0206031	DLL4/SEMA3G/PPARG/GATA2/TGFB1/RRAS/TMEM201/PRR5L/PTK2B/SCARB1/DPP4/GLUL/KDR/RTN4/SRF/VEGFA/DNAJA4/CLEC14A/ARHGDIB/DUSP10/PECAM1	21
GO:0072503	BP	cellular divalent inorganic cation homeostasis	2.00784	0.000242659	0.00706897	0.00605551	CAPN3/CCR5/CAV3/ACKR4/AGTR1/TGFB1/C5AR1/HRC/CSRP3/PTK2B/P2RX7/ATP2A2/CDH23/CXCR4/PLCD4/ACKR3/STIM1/CALCR/CD36/GPR20/ATP1B1/CASQ1/XK/CLIC2/SMDT1/ADRA1D/CAV1/CAV2	28
GO:0030001	BP	metal ion transport	1.9976	1.71e-05	0.000748689	0.000641351	KCNQ5/B2M/CAPN3/CCR5/CAV3/KLHL24/COX17/TGFB1/HRC/CACNG6/PTK2B/ORAI1/P2RX7/ATP2A2/CDH23/MICU1/SLC25A28/PLCD4/RAMP1/STIM1/KCNE3/SLN/ATP1B1/CASQ1/ATP1A2/KCNN3/CYSLTR1/KCNE5/ATP1B4/CLIC2/HOMER2/SMDT1/CACNG1/SCN4A/RAMP2/CACNB1/CCL2/RCVRN/TRPV2	39
GO:0050727	BP	regulation of inflammatory response	1.97366	0.0028769	0.0416934	0.0357159	TNFAIP3/IL33/PPARG/GHSR/BCL6/APOD/CEBPA/ZFP36/GPR4/ACP5/PDE2A/FABP4/GPSM3/NFKBIA/DUSP10/CEBPB/STAT5A/STAT5B/ALOX15	19
GO:0072507	BP	divalent inorganic cation homeostasis	1.96972	0.000337602	0.00901523	0.00772273	CAPN3/CCR5/CAV3/ACKR4/AGTR1/TGFB1/C5AR1/HRC/CSRP3/PTK2B/P2RX7/ATP2A2/CDH23/CXCR4/PLCD4/ACKR3/STIM1/CALCR/CD36/GPR20/ATP1B1/CASQ1/XK/CLIC2/SMDT1/ADRA1D/CAV1/CAV2	28
GO:0050678	BP	regulation of epithelial cell proliferation	1.96723	0.00234836	0.0353491	0.0302812	TNFAIP3/B2M/DLL4/KLF9/PPARG/GATA2/TGFB1/C5AR1/ATP5IF1/KDR/RTN4/APLN/VEGFA/DUSP10/PPP1R16B/CCL2/SERPINF1/FMC1/CAV1/CAV2	20
GO:0009896	BP	positive regulation of catabolic process	1.95621	0.00156536	0.0264006	0.0226156	TNFAIP3/FYCO1/PTTG1IP/PLEKHF1/ZFP36/ATP5IF1/PRKAA2/SCT/PNPLA2/PRR5L/NDUFA13/PLIN5/STING1/ADRB2/PTK2B/P2RX7/VSIR/KDR/TP53INP1/RGMA/TOB1/TNFSF12	22
GO:0016491	MF	oxidoreductase activity	1.94622	5.82e-08	4.83e-06	4.28e-06	DDO/DUOX2/IVD/PTGES2/PHYHD1/PDHB/ACOX2/NDUFB4/SDHB/NDUFV2/ACADM/NDUFV1/FADS3/CYB561A3/NDUFA13/COX7C/UQCRQ/TXNRD2/NDUFB8/ACADL/NDUFA10/FMO1/DLD/HSD11B1/SOD3/ETFDH/HADH/HSD3B7/MSRB1/COX5B/RETSAT/HADHA/CYC1/SDHC/NDUFS2/GP91-PHOX/IDH3G/F8/CLIC2/GFOD1/HSD17B8/IDH3A/COX5A/RDH12/GPD1/KMO/AKR1C2/IDH3B/CBR2/HSD17B1/NOS2/ALOX15/ACADVL/NOS3/GSTK1/NDUFA5/CYCS/ND1/ND2/COX1/COX3/ND3/ND4/ND5/ND6/CYTB	66
GO:0001525	BP	angiogenesis	1.9395	0.000696007	0.0160789	0.0137737	DLL1/DLL4/ENG/PPARG/GATA2/HSPB6/C5AR1/RRAS/ADM/ANGPTL4/PTK2B/ACKR3/RAMP1/ROBO4/GLUL/KDR/EFNA1/SRF/VEGFA/CLEC14A/PPP1R16B/PECAM1/RAMP2/TMEM100/SERPINF1/AQP1	26
GO:0055085	BP	transmembrane transport	1.93613	1.08e-06	8.23e-05	7.05e-05	KCNQ5/ATP5F1A/CAPN3/CCR5/CAV3/KLHL24/COX17/ATP5PO/HRC/CACNG6/KCNJ11/TIMM44/C3/ATP5F1D/PTK2B/SCARB1/P2RX7/ATP2A2/MICU1/SLC25A28/ACSL5/KCNJ3/PLCD4/STIM1/KCNE3/ATP5ME/COX5B/CYC1/ATP1B1/MPC2/CASQ1/ATP1A2/KCNN3/GP91-PHOX/KCNE5/CLIC2/CLIC5/RHCG/SMDT1/ATP5MC2/NDUFA4L2/OCLN/ROMO1/CACNG1/SCN4A/CACNB1/ATP5MC1/TRPV2/AQP1/COX1/ATP8/ATP6/ND4/ND5	54
GO:0055086	BP	nucleobase-containing small molecule metabolic process	1.93047	0.000151676	0.00497084	0.00425818	ATP5F1A/MCEE/AK3/AK1/PDHB/ATP5PO/TGFB1/PDE4B/ATP5F1D/P2RX7/ACSL5/PDE2A/ACAT1/NAMPT/ATP5ME/PPARGC1A/ACSM5/COX5B/CYC1/MPC2/AMPD1/ADSL/ATP5MC2/TPI1/PFKM/KMO/ACSS2/ATP5MC1/ENO3/NOS3/PGAM2/ATP8/ATP6	33
GO:0009897	CC	external side of plasma membrane	1.91946	0.00642971	0.0462939	0.0383526	CCR5/ACKR4/BTNL9/P2RX7/CXCR4/ACKR3/CD36/GPIHBP1/FCER1G/IL6R/TLR8/IL13RA2/FLOT1/CLEC14A/CD163/PRND/PECAM1	17
GO:0034762	BP	regulation of transmembrane transport	1.91911	0.00128621	0.0229215	0.0196353	CAPN3/CAV3/KLHL24/COX17/HRC/CACNG6/KCNJ11/C3/PTK2B/P2RX7/ACSL5/KCNJ3/STIM1/KCNE3/ATP1B1/CASQ1/GP91-PHOX/KCNE5/CLIC2/CLIC5/OCLN/CACNG1/SCN4A/CACNB1	24
GO:0006954	BP	inflammatory response	1.90813	4.03e-05	0.00154898	0.00132691	TNFAIP3/IL33/TLR4/CCR5/ITIH4/PPARG/AGTR1/GHSR/BCL6/APOD/CEBPA/TYROBP/ZFP36/TGFB1/GPR4/C5AR1/CSRP3/ACP5/C3/P2RX7/PDE2A/TLR1/IL4R/FABP4/TLR8/GP91-PHOX/CYSLTR1/F8/GPSM3/NFKBIA/CD163/DUSP10/IL2RA/CEBPB/STAT5A/STAT5B/CCL4/CCL2/ALOX15/RARRES2	40
GO:0090066	BP	regulation of anatomical structure size	1.90728	0.000465057	0.0117651	0.0100784	TWF2/SEMA3G/CAV3/OXTR/HRH1/AGTR1/SCT/CDC42EP2/ADM/ADRB2/PTK2B/P2RX7/ADRB1/P2RY2/ESAM/ADRA2B/RTN4/TMOD4/XK/AVPR2/SRF/BDKRB2/ADRA1D/ALOX15/NOS3/LMOD2/CAPZA2/AQP1/COX1	29
GO:0030099	BP	myeloid cell differentiation	1.88097	0.00262122	0.0387671	0.0332092	DLL1/PPARG/GATA2/BCL6/IRF8/IL34/CEBPA/TYROBP/ZFP36/TGFB1/C1QC/ATP5IF1/PTK2B/CALCR/KLF10/SRF/VEGFA/NFKBIA/CEBPB/STAT5A/STAT5B/EVI2B	22
GO:0005911	CC	cell-cell junction	1.87881	0.00420628	0.0340709	0.0282264	DLL1/BVES/KLHL24/CDH5/GJC2/P2RX7/CLDN5/ARVCF/CDH23/PDLIM3/DES/JAML/ESAM/ATP1B1/F11R/CD53/FLOT1/OCLN/PECAM1/SGCA	20
GO:0003779	MF	actin binding	1.87817	0.00222836	0.0426817	0.037801	TPM1/XIRP1/CCR5/TWF2/TMEM201/FHL3/TNNI2/ACTN3/ACTN2/MYOZ1/NRAP/CXCR4/PDLIM3/XIRP2/MSRB1/ABRA/TMOD4/DMD/HOMER2/FMNL1/MYO1C/LMOD2/CAPZA2	23
GO:0050673	BP	epithelial cell proliferation	1.85247	0.00259503	0.0385776	0.0330468	TNFAIP3/B2M/DLL4/KLF9/PPARG/GATA2/TGFB1/C5AR1/ATP5IF1/SCARB1/KDR/RTN4/APLN/VEGFA/DUSP10/PPP1R16B/CEBPB/CCL2/SERPINF1/FMC1/WNT16/CAV1/CAV2	23
GO:0032101	BP	regulation of response to external stimulus	1.84497	7.16e-05	0.00261526	0.00224031	TNFAIP3/CAPN3/IL33/SEMA3G/PPARG/PLSCR1/GHSR/BCL6/APOD/CEBPA/ZFP36/TGFB1/GPR4/C5AR1/ACP5/STING1/PTK2B/MYOZ1/CXCR4/PDE2A/CD36/KDR/FABP4/FCER1G/TLR8/GPSM3/VEGFA/PLA2G7/NFKBIA/RGMA/CD9/DUSP10/CEBPB/ZBP1/DUSP3/STAT5A/STAT5B/DHX58/CCL2/ALOX15/RARRES2	41
GO:0006875	BP	cellular metal ion homeostasis	1.84257	0.000555539	0.0133515	0.0114373	CAPN3/SLC31A2/CCR5/CAV3/ACKR4/AGTR1/TGFB1/C5AR1/HRC/CSRP3/PTK2B/P2RX7/ATP2A2/CDH23/CXCR4/PLCD4/ACKR3/STIM1/CALCR/CD36/GPR20/ATP1B1/CASQ1/ATP1A2/XK/CLIC2/SMDT1/PRND/ADRA1D/CAV1/CAV2	31
GO:0005216	MF	ion channel activity	1.82898	0.00175445	0.0411323	0.0364287	KCNQ5/ATP5F1A/KCNAB1/ATP5PO/CACNG6/KCNJ11/ATP5F1D/ORAI1/P2RX7/KCNJ3/KCNE3/ATP5ME/KCNN3/KCNE5/CLIC2/CLIC5/ATP5MC2/BEST3/KCNMB1/VDAC3/CACNG1/SCN4A/CACNB1/TRPV2/AQP1/ATP6	26
GO:0006811	BP	ion transport	1.82674	2.08e-07	2.23e-05	1.91e-05	KCNQ5/ATP5F1A/B2M/CAPN3/CCR5/SLC38A3/CAV3/PLSCR1/KLHL24/COX17/ATP5PO/TGFB1/HRC/CACNG6/KCNJ11/ACP5/ATP5F1D/PTK2B/SCARB1/ORAI1/P2RX7/ATP2A2/CDH23/MICU1/SLC25A28/ACSL5/SLC25A4/KCNJ3/PLCD4/RAMP1/STIM1/KCNE3/SLN/CD36/ATP5ME/COX5B/CYC1/FABP4/ATP1B1/MPC2/CASQ1/ATP1A2/KCNN3/GP91-PHOX/CYSLTR1/KCNE5/ATP1B4/CLIC2/DTNBP1/CLIC5/HOMER2/RHCG/SMDT1/ATP5MC2/NDUFA4L2/BEST3/CEBPB/CACNG1/SCN4A/RAMP2/CACNB1/ATP5MC1/C…	71
GO:0009986	CC	cell surface	1.81927	0.000496216	0.00459354	0.00380557	ENG/CCR5/ACKR4/GHSR/TYROBP/TGFB1/ATP5IF1/BTNL9/SCARB1/P2RX7/CXCR4/DPP4/ACKR3/RAMP1/LRRC32/CD36/FGL2/ADRA2B/GPIHBP1/FCER1G/ADAM15/IL6R/TLR8/IL13RA2/FLOT1/VEGFA/CLEC14A/RGMA/CD163/PRND/CD93/PECAM1/RAMP2	33
GO:0006873	BP	cellular ion homeostasis	1.81685	0.000397486	0.0104214	0.00892727	CAPN3/SLC31A2/CCR5/CAV3/ACKR4/AGTR1/TGFB1/C5AR1/HRC/CSRP3/PTK2B/P2RX7/ATP2A2/CDH23/CXCR4/PLCD4/ACKR3/STIM1/CALCR/CD36/GPR20/CA2/ATP1B1/CASQ1/ATP1A2/SNAPIN/XK/CLIC2/RHCG/SMDT1/PRND/ADRA1D/CAV1/CAV2	34
GO:0048514	BP	blood vessel morphogenesis	1.81084	0.0011038	0.0205133	0.0175723	DLL1/PRDM1/DLL4/ENG/PPARG/GATA2/HSPB6/TGFB1/C5AR1/RRAS/ADM/ANGPTL4/PTK2B/ACKR3/RAMP1/ROBO4/GLUL/KDR/EFNA1/RAP1A/SRF/VEGFA/CLEC14A/PPP1R16B/PECAM1/RAMP2/TMEM100/SERPINF1/AQP1	29
GO:0030003	BP	cellular cation homeostasis	1.79799	0.00058421	0.0139245	0.0119282	CAPN3/SLC31A2/CCR5/CAV3/ACKR4/AGTR1/TGFB1/C5AR1/HRC/CSRP3/PTK2B/P2RX7/ATP2A2/CDH23/CXCR4/PLCD4/ACKR3/STIM1/CALCR/CD36/GPR20/CA2/ATP1B1/CASQ1/ATP1A2/SNAPIN/XK/CLIC2/SMDT1/PRND/ADRA1D/CAV1/CAV2	33
GO:0008285	BP	negative regulation of cell population proliferation	1.77608	0.00104812	0.0200184	0.0171484	DLL1/TNFAIP3/B2M/DLL4/KLF9/PPARG/GATA2/BCL6/APOD/CEBPA/TYROBP/TGFB1/ATP5IF1/CDKN2C/IRF1/PTK2B/SOX7/VSIR/FRZB/LRRC32/SMYD2/TP53INP1/VSIG4/APLN/DUSP10/CEBPB/TOB1/CCL2/SERPINF1/CAV1/CAV2	31
GO:0055065	BP	metal ion homeostasis	1.77193	0.000760826	0.0166564	0.0142684	CAPN3/SLC31A2/CCR5/CAV3/ACKR4/AGTR1/TGFB1/C5AR1/HRC/CSRP3/ACP5/PTK2B/P2RX7/ATP2A2/CDH23/CXCR4/PLCD4/ACKR3/STIM1/CALCR/CD36/GPR20/ATP1B1/CASQ1/ATP1A2/HJV/XK/CLIC2/SMDT1/PRND/ADRA1D/CAV1/CAV2	33
GO:0055082	BP	cellular chemical homeostasis	1.7693	0.000266256	0.00745516	0.00638632	CAPN3/SLC31A2/CCR5/CAV3/ACKR4/AGTR1/TGFB1/C5AR1/HRC/PRKAA2/SCT/CSRP3/PTK2B/P2RX7/ATP2A2/CDH23/CXCR4/PLCD4/ACKR3/STIM1/CALCR/CD36/RTN4/GPR20/CA2/ATP1B1/MPC2/CASQ1/ATP1A2/SNAPIN/XK/CLIC2/RHCG/SMDT1/PRND/ADRA1D/CAV1/CAV2/AQP1	39
GO:0030155	BP	regulation of cell adhesion	1.76426	0.00140103	0.0242427	0.0207671	DLL1/BCL6/APOD/ITGB2/TGFB1/GPR4/RRAS/LAMA3/IRF1/PTK2B/VSIR/CXCR4/DPP4/LRRC32/CD36/KDR/ADAM15/VSIG4/FLOT1/SRF/VEGFA/CD9/DUSP10/CCM2L/CEBPB/DUSP3/STAT5A/STAT5B/ALOX15/CAV1	30
GO:0022890	MF	inorganic cation transmembrane transporter activity	1.75893	0.000535443	0.0205116	0.0181661	KCNQ5/ATP5F1A/SLC31A2/KCNAB1/ATP5PO/CACNG6/KCNJ11/ATP5F1D/COX7C/ORAI1/P2RX7/ATP2A2/SLC25A28/KCNJ3/KCNE3/ATP5ME/SLC9B2/COX5B/ATP1B1/ATP1A2/KCNN3/KCNE5/RHCG/COX5A/ATP5MC2/SLC6A12/KCNMB1/CACNG1/SCN4A/CACNB1/ATP5MC1/AQP1/COX1/ATP8/ATP6/COX3	36
GO:0015267	MF	channel activity	1.73917	0.00256019	0.0455348	0.0403278	KCNQ5/ATP5F1A/KCNAB1/ATP5PO/CACNG6/KCNJ11/GJC2/ATP5F1D/ORAI1/P2RX7/KCNJ3/KCNE3/ATP5ME/KCNN3/GP91-PHOX/KCNE5/CLIC2/CLIC5/ATP5MC2/BEST3/KCNMB1/VDAC3/CACNG1/SCN4A/CACNB1/TRPV2/AQP1/ATP6	28
GO:0022803	MF	passive transmembrane transporter activity	1.73917	0.00256019	0.0455348	0.0403278	KCNQ5/ATP5F1A/KCNAB1/ATP5PO/CACNG6/KCNJ11/GJC2/ATP5F1D/ORAI1/P2RX7/KCNJ3/KCNE3/ATP5ME/KCNN3/GP91-PHOX/KCNE5/CLIC2/CLIC5/ATP5MC2/BEST3/KCNMB1/VDAC3/CACNG1/SCN4A/CACNB1/TRPV2/AQP1/ATP6	28
GO:0032787	BP	monocarboxylic acid metabolic process	1.72472	0.00331634	0.0462045	0.0395802	PDHB/ACOX2/PPARG/NR1H2/ACADM/PRKAA2/C3/PLIN5/GAMT/P2RX7/HOGA1/ACSL5/ACADL/PRKAG3/ACAT1/HADH/NDUFAB1/ACSM5/HADHA/MPC2/TPI1/PFKM/KMO/ENO3/ALOX15/ACADVL/PGAM2	27
GO:0050801	BP	ion homeostasis	1.72393	0.000539578	0.0130768	0.011202	CAPN3/SLC31A2/CCR5/CAV3/ACKR4/AGTR1/TGFB1/C5AR1/HRC/CSRP3/ACP5/PTK2B/P2RX7/ATP2A2/CDH23/GOT1/CXCR4/PLCD4/ACKR3/STIM1/CALCR/CD36/KDR/GPR20/CA2/ATP1B1/CASQ1/ATP1A2/SNAPIN/HJV/XK/CLIC2/RHCG/SMDT1/PRND/ADRA1D/CAV1/CAV2	38
GO:0001568	BP	blood vessel development	1.71423	0.00188609	0.0295625	0.0253241	DLL1/PRDM1/DLL4/ENG/PPARG/GATA2/CDH5/HSPB6/TGFB1/C5AR1/RRAS/ADM/ANGPTL4/PTK2B/ACKR3/RAMP1/ROBO4/GLUL/KDR/EFNA1/RAP1A/APLN/SRF/VEGFA/CLEC14A/PPP1R16B/PECAM1/RAMP2/TMEM100/SERPINF1/AQP1	31
GO:0055080	BP	cation homeostasis	1.71374	0.000989082	0.0192593	0.0164981	CAPN3/SLC31A2/CCR5/CAV3/ACKR4/AGTR1/TGFB1/C5AR1/HRC/CSRP3/ACP5/PTK2B/P2RX7/ATP2A2/CDH23/CXCR4/PLCD4/ACKR3/STIM1/CALCR/CD36/GPR20/CA2/ATP1B1/CASQ1/ATP1A2/SNAPIN/HJV/XK/CLIC2/SMDT1/PRND/ADRA1D/CAV1/CAV2	35
GO:0030036	BP	actin cytoskeleton organization	1.706	0.00147989	0.0251058	0.0215065	TPM1/CAPN3/XIRP1/TWF2/CAV3/GHSR/BCL6/TYROBP/TGFB1/EHD2/FHL3/TNNT3/CDC42EP2/CSRP3/TRIP10/PTK2B/MYOZ1/PDLIM3/XIRP2/KLHL41/ESAM/MSRB1/CASQ1/TMOD4/DTNBP1/SRF/ARHGDIB/FMNL1/TCAP/ALOX15/LMOD2/CAPZA2/AQP1	33
GO:0072359	BP	circulatory system development	1.70125	0.000229552	0.00675538	0.00578687	DLL1/BVES/PRDM1/DLL4/ALPK2/ENG/CAV3/PPARG/GATA2/CDH5/HSPB6/TGFB1/C5AR1/RRAS/HSPB7/NDUFV2/CSRP3/ADM/ANGPTL4/PTK2B/PDLIM3/XIRP2/ACKR3/RAMP1/ROBO4/GLUL/KDR/TMEM204/RTN4/EFNA1/ADAM15/RAP1A/APLN/SRF/VEGFA/CLEC14A/CCM2L/PPP1R16B/PECAM1/RAMP2/TCAP/TMEM100/SERPINF1/WNT16/AQP1	45
GO:0098771	BP	inorganic ion homeostasis	1.69877	0.00115996	0.021173	0.0181375	CAPN3/SLC31A2/CCR5/CAV3/ACKR4/AGTR1/TGFB1/C5AR1/HRC/CSRP3/ACP5/PTK2B/P2RX7/ATP2A2/CDH23/CXCR4/PLCD4/ACKR3/STIM1/CALCR/CD36/GPR20/CA2/ATP1B1/CASQ1/ATP1A2/SNAPIN/HJV/XK/CLIC2/SMDT1/PRND/ADRA1D/CAV1/CAV2	35
GO:0002684	BP	positive regulation of immune system process	1.69624	0.000743027	0.0164838	0.0141205	B2M/IL33/FCN2/GATA2/PLSCR1/BCL6/IL34/CEBPA/TYROBP/TGFB1/C5AR1/C1QA/C1QB/BTNL9/C3/CFD/STING1/PTK2B/P2RX7/VSIR/DPP4/CD36/KLF10/FCER1G/TLR8/IL13RA2/VEGFA/PLA2G7/DUSP10/ZBP1/DUSP3/STAT5A/STAT5B/DHX58/EVI2B/TNFSF13/CAV1/RARRES2	38
GO:0001944	BP	vasculature development	1.69369	0.00195836	0.0302027	0.0258726	DLL1/PRDM1/DLL4/ENG/PPARG/GATA2/CDH5/HSPB6/TGFB1/C5AR1/RRAS/ADM/ANGPTL4/PTK2B/ACKR3/RAMP1/ROBO4/GLUL/KDR/TMEM204/EFNA1/RAP1A/APLN/SRF/VEGFA/CLEC14A/PPP1R16B/PECAM1/RAMP2/TMEM100/SERPINF1/AQP1	32
GO:0048878	BP	chemical homeostasis	1.67654	8.07e-05	0.00287412	0.00246207	CAPN3/SLC31A2/CCR5/ACOX2/CAV3/PPARG/ACKR4/AGTR1/CEBPA/TGFB1/C5AR1/HRC/NR1H2/PRKAA2/SCT/CSRP3/ACP5/ANGPTL4/PTK2B/SCARB1/P2RX7/ATP2A2/CDH23/GOT1/CXCR4/PLCD4/ACKR3/STIM1/CALCR/PDK4/CD36/KDR/RTN4/GPIHBP1/GPR20/CA2/FABP4/ATP1B1/MPC2/CASQ1/ATP1A2/SNAPIN/HJV/XK/CLIC2/SRF/HOMER2/RHCG/SMDT1/PRND/ADRA1D/CAV1/CAV2/AQP1	54
GO:0051050	BP	positive regulation of transport	1.65968	0.00235334	0.0353491	0.0302812	DLL1/B2M/CAPN3/PPARG/COX17/ITGB2/TGFB1/EHD2/NR1H2/ATP5IF1/SCT/PRR5L/C3/ORAI1/P2RX7/ACSL5/STIM1/P2RY2/CD36/ATP1B1/MPC2/FCER1G/CASQ1/KCNE5/APLN/DTNBP1/FLOT1/VEGFA/NFKBIA/OCLN/CEBPB/CCL2/AQP1	33
GO:0002682	BP	regulation of immune system process	1.65801	0.000109185	0.00374869	0.00321125	DLL1/TNFAIP3/PRDM1/B2M/IL33/FCN2/PPARG/GATA2/PLSCR1/BCL6/APOD/IL34/CEBPA/TYROBP/ZFP36/TGFB1/C5AR1/C1QA/C1QC/C1QB/BTNL9/C3/CFD/IRF1/STING1/PTK2B/P2RX7/VSIR/DPP4/LRRC32/SIAE/CD36/KLF10/FCER1G/TLR8/VSIG4/IL13RA2/VEGFA/PLA2G7/NFKBIA/DUSP10/TCIM/CEBPB/ZBP1/DUSP3/STAT5A/STAT5B/DHX58/CCL2/EVI2B/ALOX15/TNFSF13/CAV1/RARRES2	54
GO:0022610	BP	biological adhesion	1.65608	0.000151502	0.00497084	0.00425818	DLL1/BVES/ENG/BCL6/APOD/ITGB2/CDH13/CDH5/TGFB1/GPR4/RRAS/LAMA3/ANGPTL4/IRF1/MYOT/PTK2B/SCARB1/ARVCF/MYPN/CDH23/VSIR/CXCR4/ITGB6/DPP4/LRRC32/JAML/ESAM/CD36/CD34/KDR/SPARCL1/ATP1B1/F11R/PEAR1/ADAM15/VSIG4/FLOT1/SRF/VEGFA/CD9/DUSP10/CD93/SIGLEC1/CCM2L/CEBPB/PECAM1/DUSP3/STAT5A/STAT5B/VTN/ALOX15/CAV1	52
GO:0005509	MF	calcium ion binding	1.65505	0.00165443	0.0411323	0.0364287	DLL1/DUOX2/CAPN3/DLL4/CLEC3B/PLSCR1/CDH13/CDH5/EHD2/HRC/TNNT3/ACTN3/PAMR1/ATP2A2/ACTN2/CDH23/MICU1/ANXA11/MYL1/PLCD4/STIM1/EGF/SPARCL1/MYL10/MYLPF/KCNIP3/CASQ1/S100A6/RGN/NOTCH4/MGP/TPT1/CD93/TNNC2/SGCA/RCVRN	36
GO:0030029	BP	actin filament-based process	1.64839	0.001978	0.0303434	0.0259931	TPM1/CAPN3/XIRP1/TWF2/CAV3/GHSR/BCL6/TYROBP/TGFB1/EHD2/FHL3/TNNT3/CDC42EP2/CSRP3/TRIP10/PTK2B/MYOZ1/PDLIM3/XIRP2/KLHL41/KCNE3/ESAM/MSRB1/CASQ1/TMOD4/KCNE5/DTNBP1/SRF/ARHGDIB/FMNL1/TCAP/ALOX15/LMOD2/CAPZA2/AQP1	35
GO:0007155	BP	cell adhesion	1.64306	0.00021439	0.00644064	0.00551726	DLL1/BVES/ENG/BCL6/APOD/ITGB2/CDH13/CDH5/TGFB1/GPR4/RRAS/LAMA3/ANGPTL4/IRF1/MYOT/PTK2B/ARVCF/MYPN/CDH23/VSIR/CXCR4/ITGB6/DPP4/LRRC32/JAML/ESAM/CD36/CD34/KDR/SPARCL1/ATP1B1/F11R/PEAR1/ADAM15/VSIG4/FLOT1/SRF/VEGFA/CD9/DUSP10/CD93/SIGLEC1/CCM2L/CEBPB/PECAM1/DUSP3/STAT5A/STAT5B/VTN/ALOX15/CAV1	51
GO:0019637	BP	organophosphate metabolic process	1.64044	0.000296838	0.00815316	0.00698426	ATP5F1A/MCEE/AK3/AK1/PFKFB4/CISH/PDHB/ATP5PO/TGFB1/CKM/PDE4B/ATP5F1D/CKMT2/PTK2B/SCARB1/P2RX7/ACSL5/INPP5A/PLCD4/PDE2A/ACAT1/NAMPT/ATP5ME/PPARGC1A/ACSM5/PIGQ/COX5B/HADHA/CYC1/MPC2/AMPD1/IP6K3/PLA2G7/FITM1/ADSL/GPD1/ATP5MC2/TPI1/PFKM/KMO/CRLS1/ACSS2/ATP5MC1/ENO3/ALOX15/NOS3/PGAM2/ATP8/ATP6	49
GO:0019725	BP	cellular homeostasis	1.63225	0.000888369	0.0184321	0.0157895	CAPN3/SLC31A2/CCR5/CAV3/ACKR4/AGTR1/TGFB1/C5AR1/HRC/PRKAA2/SCT/CSRP3/PTK2B/P2RX7/ATP2A2/TXNRD2/CDH23/CXCR4/PLCD4/ACKR3/STIM1/CALCR/CD36/DLD/RTN4/GPR20/CA2/ATP1B1/MPC2/CASQ1/ATP1A2/SNAPIN/XK/CLIC2/SRF/RHCG/SMDT1/PRND/ADRA1D/CAV1/CAV2/AQP1	42
GO:0019752	BP	carboxylic acid metabolic process	1.62476	0.000742333	0.0164838	0.0141205	DDO/ITIH4/PDHB/ACOX2/PPARG/GOT2/TGFB1/BCAT2/NR1H2/ACADM/PRKAA2/C3/PLIN5/GAMT/P2RX7/HOGA1/GOT1/ACSL5/UROS/ACADL/PRKAG3/ACAT1/GLUL/NPL/HADH/NDUFAB1/ACSM5/HADHA/MPC2/RGN/RENBP/GSTZ1/TPI1/PFKM/MRPS36/FH/KMO/IDH3B/ENO3/ALOX15/ACADVL/NOS3/CPA1/PGAM2	44
GO:0008324	MF	cation transmembrane transporter activity	1.62429	0.00201167	0.0426817	0.037801	KCNQ5/ATP5F1A/SLC31A2/SLC38A3/KCNAB1/ATP5PO/CACNG6/KCNJ11/ATP5F1D/COX7C/ORAI1/P2RX7/ATP2A2/SLC25A28/KCNJ3/KCNE3/ATP5ME/SLC9B2/COX5B/ATP1B1/ATP1A2/KCNN3/KCNE5/RHCG/COX5A/ATP5MC2/SLC6A12/KCNMB1/CACNG1/SCN4A/CACNB1/ATP5MC1/AQP1/COX1/ATP8/ATP6/COX3	37
GO:0048646	BP	anatomical structure formation involved in morphogenesis	1.60657	0.000487232	0.0122189	0.0104671	DLL1/TNFAIP3/CAPN3/DLL4/ENG/CAV3/PPARG/GATA2/BCL6/HSPB6/TYROBP/TGFB1/C5AR1/EHD2/RRAS/TNNT3/CSRP3/ADM/ANGPTL4/PTK2B/SOX7/MYOZ1/KLHL41/ACKR3/RAMP1/ROBO4/CD36/GLUL/KDR/RTN4/CASQ1/EFNA1/TMOD4/CD53/FLOT1/SRF/VEGFA/CLEC14A/RGMA/CD9/TCF15/PPP1R16B/PECAM1/RAMP2/TCAP/TMEM100/SERPINF1/LMOD2/AQP1	49
GO:0006082	BP	organic acid metabolic process	1.57782	0.00121169	0.0218407	0.0187094	DDO/ITIH4/PDHB/ACOX2/PPARG/GOT2/TGFB1/BCAT2/NR1H2/ACADM/PRKAA2/C3/PLIN5/GAMT/P2RX7/HOGA1/GOT1/ACSL5/UROS/ACADL/PRKAG3/ACAT1/FMO1/GLUL/NPL/HADH/NDUFAB1/ACSM5/HADHA/MPC2/RGN/RENBP/GSTZ1/TPI1/PFKM/MRPS36/FH/KMO/IDH3B/ENO3/ALOX15/ACADVL/NOS3/CPA1/PGAM2	45
GO:0043436	BP	oxoacid metabolic process	1.57252	0.00146798	0.0251058	0.0215065	DDO/ITIH4/PDHB/ACOX2/PPARG/GOT2/TGFB1/BCAT2/NR1H2/ACADM/PRKAA2/C3/PLIN5/GAMT/P2RX7/HOGA1/GOT1/ACSL5/UROS/ACADL/PRKAG3/ACAT1/GLUL/NPL/HADH/NDUFAB1/ACSM5/HADHA/MPC2/RGN/RENBP/GSTZ1/TPI1/PFKM/MRPS36/FH/KMO/IDH3B/ENO3/ALOX15/ACADVL/NOS3/CPA1/PGAM2	44
GO:0015318	MF	inorganic molecular entity transmembrane transporter activity	1.55009	0.00181709	0.0411323	0.0364287	KCNQ5/ATP5F1A/SLC31A2/SLC4A7/SLC38A3/KCNAB1/ATP5PO/CACNG6/KCNJ11/ATP5F1D/COX7C/ORAI1/P2RX7/ATP2A2/SLC25A28/KCNJ3/KCNE3/ATP5ME/SLC9B2/COX5B/ATP1B1/MPC2/ATP1A2/KCNN3/KCNE5/CLIC2/CLIC5/RHCG/COX5A/ATP5MC2/BEST3/SLC6A12/KCNMB1/VDAC3/CACNG1/SCN4A/CACNB1/ATP5MC1/SLC43A2/TRPV2/AQP1/COX1/ATP8/ATP6/COX3	45
GO:0051241	BP	negative regulation of multicellular organismal process	1.52432	0.00177108	0.0290216	0.0248608	DLL1/TNFAIP3/B2M/DLL4/ALPK2/SEMA3G/CAV3/PPARG/GATA2/GHSR/BCL6/APOD/TYROBP/ZFP36/TGFB1/NR1H2/C1QC/SCT/ADM/ACP5/IRF1/ADRB2/PTK2B/P2RX7/ATP2A2/VSIR/FRZB/KCNE3/LRRC32/CALCR/RTN4/EFNA1/SNAPIN/VSIG4/SRF/DNAJA4/HOMER2/NFKBIA/RGMA/ARHGDIB/YBX3/CD9/DUSP10/STAT5A/STAT5B/DHX58/TOB1/SERPINF1	48
GO:0015075	MF	ion transmembrane transporter activity	1.51489	0.00209806	0.0426817	0.037801	KCNQ5/ATP5F1A/SLC31A2/SLC4A7/SLC38A3/KCNAB1/ATP5PO/CACNG6/KCNJ11/ATP5F1D/COX7C/ORAI1/P2RX7/ATP2A2/SLC25A28/SFXN4/SLC25A4/KCNJ3/KCNE3/ATP5ME/SLC9B2/COX5B/ATP1B1/MPC2/ATP1A2/KCNN3/GP91-PHOX/KCNE5/CLIC2/CLIC5/RHCG/COX5A/ATP5MC2/BEST3/SLC6A12/KCNMB1/VDAC3/CACNG1/SCN4A/CACNB1/ATP5MC1/SLC43A2/TRPV2/AQP1/COX1/ATP8/ATP6/COX3	48
GO:0051049	BP	regulation of transport	1.50913	0.000454088	0.0115893	0.00992775	DLL1/B2M/CAPN3/CAV3/PPARG/KLHL24/APOD/COX17/ITGB2/TGFB1/EHD2/HRC/NR1H2/CACNG6/ATP5IF1/SCT/PRR5L/KCNJ11/C3/PTK2B/ORAI1/P2RX7/ATP2A2/ACSL5/BIN1/KCNJ3/STIM1/P2RY2/KCNE3/LRRC32/SLN/CD36/TLR1/ATP1B1/MPC2/FCER1G/CASQ1/SNAPIN/RAP1A/TLR8/GP91-PHOX/KCNE5/IL13RA2/APLN/CLIC2/DTNBP1/FLOT1/VEGFA/CLIC5/HOMER2/NFKBIA/BEST3/OCLN/SIGLEC1/CEBPB/RHBDF2/CACNG1/SCN4A/CACNB1/CCL2/ALOX15/RCVRN/AQP1	63
GO:0031226	CC	intrinsic component of plasma membrane	1.48327	0.00325056	0.0277153	0.022961	KCNQ5/DUOX2/PLGRKT/TLR4/SLC38A3/SEMA3G/CAV3/OXTR/PLSCR1/ITGB2/ADRB2/SCARB1/ORAI1/P2RX7/ADRB1/ITGB6/RAMP1/KCNE3/CALCR/NCF2/KDR/ADRA2B/GPIHBP1/GPR20/ATP1B1/GPA33/MPZ/EFNA1/IL6R/CD53/GP91-PHOX/CYSLTR1/KCNE5/ATP1B4/AVPR2/RHCG/SSPN/CD9/SLC6A12/KCNMB1/PRND/ADRA1D/CACNG1/PECAM1/SCN4A/RAMP2/CAV1/CAV2	48
GO:0005887	CC	integral component of plasma membrane	1.47191	0.00498996	0.038494	0.0318907	KCNQ5/DUOX2/PLGRKT/TLR4/SLC38A3/SEMA3G/CAV3/OXTR/PLSCR1/ITGB2/ADRB2/SCARB1/ORAI1/P2RX7/ADRB1/ITGB6/RAMP1/KCNE3/CALCR/NCF2/KDR/ADRA2B/GPR20/ATP1B1/GPA33/MPZ/IL6R/CD53/GP91-PHOX/CYSLTR1/KCNE5/ATP1B4/AVPR2/RHCG/SSPN/CD9/SLC6A12/KCNMB1/ADRA1D/CACNG1/PECAM1/SCN4A/RAMP2/CAV1/CAV2	45
GO:1902531	BP	regulation of intracellular signal transduction	1.46706	0.00140379	0.0242427	0.0207671	TNFAIP3/CAPN3/LMCD1/CAV3/BCL6/PTTG1IP/PLEKHF1/RASGRP4/TGFB1/C5AR1/HRC/RRAS/AKT1S1/PRKAA2/PRR5L/NDUFA13/PDE4A/GADD45B/UBE2B/ADRB2/GADD45G/PTK2B/P2RX7/MYOZ1/AVPI1/ACKR3/PDE2A/CD36/SMYD2/KDR/GPAT3/ADRA2B/RTN4/GPR20/ABRA/RAP1A/ARAF/CLIC2/DTNBP1/FLOT1/KLHL31/VEGFA/HOMER2/ARHGDIB/YBX3/DUSP10/TCIM/ADRA1D/PPP1R16B/DOK5/DUSP3/DHX58/TMEM100/CCL4/CCL2/KSR1/ALOX15/WNT16/CAV2	59
GO:0003008	BP	system process	1.46122	0.00128755	0.0229215	0.0196353	DLL1/TPM1/B2M/LMCD1/CAV3/OXTR/HRH1/PPARG/AGTR1/TGFB1/GPR4/C5AR1/HRC/NR1H2/SCT/TNNT3/TNNI2/CSRP3/ADM/PDE4A/ADRB2/SCARB1/P2RX7/ATP2A2/CDH23/MYOZ1/ADRB1/MTG1/OTOS/TPP1/PDE2A/P2RY2/KCNE3/CD36/ENPEP/ADRA2B/ATP1B1/F11R/CASQ1/TMOD4/KCNE5/AVPR2/SRF/CLIC5/HOMER2/RDH12/BDKRB2/OCLN/ADRA1D/TCF15/SCN4A/RAMP2/TCAP/TMEM100/CCL2/RCVRN/NOS3/LMOD2/AQP1/PGAM2/COX1	61
GO:0051240	BP	positive regulation of multicellular organismal process	1.43417	0.00158239	0.0265327	0.0227288	DLL1/TNFAIP3/B2M/IL33/SS18L2/OXTR/HRH1/GATA2/GHSR/BCL6/IRF8/IL34/CEBPA/HSPB6/TYROBP/AKT2/TGFB1/APOE/C5AR1/HRC/RRAS/NR1H2/SCT/ADM/IRF1/STING1/PTK2B/P2RX7/VSIR/ADRB1/P2RY2/CD36/G0S2/PPARGC1A/KDR/HADH/ADRA2B/RTN4/KLF10/FABP4/FCER1G/RAP1A/AVPR2/FLOT1/SRF/VEGFA/YBX3/DUSP10/FH/ADRA1D/CCM2L/PPP1R16B/CEBPB/PLEKHM1/RAMP2/STAT5A/STAT5B/DHX58/TMEM100/EVI2B/SERPINF1/TNFSF13/AQP1/COX1	64
