# Supplementary material for: Genome-Wide Analysis of H3K27me3 in Porcine Embryonic Muscle Development
Source: Front Cell Dev Biol. 2021 Nov 5;9:739321. doi: 10.3389/fcell.2021.739321 (PMC8602352; doi:10.3389/fcell.2021.739321)
Supplement: Supplementary file 5 [file Data_Sheet_5.XLSX]

## Sheet: cluster1_go
	ONTOLOGY	ID	Description	GeneRatio	BgRatio	pvalue	p.adjust	qvalue	geneID	Count
GO:0006812	BP	GO:0006812	cation transport	21/143	292/6291	2.18e-06	0.00285771	0.00274639	CLIC2/CYSLTR1/ATP2A2/SLN/ND5/ND4/ATP6/ATP8/TRPV2/CACNG1/RAMP1/ATP1B4/COX17/KLHL24/CCR1/MICU1/P2RX7/GEM/B2M/SLC7A10/RHCG	21	5.66121
GO:0006811	BP	GO:0006811	ion transport	26/143	432/6291	3.5e-06	0.00285771	0.00274639	KCNJ11/FABP4/CLIC2/CYSLTR1/GP91-PHOX/ATP2A2/SLN/ND5/ND4/ATP6/ATP8/TRPV2/CACNG1/RAMP1/SLC25A4/ATP1B4/COX17/KLHL24/CCR1/MICU1/P2RX7/GEM/B2M/SLC7A10/RHCG/BEST3	26	5.45567
GO:0098662	BP	GO:0098662	inorganic cation transmembrane transport	14/143	162/6291	1.61e-05	0.0087366	0.00839624	CLIC2/ATP2A2/ND5/ND4/ATP6/ATP8/TRPV2/CACNG1/COX17/KLHL24/MICU1/P2RX7/GEM/RHCG	14	4.79426
GO:0006816	BP	GO:0006816	calcium ion transport	11/143	106/6291	2.49e-05	0.0101739	0.00977753	CLIC2/CYSLTR1/ATP2A2/SLN/TRPV2/CACNG1/RAMP1/CCR1/MICU1/P2RX7/GEM	11	4.60317
GO:0098660	BP	GO:0098660	inorganic ion transmembrane transport	14/143	174/6291	3.6e-05	0.0117537	0.0112958	CLIC2/ATP2A2/ND5/ND4/ATP6/ATP8/TRPV2/CACNG1/COX17/KLHL24/MICU1/P2RX7/GEM/RHCG	14	4.44358
GO:0098655	BP	GO:0098655	cation transmembrane transport	14/143	177/6291	4.36e-05	0.0118465	0.011385	CLIC2/ATP2A2/ND5/ND4/ATP6/ATP8/TRPV2/CACNG1/COX17/KLHL24/MICU1/P2RX7/GEM/RHCG	14	4.36098
GO:0034220	BP	GO:0034220	ion transmembrane transport	16/143	230/6291	5.89e-05	0.0121506	0.0116772	KCNJ11/CLIC2/GP91-PHOX/ATP2A2/ND5/ND4/ATP6/ATP8/TRPV2/CACNG1/COX17/KLHL24/MICU1/P2RX7/GEM/RHCG	16	4.23001
GO:0070838	BP	GO:0070838	divalent metal ion transport	11/143	118/6291	6.8e-05	0.0121506	0.0116772	CLIC2/CYSLTR1/ATP2A2/SLN/TRPV2/CACNG1/RAMP1/CCR1/MICU1/P2RX7/GEM	11	4.16762
GO:0072511	BP	GO:0072511	divalent inorganic cation transport	11/143	118/6291	6.8e-05	0.0121506	0.0116772	CLIC2/CYSLTR1/ATP2A2/SLN/TRPV2/CACNG1/RAMP1/CCR1/MICU1/P2RX7/GEM	11	4.16762
GO:0046034	BP	GO:0046034	ATP metabolic process	10/143	99/6291	7.45e-05	0.0121506	0.0116772	PFKM/CYTB/ND5/ND4/COX3/ATP6/ATP8/GCK/P2RX7/AK1	10	4.12812
GO:0030001	BP	GO:0030001	metal ion transport	15/143	217/6291	0.000109117	0.0161889	0.0155583	CLIC2/CYSLTR1/ATP2A2/SLN/TRPV2/CACNG1/RAMP1/ATP1B4/COX17/KLHL24/CCR1/MICU1/P2RX7/GEM/B2M	15	3.96211
GO:0097435	BP	GO:0097435	supramolecular fiber organization	15/143	222/6291	0.000140893	0.0191615	0.018415	TPPP3/DPT/MSRB1/TPPP/GHSR/DES/LMOD2/CSRP3/KLHL24/TWF2/MYOZ1/ACTC1/B2M/TPM1/CFL2	15	3.85111
GO:0055001	BP	GO:0055001	muscle cell development	7/143	56/6291	0.000247346	0.0310515	0.0298418	ATP2A2/LMOD2/CSRP3/KLHL40/MYOZ1/ACTC1/CFL2	7	3.60669
GO:0030239	BP	GO:0030239	myofibril assembly	5/143	28/6291	0.000364717	0.0425156	0.0408593	LMOD2/CSRP3/MYOZ1/ACTC1/CFL2	5	3.43804
GO:0043269	BP	GO:0043269	regulation of ion transport	12/143	168/6291	0.000405567	0.0434119	0.0417207	KCNJ11/CLIC2/GP91-PHOX/SLN/CACNG1/COX17/KLHL24/CCR1/P2RX7/GEM/B2M/BEST3	12	3.39194
GO:0006091	BP	GO:0006091	generation of precursor metabolites and energy	11/143	145/6291	0.000425607	0.0434119	0.0417207	PFKM/CYTB/ND5/ND4/COX3/ATP6/OXCT1/GCK/COX17/P2RX7/SUCLG1	11	3.37099
GO:0070588	BP	GO:0070588	calcium ion transmembrane transport	7/143	63/6291	0.000516884	0.0496209	0.0476878	CLIC2/ATP2A2/TRPV2/CACNG1/MICU1/P2RX7/GEM	7	3.28661
GO:0030017	CC	GO:0030017	sarcomere	10/158	48/7116	6.94e-08	1.36e-05	1.09e-05	SMPX/DES/MYL4/LMOD2/CSRP3/TNNC1/MYOZ1/ACTC1/MYH7/CFL2	10	7.15891
GO:0030016	CC	GO:0030016	myofibril	10/158	54/7116	2.26e-07	2.22e-05	1.77e-05	SMPX/DES/MYL4/LMOD2/CSRP3/TNNC1/MYOZ1/ACTC1/MYH7/CFL2	10	6.6453
GO:0043292	CC	GO:0043292	contractile fiber	10/158	57/7116	3.86e-07	2.52e-05	2.02e-05	SMPX/DES/MYL4/LMOD2/CSRP3/TNNC1/MYOZ1/ACTC1/MYH7/CFL2	10	6.4138
GO:0042611	CC	GO:0042611	MHC protein complex	5/158	10/7116	1.17e-06	5.72e-05	4.58e-05	B2M/SLA-DMA/SLA-DMB/SLA-DQB1/SLA-DRB1	5	5.93289
GO:0098796	CC	GO:0098796	membrane protein complex	25/158	433/7116	8.5e-06	0.000333024	0.000266491	CLIC2/GP91-PHOX/HJV/IL6R/TLR1/CYTB/ND5/ND4/ND3/COX3/ATP6/ATP8/SGCA/CACNG1/RAMP1/ATP1B4/NDUFAB1/VDAC3/B2M/STX11/SLA-DMA/SLA-DMB/SLA-DQB1/SLA-DRB1/BEST3	25	5.07081
GO:0019866	CC	GO:0019866	organelle inner membrane	13/158	158/7116	4.46e-05	0.00145649	0.00116551	CYTB/ND5/ND4/ND3/COX3/ATP6/ATP8/SLC25A4/UCP2/ATP1B4/NDUFAB1/P2RX7/HADHA	13	4.3508
GO:0005740	CC	GO:0005740	mitochondrial envelope	15/158	225/7116	0.000131182	0.00330349	0.0026435	CYTB/ND6/ND5/ND4/ND3/COX3/ATP6/ATP8/SLC25A4/UCP2/FUNDC2/COX17/NDUFAB1/HADHA/VDAC3	15	3.88213
GO:0015629	CC	GO:0015629	actin cytoskeleton	11/158	130/7116	0.000136291	0.00330349	0.0026435	MYL9/MSRB1/MYL4/FYB1/LMOD2/TNNC1/MYOZ1/ACTC1/TPM1/MYH7/CFL2	11	3.86553
GO:0031967	CC	GO:0031967	organelle envelope	19/158	339/7116	0.000168545	0.00330349	0.0026435	RCC1/CYTB/ND6/ND5/ND4/ND3/COX3/ATP6/ATP8/SLC25A4/UCP2/FUNDC2/ATP1B4/COX17/NDUFAB1/P2RX7/HADHA/RETSAT/VDAC3	19	3.77328
GO:0031975	CC	GO:0031975	envelope	19/158	339/7116	0.000168545	0.00330349	0.0026435	RCC1/CYTB/ND6/ND5/ND4/ND3/COX3/ATP6/ATP8/SLC25A4/UCP2/FUNDC2/ATP1B4/COX17/NDUFAB1/P2RX7/HADHA/RETSAT/VDAC3	19	3.77328
GO:0098797	CC	GO:0098797	plasma membrane protein complex	13/158	182/7116	0.00018951	0.00337672	0.0027021	GP91-PHOX/HJV/IL6R/TLR1/SGCA/CACNG1/RAMP1/ATP1B4/B2M/SLA-DMA/SLA-DMB/SLA-DQB1/SLA-DRB1	13	3.72237
GO:0031966	CC	GO:0031966	mitochondrial membrane	14/158	209/7116	0.00021065	0.00344062	0.00275324	CYTB/ND6/ND5/ND4/ND3/COX3/ATP6/ATP8/SLC25A4/UCP2/FUNDC2/NDUFAB1/HADHA/VDAC3	14	3.67644
GO:0042383	CC	GO:0042383	sarcolemma	5/158	26/7116	0.000228424	0.00344393	0.00275589	DMD/DES/SGCA/CACNG1/BVES	5	3.64126
GO:0098798	CC	GO:0098798	mitochondrial protein complex	10/158	118/7116	0.000272551	0.00365352	0.0029236	MRPL33/CYTB/ND5/ND4/ND3/ATP6/ATP8/MRPL48/NDUFAB1/HADHA	10	3.56455
GO:0005743	CC	GO:0005743	mitochondrial inner membrane	11/158	141/7116	0.000279606	0.00365352	0.0029236	CYTB/ND5/ND4/ND3/COX3/ATP6/ATP8/SLC25A4/UCP2/NDUFAB1/HADHA	11	3.55345
GO:0070469	CC	GO:0070469	respirasome	7/158	62/7116	0.000410938	0.00503399	0.00402828	CYTB/ND6/ND5/ND4/ND3/COX3/NDUFAB1	7	3.38622
GO:0031674	CC	GO:0031674	I band	5/158	30/7116	0.000460633	0.00531083	0.0042498	DES/CSRP3/MYOZ1/ACTC1/CFL2	5	3.33664
GO:0098800	CC	GO:0098800	inner mitochondrial membrane protein complex	7/158	69/7116	0.000791851	0.00862238	0.00689976	CYTB/ND5/ND4/ND3/ATP6/ATP8/NDUFAB1	7	3.10136
GO:0098803	CC	GO:0098803	respiratory chain complex	6/158	52/7116	0.000953753	0.00983871	0.00787308	CYTB/ND5/ND4/ND3/COX3/NDUFAB1	6	3.02056
GO:1990204	CC	GO:1990204	oxidoreductase complex	6/158	59/7116	0.00185816	0.0180714	0.014461	GP91-PHOX/CYTB/ND5/ND4/ND3/NDUFAB1	6	2.73092
GO:0099081	CC	GO:0099081	supramolecular polymer	12/158	206/7116	0.00202842	0.0180714	0.014461	SMPX/DES/MYL4/LMOD2/TUBA4A/CSRP3/TNNC1/MYOZ1/ACTC1/TPM1/MYH7/CFL2	12	2.69284
GO:0099512	CC	GO:0099512	supramolecular fiber	12/158	206/7116	0.00202842	0.0180714	0.014461	SMPX/DES/MYL4/LMOD2/TUBA4A/CSRP3/TNNC1/MYOZ1/ACTC1/TPM1/MYH7/CFL2	12	2.69284
GO:0030018	CC	GO:0030018	Z disc	4/158	28/7116	0.00316137	0.0269404	0.0215581	DES/CSRP3/MYOZ1/CFL2	4	2.50012
GO:0005746	CC	GO:0005746	mitochondrial respirasome	5/158	49/7116	0.00439347	0.0334951	0.0268033	CYTB/ND5/ND4/ND3/NDUFAB1	5	2.35719
GO:0005747	CC	GO:0005747	mitochondrial respiratory chain complex I	4/158	31/7116	0.00461412	0.0334951	0.0268033	ND5/ND4/ND3/NDUFAB1	4	2.33591
GO:0030964	CC	GO:0030964	NADH dehydrogenase complex	4/158	31/7116	0.00461412	0.0334951	0.0268033	ND5/ND4/ND3/NDUFAB1	4	2.33591
GO:0045271	CC	GO:0045271	respiratory chain complex I	4/158	31/7116	0.00461412	0.0334951	0.0268033	ND5/ND4/ND3/NDUFAB1	4	2.33591
GO:0016459	CC	GO:0016459	myosin complex	3/158	17/7116	0.00580953	0.0406667	0.0325421	MYL9/MYL4/MYH7	3	2.23586
GO:0098802	CC	GO:0098802	plasma membrane signaling receptor complex	5/158	54/7116	0.00666891	0.0450727	0.0360678	HJV/IL6R/TLR1/RAMP1/B2M	5	2.17594
GO:0008092	MF	GO:0008092	cytoskeletal protein binding	20/145	297/6948	3.01e-06	0.00098163	0.00090651	TPPP3/XIRP1/MSRB1/TPPP/DMD/DES/MYL4/LMOD2/CSRP3/TNNC1/TWF2/NRAP/MYOZ1/ACTN2/ANKRD23/ACTC1/TPM1/MYH7/CFL2/RHCG	20	5.52127
GO:0003779	MF	GO:0003779	actin binding	13/145	143/6948	7.76e-06	0.00126525	0.00116843	XIRP1/MSRB1/DMD/MYL4/LMOD2/TNNC1/TWF2/NRAP/MYOZ1/ACTN2/TPM1/MYH7/CFL2	13	5.11001
GO:0140375	MF	GO:0140375	immune receptor activity	7/145	54/6948	0.000116256	0.0126331	0.0116664	C5AR1/IL6R/EPOR/ACKR4/CCR1/GPR75/IFNGR1	7	3.93459
GO:0004896	MF	GO:0004896	cytokine receptor activity	6/145	47/6948	0.000395123	0.0322025	0.0297382	IL6R/EPOR/ACKR4/CCR1/GPR75/IFNGR1	6	3.40327
GO:0008137	MF	GO:0008137	NADH dehydrogenase (ubiquinone) activity	4/145	21/6948	0.000826051	0.0448821	0.0414475	ND6/ND5/ND4/ND3	4	3.08299
GO:0050136	MF	GO:0050136	NADH dehydrogenase (quinone) activity	4/145	21/6948	0.000826051	0.0448821	0.0414475	ND6/ND5/ND4/ND3	4	3.08299
GO:0003954	MF	GO:0003954	NADH dehydrogenase activity	4/145	22/6948	0.000993383	0.0462633	0.0427229	ND6/ND5/ND4/ND3	4	3.00288

## Sheet: DEGs_list
The DEGs exhibiting negative correlation between H3K27me3 and mRNA levels
id	name
ENSSSCG00000011397	SLC38A3
ENSSSCG00000015268	FMO1
ENSSSCG00000007718	CLDN4
ENSSSCG00000000024	PARVB
ENSSSCG00000026473	ABCA8
ENSSSCG00000048696	lncRNA
ENSSSCG00000003230	protein_coding
ENSSSCG00000030303	ACHE
ENSSSCG00000000419	RDH16
ENSSSCG00000029558	EXTL1
ENSSSCG00000037527	CPLX1
ENSSSCG00000007710	MLXIPL
ENSSSCG00000006810	KCNC4
ENSSSCG00000040207	P2RY2
ENSSSCG00000032282	ACP5
ENSSSCG00000036438	GPX3
ENSSSCG00000044418	lncRNA
ENSSSCG00000037852	lncRNA
ENSSSCG00000033442	HCN2
ENSSSCG00000007515	APCDD1L
ENSSSCG00000009668	CLU
ENSSSCG00000032383	protein_coding
ENSSSCG00000027903	protein_coding
ENSSSCG00000017141	AATK
ENSSSCG00000024633	JAKMIP3
ENSSSCG00000004281	KCNQ5
ENSSSCG00000041348	lncRNA
ENSSSCG00000028996	ALDH1A1
ENSSSCG00000010655	GFRA1
ENSSSCG00000028552	BHLHE41
ENSSSCG00000022849	IL2RA
ENSSSCG00000050094	protein_coding
ENSSSCG00000010055	GGT5
ENSSSCG00000011198	RFTN1
ENSSSCG00000036363	protein_coding
ENSSSCG00000009132	ENPEP
ENSSSCG00000007391	MATN4
ENSSSCG00000030095	ZBTB16
ENSSSCG00000027183	FSTL5
ENSSSCG00000031851	CBR2
ENSSSCG00000006140	CA2
ENSSSCG00000011740	SERPINI1
ENSSSCG00000006391	ATP1A2
ENSSSCG00000026780	EDIL3
ENSSSCG00000000940	PPFIA2
ENSSSCG00000027875	CA14
ENSSSCG00000011831	APOD
ENSSSCG00000023921	VSTM2B
ENSSSCG00000034609	RNF112
ENSSSCG00000031023	protein_coding
ENSSSCG00000009613	DMTN
ENSSSCG00000032607	ALPL
ENSSSCG00000017204	ITGB4
ENSSSCG00000003547	NCMAP
ENSSSCG00000023924	PDE1A
ENSSSCG00000000206	FAIM2
ENSSSCG00000015089	JAML
ENSSSCG00000026597	SLC38A4
ENSSSCG00000042185	lncRNA
ENSSSCG00000003160	NTF4
ENSSSCG00000038715	protein_coding
ENSSSCG00000040615	protein_coding
ENSSSCG00000011125	GATA3
ENSSSCG00000016322	ACKR3
ENSSSCG00000015618	LAMB3
ENSSSCG00000010330	PPIF
ENSSSCG00000021624	LAD1
ENSSSCG00000009202	MMRN1
ENSSSCG00000017383	protein_coding
ENSSSCG00000027607	IER3
ENSSSCG00000025810	KCNAB1
ENSSSCG00000041954	protein_coding
ENSSSCG00000042679	lncRNA
ENSSSCG00000004236	PKIB
ENSSSCG00000039573	SLPI
ENSSSCG00000001798	BNC1
ENSSSCG00000007488	DOK5
ENSSSCG00000008684	POLN
ENSSSCG00000004094	PPP1R14C
ENSSSCG00000008119	KCNIP3
ENSSSCG00000017445	protein_coding
ENSSSCG00000021255	ADA
ENSSSCG00000026297	KLB
ENSSSCG00000036640	protein_coding
ENSSSCG00000049958	lncRNA
ENSSSCG00000040719	protein_coding
ENSSSCG00000011810	BCL6
ENSSSCG00000036078	KCNJ3
ENSSSCG00000037697	MGP
ENSSSCG00000011524	CHL1
ENSSSCG00000007977	HBM
ENSSSCG00000015595	ATF3
ENSSSCG00000028218	CEACAM20
ENSSSCG00000042206	lncRNA
ENSSSCG00000022692	RINL
ENSSSCG00000033941	C2orf88
ENSSSCG00000008563	KCNK3
ENSSSCG00000021534	SLC30A3
ENSSSCG00000038278	NTSR1
ENSSSCG00000038521	CHAC1
ENSSSCG00000007073	ISM1
ENSSSCG00000027101	TVP23A
ENSSSCG00000048792	lncRNA
ENSSSCG00000039535	CAMK2B
ENSSSCG00000011618	GATA2
ENSSSCG00000028101	SLC9B2
ENSSSCG00000016052	MFSD6
ENSSSCG00000011904	UPK1B
ENSSSCG00000040406	IL17C
ENSSSCG00000011141	CALML5
ENSSSCG00000047757	lncRNA
ENSSSCG00000010537	GOT1
ENSSSCG00000006183	SBSPON
ENSSSCG00000035847	TAL1
ENSSSCG00000017295	KCNH6
ENSSSCG00000047793	lncRNA
ENSSSCG00000030361	PRKCZ
ENSSSCG00000011358	TREX1
ENSSSCG00000014766	OR51E1
ENSSSCG00000009927	FAM222A
ENSSSCG00000020771	INHA
ENSSSCG00000016381	SNED1
ENSSSCG00000005901	GPT
ENSSSCG00000014565	protein_coding
ENSSSCG00000005941	KHDRBS3
ENSSSCG00000002005	EMC9
ENSSSCG00000021588	DAPK2
ENSSSCG00000003788	PTGER3
ENSSSCG00000004630	SCG3
ENSSSCG00000007022	ANK1
ENSSSCG00000004694	FRMD5
ENSSSCG00000035297	ISG12(A)
ENSSSCG00000031537	HAND2
ENSSSCG00000010698	FGFR2
ENSSSCG00000035867	GFOD1
ENSSSCG00000037193	TLCD3B
ENSSSCG00000047596	lncRNA
ENSSSCG00000027307	NDUFA11
ENSSSCG00000007517	NPEPL1
ENSSSCG00000015022	LAYN
ENSSSCG00000024045	CASTOR2
ENSSSCG00000040715	NXPH2
ENSSSCG00000027558	GABBR2
ENSSSCG00000016018	FRZB
ENSSSCG00000002815	ADGRG1
ENSSSCG00000046901	lncRNA
ENSSSCG00000032015	SH3BGRL2
ENSSSCG00000042332	lncRNA
ENSSSCG00000034328	SP7
ENSSSCG00000016527	protein_coding
ENSSSCG00000014725	HBB
ENSSSCG00000003161	PRRG2
ENSSSCG00000007873	pseudogene
ENSSSCG00000049507	lncRNA
ENSSSCG00000038508	SPTBN2
ENSSSCG00000017255	ABCA5
ENSSSCG00000002427	EML5
ENSSSCG00000009457	DACH1
ENSSSCG00000021657	SATB2
ENSSSCG00000032985	GOT2
ENSSSCG00000011160	ADARB2
ENSSSCG00000002333	DPF3
ENSSSCG00000031228	OPRL1
ENSSSCG00000003805	PDE4B
ENSSSCG00000015616	HSD11B1
ENSSSCG00000015362	TSPAN13
ENSSSCG00000044627	lncRNA
ENSSSCG00000005385	NR4A3
ENSSSCG00000014277	IRF1
ENSSSCG00000015346	ICA1
ENSSSCG00000018061	Mt_rRNA
ENSSSCG00000050184	lncRNA
ENSSSCG00000009220	DMP1
ENSSSCG00000029541	PSD2
ENSSSCG00000004101	LRP11
ENSSSCG00000031321	NR4A1
ENSSSCG00000015846	RBPMS
ENSSSCG00000023792	SNRNP70
ENSSSCG00000047463	lncRNA
ENSSSCG00000001398	protein_coding
ENSSSCG00000032644	HLX
ENSSSCG00000024685	GRIA2
ENSSSCG00000032367	CEBPD
ENSSSCG00000016402	AGXT
ENSSSCG00000010026	PIK3IP1
ENSSSCG00000008985	SOWAHB
ENSSSCG00000016838	RANBP3L
ENSSSCG00000015001	SLC35F2
ENSSSCG00000004193	ENPP1
ENSSSCG00000039041	ZNF467
ENSSSCG00000028359	BST1
ENSSSCG00000024108	SLC43A2
ENSSSCG00000031361	CELSR1
ENSSSCG00000048719	lncRNA
ENSSSCG00000030300	MT1X
ENSSSCG00000008727	MSX1
ENSSSCG00000012838	TSPAN4
ENSSSCG00000033648	protein_coding
ENSSSCG00000028363	TMPRSS9
ENSSSCG00000015795	protein_coding
ENSSSCG00000038953	UBE2B
ENSSSCG00000033456	GPR157
ENSSSCG00000016164	IKZF2
ENSSSCG00000039271	ST8SIA2
ENSSSCG00000036367	PABPN1L
ENSSSCG00000006230	CLVS1
ENSSSCG00000010943	AOPEP
ENSSSCG00000003721	CHST9
ENSSSCG00000013235	MADD
ENSSSCG00000011723	MME
ENSSSCG00000013040	TRPT1
ENSSSCG00000008647	CMPK2
ENSSSCG00000038338	SNORD24
ENSSSCG00000011848	TFRC
ENSSSCG00000014897	FAM181B
ENSSSCG00000022679	COCH
ENSSSCG00000030318	SDHC
ENSSSCG00000011951	NFKBIZ
ENSSSCG00000036201	NPR3
ENSSSCG00000015443	DLD
ENSSSCG00000007978	protein_coding
ENSSSCG00000012134	PIGA
ENSSSCG00000015353	SCIN
ENSSSCG00000037706	PRKAR2B
ENSSSCG00000034756	PLB1
ENSSSCG00000009203	SNCA
ENSSSCG00000011355	protein_coding
ENSSSCG00000005938	COL22A1
ENSSSCG00000041341	lncRNA
ENSSSCG00000006415	CADM3
ENSSSCG00000033352	lncRNA
ENSSSCG00000025005	B4GALT6
ENSSSCG00000036383	LGALS3BP
ENSSSCG00000004191	MOXD1
ENSSSCG00000021284	GPR20
ENSSSCG00000001411	APOM
ENSSSCG00000005095	protein_coding
ENSSSCG00000006233	CA8
ENSSSCG00000015649	DYRK3
ENSSSCG00000016991	DUSP1
ENSSSCG00000017538	HOXB7
ENSSSCG00000013599	ANGPTL4
ENSSSCG00000000734	TSPAN11
ENSSSCG00000012347	ALAS2
ENSSSCG00000028604	PRCD
ENSSSCG00000021515	HS3ST1
ENSSSCG00000007927	PPL
ENSSSCG00000013397	ARNTL
ENSSSCG00000026729	TMEM150C
ENSSSCG00000038080	EMCN
ENSSSCG00000033702	SBSN
ENSSSCG00000017539	HOXB6
ENSSSCG00000008073	OMD
ENSSSCG00000003238	SPACA6
ENSSSCG00000020926	SDHB
ENSSSCG00000000405	protein_coding
ENSSSCG00000006185	KCNB2
ENSSSCG00000015435	NAMPT
ENSSSCG00000015570	IVNS1ABP
ENSSSCG00000036261	CROCC2
ENSSSCG00000015131	GRIK4
ENSSSCG00000026153	ACAT1
ENSSSCG00000039215	PHYHIPL
ENSSSCG00000038260	protein_coding
ENSSSCG00000033952	protein_coding
ENSSSCG00000036932	WNT6
ENSSSCG00000022131	KCTD6
ENSSSCG00000025243	SGIP1
ENSSSCG00000029334	MYT1L
ENSSSCG00000047654	SAPCD1
ENSSSCG00000002639	protein_coding
ENSSSCG00000000003	TTC38
ENSSSCG00000039057	ALKAL2
ENSSSCG00000011412	CACNA2D2
ENSSSCG00000004121	FBXO30
ENSSSCG00000022722	CARMIL2
ENSSSCG00000033787	protein_coding
ENSSSCG00000007845	UQCRC2
ENSSSCG00000012083	RIPK4
ENSSSCG00000037869	NDUFA5
ENSSSCG00000023322	protein_coding
ENSSSCG00000028346	SAMM50
ENSSSCG00000031616	FOSB
ENSSSCG00000003022	TMEM145
ENSSSCG00000025618	TAP1
ENSSSCG00000013551	C3
ENSSSCG00000034880	FOXD2
ENSSSCG00000031615	SERPINB9
ENSSSCG00000004499	ATP5F1A
ENSSSCG00000028661	ENKD1
ENSSSCG00000038829	protein_coding
ENSSSCG00000015743	PTPN4
ENSSSCG00000000854	protein_coding
ENSSSCG00000018075	COX1
ENSSSCG00000017527	SKAP1
ENSSSCG00000016726	ADCY1
ENSSSCG00000014580	RIC3
ENSSSCG00000016959	MARVELD2
ENSSSCG00000024109	BDH1
ENSSSCG00000042718	GNAT1
ENSSSCG00000037621	KIAA1522
ENSSSCG00000022655	PTGES2
ENSSSCG00000022689	GADD45B
ENSSSCG00000042098	lncRNA
ENSSSCG00000007350	PPP1R16B
ENSSSCG00000002996	protein_coding
ENSSSCG00000031874	REM2
ENSSSCG00000009045	HHIP
ENSSSCG00000032931	CDH6
ENSSSCG00000037815	ZC3H12A
ENSSSCG00000009642	STC1
ENSSSCG00000014869	LRRC32
ENSSSCG00000006912	HFM1
ENSSSCG00000012571	COL4A6
ENSSSCG00000005678	NTMT1
ENSSSCG00000000649	CLEC1A
ENSSSCG00000037275	SNX22
ENSSSCG00000004511	protein_coding
ENSSSCG00000010607	COL17A1
ENSSSCG00000023277	NDUFA1
ENSSSCG00000029296	FOXC2
ENSSSCG00000027053	PACSIN1
ENSSSCG00000038948	ETS2
ENSSSCG00000023329	APC2
ENSSSCG00000003271	TTYH1
ENSSSCG00000036152	TSPAN15
ENSSSCG00000039756	FOXC1
ENSSSCG00000009648	protein_coding
ENSSSCG00000022447	F3
ENSSSCG00000021158	MCF2L
ENSSSCG00000008991	FRAS1
ENSSSCG00000032826	KCTD16
ENSSSCG00000003719	KCTD1
ENSSSCG00000038627	ADAMTS18
ENSSSCG00000036314	HHEX
ENSSSCG00000031273	IMPG2
ENSSSCG00000015235	ETS1
ENSSSCG00000011698	GYG1
ENSSSCG00000028964	PIM2
ENSSSCG00000015512	PAPPA2
ENSSSCG00000040779	protein_coding
ENSSSCG00000011020	JCAD
ENSSSCG00000026383	NRP2
ENSSSCG00000015515	BRINP2
ENSSSCG00000006568	DENND4B
ENSSSCG00000040317	SOD2
ENSSSCG00000009012	TMEM154
ENSSSCG00000001849	ANPEP
ENSSSCG00000025856	TMEM106A
ENSSSCG00000009781	PITPNM2
ENSSSCG00000022324	PPFIA3
ENSSSCG00000007232	DUSP15
ENSSSCG00000005953	KCNQ3
ENSSSCG00000009880	SLC8B1
ENSSSCG00000003366	CHD5
ENSSSCG00000016100	NDUFB3
ENSSSCG00000017036	CCNJL
ENSSSCG00000026924	KIFC2
ENSSSCG00000035051	ADORA2B
ENSSSCG00000015434	SYPL1
ENSSSCG00000033669	RDH10
ENSSSCG00000025881	PDHB
ENSSSCG00000015040	PTS
ENSSSCG00000003729	RNF125
ENSSSCG00000038732	AGAP2
ENSSSCG00000039358	SUSD5
ENSSSCG00000006358	NDUFS2
ENSSSCG00000010770	KNDC1
ENSSSCG00000006648	CTSS
ENSSSCG00000014238	PRDM6
ENSSSCG00000039797	APCDD1
ENSSSCG00000006463	PEAR1
ENSSSCG00000000614	GRIN2B
ENSSSCG00000014853	GDPD5
ENSSSCG00000006632	SCNM1
ENSSSCG00000000685	TPI1
ENSSSCG00000017886	FBXO39
ENSSSCG00000009062	MGARP
ENSSSCG00000033037	SLC25A37
ENSSSCG00000034739	protein_coding
ENSSSCG00000016423	DPP6
ENSSSCG00000046172	TREX2
ENSSSCG00000040047	protein_coding
ENSSSCG00000012042	ATP5PO
ENSSSCG00000013038	protein_coding
ENSSSCG00000038859	INO80C
ENSSSCG00000005465	SUSD1
ENSSSCG00000032249	GBX1
ENSSSCG00000021490	PRDM16
ENSSSCG00000024623	USP25
ENSSSCG00000033054	ROM1
ENSSSCG00000017041	ADRA1B
ENSSSCG00000026894	NFE2L3
ENSSSCG00000033544	NTF3
ENSSSCG00000015259	B3GAT1
ENSSSCG00000009535	EFNB2
ENSSSCG00000006023	SYBU
ENSSSCG00000017325	PLEKHM1
ENSSSCG00000023162	CDH3
ENSSSCG00000040582	lncRNA
ENSSSCG00000029567	SLC8A2
ENSSSCG00000026990	FAM162A
ENSSSCG00000004885	CDH19
ENSSSCG00000009520	ZIC2
ENSSSCG00000010617	SORCS3
ENSSSCG00000010009	GAL3ST1
ENSSSCG00000000162	BTBD11
ENSSSCG00000028060	SLC4A8
ENSSSCG00000045751	lncRNA
ENSSSCG00000039089	protein_coding
ENSSSCG00000037892	YPEL4
ENSSSCG00000029073	CACNB4
ENSSSCG00000003222	SYT3
ENSSSCG00000040904	CLDN1
ENSSSCG00000002955	CATSPERG
ENSSSCG00000001090	ALDH5A1
ENSSSCG00000033707	lncRNA
ENSSSCG00000035727	SURF1
ENSSSCG00000046834	lncRNA
ENSSSCG00000012572	COL4A5
ENSSSCG00000000401	GLS2
ENSSSCG00000009929	TRPV4
ENSSSCG00000011040	CACNB2
ENSSSCG00000039193	HOXB9
ENSSSCG00000010256	COL13A1
ENSSSCG00000015582	PTPN14
ENSSSCG00000033465	protein_coding
ENSSSCG00000036964	FAM83H
ENSSSCG00000027325	TRNP1
ENSSSCG00000023749	protein_coding
ENSSSCG00000011747	CLDN11
ENSSSCG00000010840	RGS7
ENSSSCG00000011625	CHST13
ENSSSCG00000005502	ASTN2
ENSSSCG00000003590	PTPRU
ENSSSCG00000013762	PODNL1
ENSSSCG00000037202	CACNG4
ENSSSCG00000033015	B3GNT7
ENSSSCG00000029165	DOK4
ENSSSCG00000022569	GRIA1
ENSSSCG00000012152	protein_coding
ENSSSCG00000017640	protein_coding
ENSSSCG00000002767	TSNAXIP1
ENSSSCG00000010283	SPOCK2
ENSSSCG00000011216	LRRC3B
ENSSSCG00000014924	CTSC
ENSSSCG00000043219	lncRNA
ENSSSCG00000002474	PPP4R4
ENSSSCG00000015823	protein_coding
ENSSSCG00000051482	lncRNA
ENSSSCG00000024236	MMP17
ENSSSCG00000039261	WSCD2
ENSSSCG00000045545	lncRNA
ENSSSCG00000035878	FOXD1
ENSSSCG00000017569	CHAD
ENSSSCG00000005224	GLIS3
ENSSSCG00000015202	ROBO3
ENSSSCG00000035524	WNT9B
ENSSSCG00000012787	L1CAM
ENSSSCG00000009720	DDX60
ENSSSCG00000017537	HOXB8
ENSSSCG00000013584	PRR36
ENSSSCG00000010507	TLL2
ENSSSCG00000040798	HOXC5
ENSSSCG00000011768	CCDC39
ENSSSCG00000015885	PLA2R1
ENSSSCG00000031683	lncRNA
ENSSSCG00000000018	KIAA0930
ENSSSCG00000026180	NRXN1
ENSSSCG00000048489	lncRNA
ENSSSCG00000008574	KIF3C
ENSSSCG00000023041	protein_coding
ENSSSCG00000021206	IL1RAP
ENSSSCG00000040344	TES
ENSSSCG00000025770	ST6GAL1
ENSSSCG00000026689	protein_coding
ENSSSCG00000028643	SLC6A20
ENSSSCG00000013382	PLEKHA7
ENSSSCG00000012915	protein_coding
ENSSSCG00000007094	DZANK1
ENSSSCG00000004433	HS3ST5
ENSSSCG00000026996	protein_coding
ENSSSCG00000007456	SULF2
ENSSSCG00000004192	CCN2
ENSSSCG00000043817	protein_coding
ENSSSCG00000015985	HOXD3
ENSSSCG00000010165	protein_coding
ENSSSCG00000005106	NTRK3
ENSSSCG00000000779	KIF21A
ENSSSCG00000022951	NFASC
ENSSSCG00000015669	ACVR2A
ENSSSCG00000002028	CMTM5
ENSSSCG00000010479	RBP4
ENSSSCG00000035859	WNT5A
ENSSSCG00000009951	SGSM1
ENSSSCG00000022925	protein_coding
ENSSSCG00000010428	DKK1
ENSSSCG00000038126	MGAT3
ENSSSCG00000014310	CXCL14
ENSSSCG00000009488	SLITRK5
ENSSSCG00000031912	pseudogene
ENSSSCG00000015612	IRF6
ENSSSCG00000005446	EPB41L4B
ENSSSCG00000001434	EGFL8
ENSSSCG00000024166	SLC2A6
ENSSSCG00000009092	TRPC3
ENSSSCG00000015426	RELN
ENSSSCG00000017053	NIPAL4
ENSSSCG00000015234	KIRREL3
ENSSSCG00000016703	HOXA5
ENSSSCG00000044640	protein_coding
ENSSSCG00000022283	CEP135
ENSSSCG00000036943	lncRNA
ENSSSCG00000040535	protein_coding
ENSSSCG00000027118	protein_coding
ENSSSCG00000015619	CAMK1G
ENSSSCG00000026318	NETO2
ENSSSCG00000024310	F13A1
ENSSSCG00000010376	GDF10
ENSSSCG00000038192	protein_coding
ENSSSCG00000006344	NOS1AP
ENSSSCG00000021656	protein_coding
ENSSSCG00000035243	RAB27B
ENSSSCG00000003640	GRIK3
ENSSSCG00000012625	PGRMC1
ENSSSCG00000009431	DGKH
ENSSSCG00000033674	PRKCB
ENSSSCG00000016706	HOXA2
ENSSSCG00000049665	pseudogene
ENSSSCG00000012975	SNX32
ENSSSCG00000023396	LIX1
ENSSSCG00000030206	STK33
ENSSSCG00000028927	LGI2
ENSSSCG00000010455	SLC16A12
ENSSSCG00000038584	FGF12
ENSSSCG00000008006	FBXL16
ENSSSCG00000006003	MAL2
ENSSSCG00000014157	NR2F1
ENSSSCG00000004322	ANKRD6
ENSSSCG00000022204	AGRN
ENSSSCG00000025214	TSHZ3
ENSSSCG00000005269	TRPM6
ENSSSCG00000027179	SIM2
ENSSSCG00000025514	RUFY3
ENSSSCG00000001513	SYNGAP1
ENSSSCG00000004646	ATP8B4
ENSSSCG00000005036	GPR137C
ENSSSCG00000001036	TFAP2A
ENSSSCG00000005020	ATL1
ENSSSCG00000000901	FGD6
ENSSSCG00000017778	DHRS13
ENSSSCG00000000439	KIF5A
ENSSSCG00000015297	ADAM22
ENSSSCG00000006035	ANGPT1
ENSSSCG00000000443	GLI1
ENSSSCG00000033463	KCNF1
ENSSSCG00000000660	A2M
ENSSSCG00000003821	KANK4
ENSSSCG00000038031	CPSF6
ENSSSCG00000016841	SLC1A3
ENSSSCG00000024872	CPT1C
ENSSSCG00000015301	STEAP1
ENSSSCG00000007650	STAG3
ENSSSCG00000048917	lncRNA
ENSSSCG00000006031	TMEM74
ENSSSCG00000041434	lncRNA
ENSSSCG00000001479	HMGCLL1
ENSSSCG00000017540	HOXB5
ENSSSCG00000038128	CDYL2
ENSSSCG00000035554	LHFPL3
ENSSSCG00000017638	TSPOAP1
ENSSSCG00000014927	NOX4
ENSSSCG00000029199	protein_coding
ENSSSCG00000046498	lncRNA
ENSSSCG00000005186	TTC39B
ENSSSCG00000031219	NAPB
ENSSSCG00000011398	SEMA3F
ENSSSCG00000013897	RAB3A
ENSSSCG00000012104	SHROOM2
ENSSSCG00000011857	LMLN
ENSSSCG00000007602	BAIAP2L1
ENSSSCG00000012161	MAP7D2
ENSSSCG00000006897	CCDC18
ENSSSCG00000035887	C8orf34
ENSSSCG00000010046	GNAZ
ENSSSCG00000002768	CENPT
ENSSSCG00000050433	lncRNA
ENSSSCG00000009765	DNAH10
ENSSSCG00000033509	SAMD11
ENSSSCG00000001710	RUNX2
ENSSSCG00000034360	CELSR2
ENSSSCG00000038471	NUAK2
ENSSSCG00000034348	NBEA
ENSSSCG00000024492	EPHB1
ENSSSCG00000035262	TMEM74B
ENSSSCG00000013119	STX3
ENSSSCG00000039053	VGF
ENSSSCG00000004939	MEGF11
ENSSSCG00000028051	ZNF385C
ENSSSCG00000017367	MPP2
ENSSSCG00000011110	CCDC3
ENSSSCG00000017888	SLC13A5
ENSSSCG00000004990	LRFN5
ENSSSCG00000004139	ADGRG6
ENSSSCG00000010768	CFAP46
ENSSSCG00000028186	FBXL19
ENSSSCG00000036520	EFNA5
ENSSSCG00000011298	CDCP1
ENSSSCG00000013545	TUBB4A
ENSSSCG00000014054	GPRIN1
ENSSSCG00000006876	PLPPR5
ENSSSCG00000005466	PTBP3
ENSSSCG00000001536	SCUBE3
ENSSSCG00000027312	PTCH1
ENSSSCG00000006696	GJA5
ENSSSCG00000002290	PLEK2
ENSSSCG00000035448	SS18L1
ENSSSCG00000001488	GCLC
ENSSSCG00000025708	GABRA3
ENSSSCG00000037102	FSTL3
ENSSSCG00000033413	NRTN
ENSSSCG00000011384	BSN
ENSSSCG00000020912	HECTD2
ENSSSCG00000032558	EMX2
ENSSSCG00000015002	ELMOD1
ENSSSCG00000033425	ST6GALNAC5
ENSSSCG00000026499	NMT2
ENSSSCG00000002456	CHGA
ENSSSCG00000009237	HPSE
ENSSSCG00000021571	KIF27
ENSSSCG00000016230	EPHA4
ENSSSCG00000016715	OSBPL3
ENSSSCG00000022322	protein_coding
ENSSSCG00000016491	DENND11
ENSSSCG00000010761	STK32C
ENSSSCG00000012536	PLP1
ENSSSCG00000039677	CHRNA4
ENSSSCG00000006687	ITGA10
ENSSSCG00000008386	KIAA1841
ENSSSCG00000026246	B3GAT2
ENSSSCG00000001619	FOXP4
ENSSSCG00000049691	protein_coding
ENSSSCG00000032328	MAP6D1
ENSSSCG00000004674	SHF
ENSSSCG00000016802	CDH10
ENSSSCG00000003825	CYP2J34
ENSSSCG00000000195	PRPH
ENSSSCG00000034074	ERI2
ENSSSCG00000013594	FBN3
ENSSSCG00000012730	AFF2
ENSSSCG00000017311	MAPT
ENSSSCG00000044472	COL19A1
ENSSSCG00000010593	CNNM2
ENSSSCG00000000252	KRT8
ENSSSCG00000002520	SLC25A29
ENSSSCG00000027045	LRRC56
ENSSSCG00000022609	WWP2
ENSSSCG00000033537	lncRNA
ENSSSCG00000021027	PGBD5
ENSSSCG00000048578	lncRNA
ENSSSCG00000017232	SLC9A3R1
ENSSSCG00000047164	protein_coding
ENSSSCG00000036028	TMED8
ENSSSCG00000030827	FGFR3
ENSSSCG00000009619	SFTPC
ENSSSCG00000008749	SLIT2
ENSSSCG00000038420	PERP
ENSSSCG00000025120	BORA
ENSSSCG00000016175	MREG
ENSSSCG00000005617	STXBP1
ENSSSCG00000041921	lncRNA
ENSSSCG00000050339	lncRNA
ENSSSCG00000022611	CAPRIN2
ENSSSCG00000012705	ZIC3
ENSSSCG00000001045	ELOVL2
ENSSSCG00000024312	ID4
ENSSSCG00000010530	CRTAC1
ENSSSCG00000017948	EFNB3
ENSSSCG00000034894	NKAIN3
ENSSSCG00000015786	PRIMPOL
ENSSSCG00000000455	LRIG3
ENSSSCG00000047129	lncRNA
ENSSSCG00000040166	FLRT2
ENSSSCG00000009865	TBX3
ENSSSCG00000008747	NCAPG
ENSSSCG00000014838	PGM2L1
ENSSSCG00000032250	SRRM3
ENSSSCG00000000216	ASIC1
ENSSSCG00000027541	TMEM198
ENSSSCG00000000228	SCN8A
ENSSSCG00000006331	PBX1
ENSSSCG00000045849	lncRNA
ENSSSCG00000031344	AJAP1
ENSSSCG00000019612	SNORD24
ENSSSCG00000010949	DAPK1
ENSSSCG00000007772	STX1A
ENSSSCG00000023762	TRPM2
ENSSSCG00000006858	OLFM3
ENSSSCG00000040815	DUSP5
ENSSSCG00000022031	CHST2
ENSSSCG00000001942	PAX9
ENSSSCG00000022402	GRAMD2B
ENSSSCG00000011946	ALCAM
ENSSSCG00000015590	FLVCR1
ENSSSCG00000022933	EFR3B
ENSSSCG00000008853	TLL1
ENSSSCG00000013349	HTATIP2
ENSSSCG00000001100	CARMIL1
ENSSSCG00000000837	CHST11
ENSSSCG00000004886	CDH7
ENSSSCG00000051491	lncRNA
ENSSSCG00000037645	lncRNA
ENSSSCG00000011326	PTH1R
ENSSSCG00000006590	S100A8
ENSSSCG00000002635	SPIRE2
ENSSSCG00000006894	FNBP1L
ENSSSCG00000008134	EDAR
ENSSSCG00000009152	SGMS2
ENSSSCG00000006898	MTF2
ENSSSCG00000008961	MTHFD2L
ENSSSCG00000027447	TMTC1
ENSSSCG00000010536	CNNM1
ENSSSCG00000016140	FZD5
ENSSSCG00000010451	IFIT2
ENSSSCG00000002012	CARMIL3
ENSSSCG00000031813	XKR4
ENSSSCG00000006362	USP21
ENSSSCG00000035421	ATP8A2
ENSSSCG00000027063	DPY19L1
ENSSSCG00000006121	PIP4P2
ENSSSCG00000025053	RYBP
ENSSSCG00000004033	AGPAT4
ENSSSCG00000009473	MYCBP2
ENSSSCG00000036544	NKAIN4
ENSSSCG00000039360	LRFN4
ENSSSCG00000012960	CST6
ENSSSCG00000038006	SLC25A33
ENSSSCG00000038597	KLHDC9
ENSSSCG00000004903	CDH20
ENSSSCG00000017571	EME1
ENSSSCG00000014283	KIF3A
ENSSSCG00000020853	BTBD3
ENSSSCG00000006384	NHLH1
ENSSSCG00000038644	HOXC8
ENSSSCG00000015557	NMNAT2
ENSSSCG00000007314	EPB41L1
ENSSSCG00000033043	SHANK2
ENSSSCG00000009764	CCDC92
ENSSSCG00000007351	FAM83D
ENSSSCG00000034873	KRBA1
ENSSSCG00000009650	DOCK5
ENSSSCG00000012130	FANCB
ENSSSCG00000039185	EPB41L5
ENSSSCG00000011176	SUSD4
ENSSSCG00000032517	DMXL2
ENSSSCG00000009023	DCLK2
ENSSSCG00000006396	IGSF9
ENSSSCG00000038248	LSM11
ENSSSCG00000001207	PGBD1
ENSSSCG00000025722	SNORA71
ENSSSCG00000005607	RALGPS1
ENSSSCG00000031329	ST8SIA1
ENSSSCG00000000665	RIMKLB
ENSSSCG00000031955	protein_coding
ENSSSCG00000039318	HS3ST3B1
ENSSSCG00000000203	KCNH3
ENSSSCG00000035828	protein_coding
ENSSSCG00000006981	MICU3
ENSSSCG00000004466	TTK
ENSSSCG00000017359	RUNDC3A
ENSSSCG00000023409	TIA1
ENSSSCG00000012375	DLG3
ENSSSCG00000031831	CADM1
ENSSSCG00000032749	PCDH18
ENSSSCG00000034630	ABI2
ENSSSCG00000008604	WDR35
ENSSSCG00000002954	SPINT2
ENSSSCG00000003888	STIL
ENSSSCG00000004607	PYGO1
ENSSSCG00000002927	LRFN3
ENSSSCG00000035934	TXNDC16
ENSSSCG00000005081	LRRC9
ENSSSCG00000010912	KIF14
ENSSSCG00000007135	NINL
ENSSSCG00000045512	EEF1AKMT4
ENSSSCG00000037762	TBX1
ENSSSCG00000009580	S1PR3
ENSSSCG00000000233	ACVR1B
ENSSSCG00000000531	BICD1
ENSSSCG00000007542	PRKAR1B
ENSSSCG00000001473	COL11A2
ENSSSCG00000035216	SPRED3
ENSSSCG00000005182	CCDC171
ENSSSCG00000037087	PRRT4
ENSSSCG00000035227	ESRP2
ENSSSCG00000000975	PANX2
ENSSSCG00000012521	GPRASP2
ENSSSCG00000027806	SAMHD1
ENSSSCG00000004241	GJA1
ENSSSCG00000009397	CAB39L
ENSSSCG00000033750	protein_coding
ENSSSCG00000008335	protein_coding
ENSSSCG00000003115	MEIS3
ENSSSCG00000024613	GUCY1A2
ENSSSCG00000039322	NRGN
ENSSSCG00000014148	TMEM161B
ENSSSCG00000017790	TAOK1
ENSSSCG00000037185	protein_coding
ENSSSCG00000004969	KIF23
ENSSSCG00000031380	MARCKSL1
ENSSSCG00000050540	lncRNA
ENSSSCG00000022347	WNT11
ENSSSCG00000033443	DEPDC1
ENSSSCG00000007032	PLAT
ENSSSCG00000004027	PDE10A
ENSSSCG00000048240	SAMD5
ENSSSCG00000018056	SRCIN1
ENSSSCG00000003921	ZSWIM5
ENSSSCG00000014137	HAPLN1
ENSSSCG00000012062	TTC3
ENSSSCG00000009031	EDNRA
ENSSSCG00000010652	FAM160B1
ENSSSCG00000029838	FZD2
ENSSSCG00000003170	SLC17A7
ENSSSCG00000005199	GLDC
ENSSSCG00000015015	ARHGAP20
ENSSSCG00000015820	NSD3
ENSSSCG00000008737	C1QTNF7
ENSSSCG00000023501	CCKAR
ENSSSCG00000038932	PPM1E
ENSSSCG00000016614	PTPRZ1
ENSSSCG00000038527	protein_coding
ENSSSCG00000008586	TP53I3
ENSSSCG00000031780	MAGI2
ENSSSCG00000051682	lncRNA
ENSSSCG00000036074	AP1S2
ENSSSCG00000032656	BRSK1
ENSSSCG00000008613	GEN1
ENSSSCG00000030560	IGF1R
ENSSSCG00000033059	CASKIN1
ENSSSCG00000040557	SERTM1
ENSSSCG00000029715	OLFM1
ENSSSCG00000023273	SH3YL1
ENSSSCG00000009228	MAPK10
ENSSSCG00000027970	protein_coding
ENSSSCG00000047569	pseudogene
ENSSSCG00000007453	EYA2
ENSSSCG00000006526	TRIM46
ENSSSCG00000032781	SRSF12
ENSSSCG00000030677	GART
ENSSSCG00000039161	MEIS1
ENSSSCG00000028995	TLE2
ENSSSCG00000007727	AUTS2
ENSSSCG00000006310	POU2F1
ENSSSCG00000007574	SDK1
ENSSSCG00000013093	VWCE
ENSSSCG00000030337	NYAP1
ENSSSCG00000035760	RFLNA
ENSSSCG00000038631	TCFL5
ENSSSCG00000009831	CUX2
ENSSSCG00000001486	LRRC1
ENSSSCG00000010240	DNA2
ENSSSCG00000049534	lncRNA
ENSSSCG00000011689	PLOD2
ENSSSCG00000037099	ANKLE1
ENSSSCG00000017642	MTMR4
ENSSSCG00000006115	RUNX1T1
ENSSSCG00000038842	PCDH9
ENSSSCG00000011482	CFAP20DC
ENSSSCG00000010181	C1orf198
ENSSSCG00000044141	lncRNA
ENSSSCG00000004787	GPR176
ENSSSCG00000006108	TMEM67
ENSSSCG00000009714	NEK1
ENSSSCG00000013876	MYO9B
ENSSSCG00000024467	pseudogene
ENSSSCG00000009050	INPP4B
ENSSSCG00000017938	YBX2
ENSSSCG00000016843	CPLANE1
ENSSSCG00000002014	JPH4
ENSSSCG00000009442	CNMD
ENSSSCG00000040778	NIPA1
ENSSSCG00000017727	TMEM98
ENSSSCG00000009193	SMARCAD1
ENSSSCG00000030467	PHC3
ENSSSCG00000007052	FERMT1
ENSSSCG00000038993	HOXC4
ENSSSCG00000004628	TMOD2
ENSSSCG00000032473	NYNRIN
ENSSSCG00000016642	GPR85
ENSSSCG00000008337	AAK1
ENSSSCG00000021238	STX1B
ENSSSCG00000009077	PLK4
ENSSSCG00000051590	lncRNA
ENSSSCG00000005601	HSPA5
ENSSSCG00000036352	RAB7B
ENSSSCG00000008374	B3GNT2
ENSSSCG00000001916	INSYN1
ENSSSCG00000009682	HMBOX1
ENSSSCG00000025160	DPF1
ENSSSCG00000005000	FANCM
ENSSSCG00000035825	UBE2QL1
ENSSSCG00000024793	PORCN
ENSSSCG00000008591	ATAD2B
ENSSSCG00000006730	MAN1A2
ENSSSCG00000016625	CTTNBP2
ENSSSCG00000012638	GRIA3
ENSSSCG00000025194	ZSWIM6
ENSSSCG00000013249	CKAP5
ENSSSCG00000038442	TMLHE
ENSSSCG00000008392	BCL11A
ENSSSCG00000039080	TRIB2
ENSSSCG00000014935	protein_coding
ENSSSCG00000026404	SERTAD4
ENSSSCG00000009378	CKAP2
ENSSSCG00000038405	STMN3
ENSSSCG00000011201	SATB1
ENSSSCG00000007001	protein_coding
ENSSSCG00000011731	SMC4
ENSSSCG00000022490	GPR83
ENSSSCG00000013286	LRRC4C
ENSSSCG00000042479	lncRNA
ENSSSCG00000002431	TDP1
ENSSSCG00000035000	protein_coding
ENSSSCG00000008262	SEMA4F
ENSSSCG00000034167	SLC5A3
ENSSSCG00000008029	BAIAP3
ENSSSCG00000028373	ENO2
ENSSSCG00000012854	RASSF7
ENSSSCG00000017747	RAB11FIP4
ENSSSCG00000027465	NLGN3
ENSSSCG00000029882	SPATA1
ENSSSCG00000036554	protein_coding
ENSSSCG00000013266	LARGE2
ENSSSCG00000015314	ANKIB1
ENSSSCG00000022521	DPY19L3
ENSSSCG00000022942	PHF6
ENSSSCG00000031949	TP53BP1
ENSSSCG00000027941	LSAMP
ENSSSCG00000007823	ZKSCAN2
ENSSSCG00000011207	SGO1
ENSSSCG00000006247	PLAG1
ENSSSCG00000013773	ADGRL1
ENSSSCG00000034776	TAFA5
ENSSSCG00000031717	ADCY8
ENSSSCG00000047270	lncRNA
ENSSSCG00000011439	PHF7
ENSSSCG00000027351	ZNF454
ENSSSCG00000032946	protein_coding
ENSSSCG00000000934	LRRIQ1
ENSSSCG00000032266	SLC37A3
ENSSSCG00000049261	lncRNA
ENSSSCG00000040824	CNTN2
ENSSSCG00000024958	GPR173
ENSSSCG00000014235	SNCAIP
ENSSSCG00000029600	protein_coding
ENSSSCG00000022026	AIPL1
ENSSSCG00000009231	CDS1
ENSSSCG00000005002	MDGA2
ENSSSCG00000038180	ADAMTS3
ENSSSCG00000002997	protein_coding
ENSSSCG00000035891	ADGRB1
ENSSSCG00000005490	WHRN
ENSSSCG00000000760	LRTM2
ENSSSCG00000024480	SFMBT2
ENSSSCG00000036436	FZD1
ENSSSCG00000041370	lncRNA
ENSSSCG00000011666	CLSTN2
ENSSSCG00000011915	GRAMD1C
ENSSSCG00000004485	CD109
ENSSSCG00000011563	FANCD2
ENSSSCG00000035987	EHD3
ENSSSCG00000030484	AHR
ENSSSCG00000004167	MYB
ENSSSCG00000029365	MSI1
ENSSSCG00000033191	BEAN1
ENSSSCG00000001816	BLM
ENSSSCG00000010204	BICC1
ENSSSCG00000032094	DKK2
ENSSSCG00000033833	DUSP18
ENSSSCG00000013327	MPPED2
ENSSSCG00000023324	protein_coding
ENSSSCG00000031901	PAPSS1
ENSSSCG00000038005	lncRNA
ENSSSCG00000004170	protein_coding
ENSSSCG00000037337	BRSK2
ENSSSCG00000025406	PIK3C2A
ENSSSCG00000024257	CEMIP2
ENSSSCG00000008838	LNX1
ENSSSCG00000010315	ADK
ENSSSCG00000040400	GPR19
ENSSSCG00000033591	CHD9
ENSSSCG00000032861	NUAK1
ENSSSCG00000009114	PRSS12
ENSSSCG00000039370	protein_coding
ENSSSCG00000035281	ZNF292
ENSSSCG00000016685	WIPF3
ENSSSCG00000012415	NAP1L2
ENSSSCG00000037513	GINS4
ENSSSCG00000000559	RASSF8
ENSSSCG00000027074	FER
ENSSSCG00000025965	SPDL1
ENSSSCG00000004361	GRIK2
ENSSSCG00000039996	FAM168A
ENSSSCG00000010879	KIF26B
ENSSSCG00000017471	CDC6
ENSSSCG00000029257	protein_coding
ENSSSCG00000016073	PGAP1
ENSSSCG00000012724	SLITRK2
ENSSSCG00000039546	KNTC1
ENSSSCG00000011795	IGF2BP2
ENSSSCG00000021774	B3GALNT1
ENSSSCG00000022195	ZKSCAN7
ENSSSCG00000005052	WDHD1
ENSSSCG00000004490	SETBP1
ENSSSCG00000012561	FRMPD3
ENSSSCG00000001788	STARD5
ENSSSCG00000003241	ZNF614
ENSSSCG00000045632	CENPW
ENSSSCG00000021745	ERMAP
ENSSSCG00000026863	FARP1
ENSSSCG00000031378	KBTBD6
ENSSSCG00000015496	CENPL
ENSSSCG00000008467	EML4
ENSSSCG00000042541	lncRNA
ENSSSCG00000011791	MAP3K13
ENSSSCG00000005124	IFT74
ENSSSCG00000016459	EPHA1
ENSSSCG00000025134	FAM171B
ENSSSCG00000009693	XKR6
ENSSSCG00000036679	SORBS2
ENSSSCG00000026661	PTPRN2
ENSSSCG00000004081	protein_coding
ENSSSCG00000006383	VANGL2
ENSSSCG00000031940	GAS2
ENSSSCG00000005183	PSIP1
ENSSSCG00000011048	SUV39H2
ENSSSCG00000028869	CAND1
ENSSSCG00000028080	ELOVL4
ENSSSCG00000002690	GAN
ENSSSCG00000038801	NPNT
ENSSSCG00000015543	CACNA1E
ENSSSCG00000044690	FMN1
ENSSSCG00000038929	CEMIP
ENSSSCG00000016493	TMEM178B
ENSSSCG00000009475	SLAIN1
ENSSSCG00000029196	DIP2B
ENSSSCG00000005403	SMC2
ENSSSCG00000003061	CADM4
ENSSSCG00000005512	C5
ENSSSCG00000022312	RHPN2
ENSSSCG00000020864	VDR
ENSSSCG00000031207	PLAC1
ENSSSCG00000024261	CBX2
ENSSSCG00000006531	protein_coding
ENSSSCG00000012027	ADAMTS5
ENSSSCG00000006073	OSR2
ENSSSCG00000050759	protein_coding
ENSSSCG00000043766	lncRNA
ENSSSCG00000005604	PBX3
ENSSSCG00000010352	GRID1
ENSSSCG00000011065	MASTL
ENSSSCG00000033636	AFMID
ENSSSCG00000011903	B4GALT4
ENSSSCG00000007079	FLRT3
ENSSSCG00000000884	APAF1
ENSSSCG00000040452	TMEM241
ENSSSCG00000012307	protein_coding
ENSSSCG00000035954	ATAD5
ENSSSCG00000012292	SYP
ENSSSCG00000012305	USP27X
ENSSSCG00000013517	UHRF1
ENSSSCG00000031905	KCNS3
ENSSSCG00000007501	BMP7
ENSSSCG00000010517	protein_coding
ENSSSCG00000005391	MSANTD3-TMEFF1
ENSSSCG00000038579	DKKL1
ENSSSCG00000036157	BARX2
ENSSSCG00000009862	RNFT2
ENSSSCG00000008787	KLHL5
ENSSSCG00000004075	RGS17
ENSSSCG00000029200	TRIM2
ENSSSCG00000025357	LDAH
ENSSSCG00000033763	GNAQ
ENSSSCG00000010128	protein_coding
ENSSSCG00000005951	TMEM71
ENSSSCG00000028284	KCND1
ENSSSCG00000015519	RASAL2
ENSSSCG00000026442	FAM163B
ENSSSCG00000040329	ALX4
ENSSSCG00000046214	IFT22
ENSSSCG00000023837	WFDC1
ENSSSCG00000007671	TFR2
ENSSSCG00000012504	pseudogene
ENSSSCG00000005582	STRBP
ENSSSCG00000030561	LMTK3
ENSSSCG00000005995	MTBP
ENSSSCG00000006506	SYT11
ENSSSCG00000010559	protein_coding
ENSSSCG00000012595	LRCH2
ENSSSCG00000036684	TTPAL
ENSSSCG00000029070	PAFAH1B3
ENSSSCG00000008742	CD38
ENSSSCG00000017694	ACACA
ENSSSCG00000033593	CIP2A
ENSSSCG00000015893	SLC4A10
ENSSSCG00000005393	PLPPR1
ENSSSCG00000017748	NF1
ENSSSCG00000008382	USP34
ENSSSCG00000037583	GNB4
ENSSSCG00000005194	PTPRD
ENSSSCG00000039761	MYCL
ENSSSCG00000004242	TBC1D32
ENSSSCG00000035025	ADGRV1
ENSSSCG00000010654	ATRNL1
ENSSSCG00000010457	KIF20B
ENSSSCG00000032098	protein_coding
ENSSSCG00000030469	BUB1
ENSSSCG00000035677	EPOP
ENSSSCG00000014892	USP35
ENSSSCG00000004661	MYEF2
ENSSSCG00000004250	SLC35F1
ENSSSCG00000004795	MEIS2
ENSSSCG00000023296	CENPE
ENSSSCG00000032532	CHRM2
ENSSSCG00000007000	FAT1
ENSSSCG00000016782	OTULINL
ENSSSCG00000017473	TOP2A
ENSSSCG00000029234	ZNF536
ENSSSCG00000021874	UNC5C
ENSSSCG00000035746	ECT2
ENSSSCG00000015781	ENPP6
ENSSSCG00000008901	PAICS
ENSSSCG00000000521	PHLDA1
ENSSSCG00000008406	CCDC88A
ENSSSCG00000023195	protein_coding
ENSSSCG00000006861	EXTL2
ENSSSCG00000032352	protein_coding
ENSSSCG00000016343	lncRNA
ENSSSCG00000004328	MDN1
ENSSSCG00000029326	CCNB1
ENSSSCG00000018019	ARHGAP44
ENSSSCG00000034262	FIGN
ENSSSCG00000006718	ZNF697
ENSSSCG00000001493	PRIM2
ENSSSCG00000035077	INHBA
ENSSSCG00000010459	HTR7
ENSSSCG00000013333	BDNF
ENSSSCG00000004164	MTFR2
ENSSSCG00000002755	NFAT5
ENSSSCG00000021706	KIF21B
ENSSSCG00000037106	ECRG4
ENSSSCG00000026268	DLG5
ENSSSCG00000011208	ZNF385D
ENSSSCG00000026655	PTPN13
ENSSSCG00000000807	pseudogene
ENSSSCG00000032831	BRI3BP
ENSSSCG00000008686	protein_coding
ENSSSCG00000036613	POLQ
ENSSSCG00000028662	PDE3A
ENSSSCG00000007423	UBE2C
ENSSSCG00000007649	GPC2
ENSSSCG00000017761	UNC119
ENSSSCG00000007539	RBBP8NL
ENSSSCG00000025830	NUP93
ENSSSCG00000014860	MAP6
ENSSSCG00000026605	BPI
ENSSSCG00000011872	SEMA5B
ENSSSCG00000037534	OPCML
ENSSSCG00000050236	lncRNA
ENSSSCG00000013336	CCDC34
ENSSSCG00000009959	ASPHD2
ENSSSCG00000017251	SOX9
ENSSSCG00000011309	KIF15
ENSSSCG00000015212	FEZ1
ENSSSCG00000007112	PAX1
ENSSSCG00000004657	CEP152
ENSSSCG00000015607	HHAT
ENSSSCG00000003102	protein_coding
ENSSSCG00000004023	CEP43
ENSSSCG00000015307	CDK14
ENSSSCG00000000907	PLXNC1
ENSSSCG00000010540	ENTPD7
ENSSSCG00000006518	HCN3
ENSSSCG00000000079	FAM83F
ENSSSCG00000035038	CGNL1
ENSSSCG00000007527	protein_coding
ENSSSCG00000014255	SLC12A2
ENSSSCG00000038410	CPEB2
ENSSSCG00000015350	THSD7A
ENSSSCG00000022423	protein_coding
ENSSSCG00000034697	pseudogene
ENSSSCG00000009334	HSPH1
ENSSSCG00000002494	CLMN
ENSSSCG00000008339	GFPT1
ENSSSCG00000048263	protein_coding
ENSSSCG00000006664	MTMR11
ENSSSCG00000035849	PTPRF
ENSSSCG00000008771	C4orf19
ENSSSCG00000027002	KLHL32
ENSSSCG00000003818	DOCK7
ENSSSCG00000022345	CHN1
ENSSSCG00000004234	FABP7
ENSSSCG00000050780	lncRNA
ENSSSCG00000015644	IKBKE
ENSSSCG00000044425	lncRNA
ENSSSCG00000022280	DACT3
ENSSSCG00000003807	DNAJC6
ENSSSCG00000000791	PDZRN4
ENSSSCG00000048408	protein_coding
ENSSSCG00000015014	ZC3H12C
ENSSSCG00000000106	KCNJ4
ENSSSCG00000015780	STOX2
ENSSSCG00000038250	ZNF772
ENSSSCG00000034358	KCNJ16
ENSSSCG00000021784	TBCK
ENSSSCG00000012020	NCAM2
ENSSSCG00000031713	MACROH2A2
ENSSSCG00000048962	protein_coding
ENSSSCG00000017012	SLIT3
ENSSSCG00000007578	protein_coding
ENSSSCG00000009653	CDCA2
ENSSSCG00000040730	lncRNA
ENSSSCG00000037101	LRRC8B
ENSSSCG00000014880	AQP11
ENSSSCG00000000493	FRS2
ENSSSCG00000009968	TTC28
ENSSSCG00000016830	PRLR
ENSSSCG00000025834	FNDC5
ENSSSCG00000013335	LGR4
ENSSSCG00000012167	PHEX
ENSSSCG00000032632	CMTM4
ENSSSCG00000013760	C19orf57
ENSSSCG00000003715	ZNF521
ENSSSCG00000021696	NRSN1
ENSSSCG00000004789	THBS1
ENSSSCG00000002857	TDRD12
ENSSSCG00000014291	AFF4
ENSSSCG00000001597	LRFN2
ENSSSCG00000027019	CACNA2D3
ENSSSCG00000009209	NAP1L5
ENSSSCG00000017421	ACLY
ENSSSCG00000036011	ISLR2
ENSSSCG00000011914	ZDHHC23
ENSSSCG00000015600	DTL
ENSSSCG00000016092	SGO2
ENSSSCG00000025826	BOC
ENSSSCG00000009784	ABCB9
ENSSSCG00000027206	PARD6B
ENSSSCG00000010896	ASPM
ENSSSCG00000005946	CCN4
ENSSSCG00000003038	GRIK5
ENSSSCG00000017317	WNT3
ENSSSCG00000007285	GGT7
ENSSSCG00000000567	SOX5
ENSSSCG00000034976	protein_coding
ENSSSCG00000005456	MUSK
ENSSSCG00000015581	CENPF
ENSSSCG00000012151	NHS
ENSSSCG00000024678	MEGF6
ENSSSCG00000011001	APTX
ENSSSCG00000001782	ABHD17C
ENSSSCG00000038701	EFNA2
ENSSSCG00000009679	FZD3
ENSSSCG00000002739	PHLPP2
ENSSSCG00000030150	UGDH
ENSSSCG00000016763	GLI3
ENSSSCG00000045531	FKBP1B
ENSSSCG00000035124	ILDR2
ENSSSCG00000005587	NEK6
ENSSSCG00000012101	protein_coding
ENSSSCG00000022961	CLMP
ENSSSCG00000015866	FMNL2
ENSSSCG00000004218	RSPO3
ENSSSCG00000008943	SLC4A4
ENSSSCG00000009448	DIAPH3
ENSSSCG00000016882	PARP8
ENSSSCG00000038149	KCNE4
ENSSSCG00000024604	ATAT1
ENSSSCG00000016834	LMBRD2
ENSSSCG00000015253	NTM
ENSSSCG00000008852	MAP9
ENSSSCG00000029039	protein_coding
ENSSSCG00000027928	TMEM9
ENSSSCG00000032407	LRFN1
ENSSSCG00000039045	SLC26A2
ENSSSCG00000026886	DCHS2
ENSSSCG00000010814	ESRRG
ENSSSCG00000007482	pseudogene
ENSSSCG00000000789	CNTN1
ENSSSCG00000023806	LRRN1
ENSSSCG00000008282	WDR54
ENSSSCG00000023520	PCSK5
ENSSSCG00000003793	LRRC7
ENSSSCG00000040554	COL9A3
ENSSSCG00000048558	lncRNA
ENSSSCG00000005484	ZNF618
ENSSSCG00000009489	GPC6
ENSSSCG00000014203	MCC
ENSSSCG00000032063	THEM6
ENSSSCG00000015774	TENM3
ENSSSCG00000003592	SDC3
ENSSSCG00000035059	MCM10
ENSSSCG00000011977	DCBLD2
ENSSSCG00000013932	LPAR2
ENSSSCG00000004825	CHSY1
ENSSSCG00000039191	CBX5
ENSSSCG00000000363	GDF11
ENSSSCG00000009501	protein_coding
ENSSSCG00000030354	MAP3K2
ENSSSCG00000010495	ALDH18A1
ENSSSCG00000010865	EXO1
ENSSSCG00000000190	TUBA1B
ENSSSCG00000015839	NRG1
ENSSSCG00000001934	SEC23A
ENSSSCG00000001750	PAQR8
ENSSSCG00000013044	FLRT1
ENSSSCG00000004776	DISP2
ENSSSCG00000002653	protein_coding
ENSSSCG00000024674	ABL2
ENSSSCG00000016579	CCDC136
ENSSSCG00000004145	ABRACL
ENSSSCG00000033844	CYP1B1
ENSSSCG00000030018	ZNF396
ENSSSCG00000005471	SNX30
ENSSSCG00000040678	TYMS
ENSSSCG00000011943	BBX
ENSSSCG00000001660	PTK7
ENSSSCG00000032423	SPOCK1
ENSSSCG00000002696	VAT1L
ENSSSCG00000035595	HMCN1
ENSSSCG00000006321	FAM78B
ENSSSCG00000002375	RPS6KL1
ENSSSCG00000013260	protein_coding
ENSSSCG00000014894	pseudogene
ENSSSCG00000010232	LRRTM3
ENSSSCG00000001549	FKBP5
ENSSSCG00000005056	DLGAP5
ENSSSCG00000016109	ALS2
ENSSSCG00000037432	PLPPR3
ENSSSCG00000000927	TMTC3
ENSSSCG00000034351	B3GALT1
ENSSSCG00000037512	ZSCAN23
ENSSSCG00000009122	ARSJ
ENSSSCG00000004656	protein_coding
ENSSSCG00000047247	DSCC1
ENSSSCG00000014214	TRIM36
ENSSSCG00000040339	ZFHX2
ENSSSCG00000036472	HIC2
ENSSSCG00000002831	IRX3
ENSSSCG00000010512	SLIT1
ENSSSCG00000031694	DIRAS2
ENSSSCG00000004608	DNAAF4
ENSSSCG00000010084	protein_coding
ENSSSCG00000009468	KCTD12
ENSSSCG00000015045	NCAM1
ENSSSCG00000027768	SLC29A4
ENSSSCG00000028015	GAL3ST3
ENSSSCG00000005180	BNC2
ENSSSCG00000012528	BEX3
ENSSSCG00000012007	HSPA13
ENSSSCG00000027232	protein_coding
ENSSSCG00000036831	EFNA4
ENSSSCG00000005598	SCAI
ENSSSCG00000017170	MGAT5B
ENSSSCG00000006018	TRPS1
ENSSSCG00000047800	lncRNA
ENSSSCG00000011527	CNTN4
ENSSSCG00000037539	SORCS2
ENSSSCG00000032852	FAM167A
ENSSSCG00000032052	lncRNA
ENSSSCG00000011340	SMARCC1
ENSSSCG00000022986	CCSER1
ENSSSCG00000002921	CLIP3
ENSSSCG00000030186	KIF2A
ENSSSCG00000025783	ENTPD3
ENSSSCG00000031957	RIMS2
ENSSSCG00000037642	ARID3A
ENSSSCG00000021988	TUSC3
ENSSSCG00000003377	ACOT7
ENSSSCG00000025085	NEGR1
ENSSSCG00000021328	PCSK1N
ENSSSCG00000006957	RHPN1
ENSSSCG00000022504	CDON
ENSSSCG00000010629	ADRA2A
ENSSSCG00000032870	protein_coding
ENSSSCG00000005177	SH3GL2
ENSSSCG00000051731	lncRNA
ENSSSCG00000040698	PRR7
ENSSSCG00000006610	S100A11
ENSSSCG00000010980	C9orf24
ENSSSCG00000033112	TSPYL5
ENSSSCG00000004806	protein_coding
ENSSSCG00000013833	SLC1A6
ENSSSCG00000015398	SEMA3A
ENSSSCG00000033051	POLE
ENSSSCG00000005250	APBA1
ENSSSCG00000012386	FAM155B
ENSSSCG00000012520	protein_coding
ENSSSCG00000026850	SNCG
ENSSSCG00000006743	SLC22A15
ENSSSCG00000029771	protein_coding
ENSSSCG00000001074	KDM1B
ENSSSCG00000038958	DNM3
ENSSSCG00000037744	ZNF483
ENSSSCG00000009226	KLHL8
ENSSSCG00000021911	NDRG4
ENSSSCG00000015969	CHRNA1
ENSSSCG00000028274	FAM131B
ENSSSCG00000016267	ITM2C
ENSSSCG00000023261	GDF5
ENSSSCG00000009530	protein_coding
ENSSSCG00000025478	MIB1
ENSSSCG00000048017	lncRNA
ENSSSCG00000000040	SEPTIN3
ENSSSCG00000014950	VSTM5
ENSSSCG00000008948	ALB
ENSSSCG00000005609	GARNL3
ENSSSCG00000007034	PSD3
ENSSSCG00000033624	SRGAP3
ENSSSCG00000011635	TMEM108
ENSSSCG00000016689	pseudogene
ENSSSCG00000027935	FHOD3
ENSSSCG00000011760	TBL1XR1
ENSSSCG00000008902	PPAT
ENSSSCG00000015238	ARHGAP32
ENSSSCG00000006197	SULF1
ENSSSCG00000041248	protein_coding
ENSSSCG00000009975	EMID1
ENSSSCG00000009430	AKAP11
ENSSSCG00000028019	LRRC59
ENSSSCG00000050398	protein_coding
ENSSSCG00000043447	lncRNA
ENSSSCG00000029783	MKX
ENSSSCG00000009357	SMAD9
ENSSSCG00000034491	PRICKLE1
ENSSSCG00000014976	ARHGAP42
ENSSSCG00000003604	ADGRB2
ENSSSCG00000008857	MSMO1
ENSSSCG00000017268	PRKCA
ENSSSCG00000016639	FOXP2
ENSSSCG00000015125	NECTIN1
ENSSSCG00000012759	ZNF185
ENSSSCG00000002916	APLP1
ENSSSCG00000032321	MGAT4C
ENSSSCG00000035583	pseudogene
ENSSSCG00000011360	CELSR3
ENSSSCG00000001567	CPNE5
ENSSSCG00000035489	IFTAP
ENSSSCG00000016824	RAI14
ENSSSCG00000004473	PHIP
ENSSSCG00000011087	SKIDA1
ENSSSCG00000016513	KIAA1549
ENSSSCG00000012363	HEPH
ENSSSCG00000031701	GXYLT1
ENSSSCG00000006512	FDPS
ENSSSCG00000008765	PCDH7
ENSSSCG00000045164	lncRNA
ENSSSCG00000026257	STMN1
ENSSSCG00000032444	PLXDC2
ENSSSCG00000023791	protein_coding
ENSSSCG00000004718	TTBK2
ENSSSCG00000016628	WNT2
ENSSSCG00000010554	SCD
ENSSSCG00000016707	HOXA1
ENSSSCG00000022163	GNAL
ENSSSCG00000000588	PLEKHA5
ENSSSCG00000010581	PSD
ENSSSCG00000015036	protein_coding
ENSSSCG00000048108	lncRNA
ENSSSCG00000014072	ENC1
ENSSSCG00000049764	lncRNA
ENSSSCG00000003797	DIRAS3
ENSSSCG00000011495	PRICKLE2
ENSSSCG00000027144	LMNTD1
ENSSSCG00000015175	VWA5A
ENSSSCG00000021724	KIF19
ENSSSCG00000015285	LRRN2
ENSSSCG00000001964	NPAS3
ENSSSCG00000025822	SFRP1
ENSSSCG00000010048	RAB36
ENSSSCG00000025306	PAK3
ENSSSCG00000010649	VWA2
ENSSSCG00000000783	SLC2A13
ENSSSCG00000016621	KCND2
ENSSSCG00000027434	OLFM2
ENSSSCG00000002764	SMPD3
ENSSSCG00000010764	LRRC27
ENSSSCG00000026547	SLC45A3
ENSSSCG00000040288	ARNT2
ENSSSCG00000029468	P2RX3
ENSSSCG00000017103	protein_coding
ENSSSCG00000000948	SYT1
ENSSSCG00000032786	ZC3HAV1L
ENSSSCG00000029796	KBTBD11
ENSSSCG00000002752	ZFHX3
ENSSSCG00000038646	ENAH
ENSSSCG00000033919	DCLK1
ENSSSCG00000033355	LGI3
ENSSSCG00000003811	ROR1
ENSSSCG00000033558	GABRB2
ENSSSCG00000003736	ASXL3
ENSSSCG00000008984	protein_coding
ENSSSCG00000014097	protein_coding
ENSSSCG00000013401	DKK3
ENSSSCG00000038622	HS3ST3A1
ENSSSCG00000006888	SLC44A3
ENSSSCG00000004332	BACH2
ENSSSCG00000006145	E2F5
ENSSSCG00000014272	protein_coding
ENSSSCG00000027302	PKP3
ENSSSCG00000022296	CDK15
ENSSSCG00000002637	DBNDD1
ENSSSCG00000026478	PADI2
ENSSSCG00000032443	KIAA0895L
ENSSSCG00000023451	KCNK2
ENSSSCG00000016878	FGF10
ENSSSCG00000036785	MTMR7
ENSSSCG00000035372	PSCA
ENSSSCG00000024635	SPART
ENSSSCG00000039986	RGS8
ENSSSCG00000030278	MLLT11
ENSSSCG00000023746	LRP1B
ENSSSCG00000000186	RHEBL1
ENSSSCG00000033807	protein_coding
ENSSSCG00000006887	CNN3
ENSSSCG00000038685	MPPED1
ENSSSCG00000029484	EMB
ENSSSCG00000005710	LAMC3
ENSSSCG00000011014	BAMBI
ENSSSCG00000024065	TMTC2
ENSSSCG00000015290	CDK18
ENSSSCG00000005498	PAPPA
ENSSSCG00000010568	NPM3
ENSSSCG00000017548	NGFR
ENSSSCG00000016420	INSIG1
ENSSSCG00000010665	SHTN1
ENSSSCG00000039311	NCS1
ENSSSCG00000036125	PCDH10
ENSSSCG00000012754	GABRE
ENSSSCG00000016733	protein_coding
ENSSSCG00000051727	lncRNA
ENSSSCG00000029281	PCDHAC2
ENSSSCG00000002747	PMFBP1
ENSSSCG00000000680	GPR162
ENSSSCG00000009250	PRKG2
ENSSSCG00000031518	STARD4
ENSSSCG00000001938	SSTR1
ENSSSCG00000041031	lncRNA
ENSSSCG00000023026	CLCN5
ENSSSCG00000011463	IL17RD
ENSSSCG00000036119	lncRNA
ENSSSCG00000027975	lncRNA
ENSSSCG00000010006	protein_coding
ENSSSCG00000005992	SHAS2
ENSSSCG00000006171	CRISPLD1
ENSSSCG00000039760	PRR16
ENSSSCG00000003909	protein_coding
ENSSSCG00000038048	pseudogene
ENSSSCG00000036503	RAB6B
ENSSSCG00000002510	CYP46A1
ENSSSCG00000031244	GAP43
ENSSSCG00000008899	ARL9
ENSSSCG00000017118	TERT
ENSSSCG00000026129	ADGRL3
ENSSSCG00000000010	FBLN1
ENSSSCG00000014004	PLPP2
ENSSSCG00000022496	STK39
ENSSSCG00000036059	HSPB3
ENSSSCG00000009593	ROR2
ENSSSCG00000011750	PLD1
ENSSSCG00000017095	SEMA5A
ENSSSCG00000003757	SSX2IP
ENSSSCG00000016521	DGKI
ENSSSCG00000006811	SLC6A17
ENSSSCG00000035488	WDR44
ENSSSCG00000036155	pseudogene
ENSSSCG00000043954	lncRNA
ENSSSCG00000013269	MAPK8IP1
ENSSSCG00000011519	GXYLT2
ENSSSCG00000038902	KCNK6
ENSSSCG00000007909	ABAT
ENSSSCG00000034186	SAMD10
ENSSSCG00000002795	CDH11
ENSSSCG00000003833	DAB1
ENSSSCG00000000029	SCUBE1
ENSSSCG00000008259	LRRTM4
ENSSSCG00000021612	ARHGAP28
ENSSSCG00000006132	MMP16
ENSSSCG00000008970	CDKL2
ENSSSCG00000000062	CSDC2
ENSSSCG00000017552	NXPH3
ENSSSCG00000012832	pseudogene
ENSSSCG00000011727	PTX3
ENSSSCG00000001620	MDFI
ENSSSCG00000039222	protein_coding
ENSSSCG00000000197	C1QL4
ENSSSCG00000026092	SREBF2
ENSSSCG00000022290	UMODL1
ENSSSCG00000035392	IGFBP2
ENSSSCG00000016872	HMGCS1
ENSSSCG00000044755	lncRNA
ENSSSCG00000004336	EPHA7
ENSSSCG00000006620	TUFT1
ENSSSCG00000002835	TOX3
ENSSSCG00000001401	ATP6V1G2-DDX39B
ENSSSCG00000023169	CA10
ENSSSCG00000008919	EPHA5
ENSSSCG00000014232	LOX
ENSSSCG00000022092	CYP7B1
ENSSSCG00000012121	EGFL6
ENSSSCG00000004976	LRRC49
ENSSSCG00000023728	TECTA
ENSSSCG00000016554	MEST
ENSSSCG00000022353	RAP1GDS1
ENSSSCG00000010089	protein_coding
ENSSSCG00000002847	GPT2
ENSSSCG00000046890	lncRNA
ENSSSCG00000015913	SCN9A
ENSSSCG00000036437	NOG
ENSSSCG00000015589	VASH2
ENSSSCG00000035456	WWC1
ENSSSCG00000015906	CSRNP3
ENSSSCG00000013376	OTOG
ENSSSCG00000040083	protein_coding
ENSSSCG00000026559	EML6
ENSSSCG00000030485	ELFN1
ENSSSCG00000001762	CIB2
ENSSSCG00000011033	VIM
ENSSSCG00000032177	MYO3B
ENSSSCG00000022029	RAP1GAP
ENSSSCG00000005486	KIF12
ENSSSCG00000005707	FIBCD1
ENSSSCG00000039627	TMEM200C
ENSSSCG00000034345	SPRY3
ENSSSCG00000012845	CEND1
ENSSSCG00000017585	SAMD14
ENSSSCG00000000092	NPTXR
ENSSSCG00000033592	TMC8
ENSSSCG00000014136	VCAN
ENSSSCG00000004149	NHSL1
ENSSSCG00000029960	LRRC4B
ENSSSCG00000012001	ROBO1
ENSSSCG00000010429	PRKG1
ENSSSCG00000021181	DHCR7
ENSSSCG00000017508	STAC2
ENSSSCG00000010142	RYR2
ENSSSCG00000022896	CRMP1
ENSSSCG00000009958	SEZ6L
ENSSSCG00000035972	TULP1
ENSSSCG00000000418	TAC3
ENSSSCG00000008649	SOX11
ENSSSCG00000034765	PIEZO2
ENSSSCG00000016332	RBM44
ENSSSCG00000048398	lncRNA
ENSSSCG00000000936	SLC6A15
ENSSSCG00000021132	PLD5
ENSSSCG00000023004	FZD9
ENSSSCG00000035933	MAPK15
ENSSSCG00000006338	DDR2
ENSSSCG00000004280	RIMS1
ENSSSCG00000031236	GLIPR2
ENSSSCG00000040687	CDH8
ENSSSCG00000013296	SLC1A2
ENSSSCG00000041810	lncRNA
ENSSSCG00000036695	IGF2BP3
ENSSSCG00000016717	MPP6
ENSSSCG00000015311	CYP51A1
ENSSSCG00000034192	GNAO1
ENSSSCG00000016009	ITGA4
ENSSSCG00000013341	LUZP2
ENSSSCG00000047902	lncRNA
ENSSSCG00000042147	protein_coding
ENSSSCG00000026290	BBS12
ENSSSCG00000007528	PHACTR3
ENSSSCG00000003455	FHAD1
ENSSSCG00000008601	SDC1
ENSSSCG00000035941	DSEL
ENSSSCG00000006235	TOX
ENSSSCG00000000478	GRIP1
ENSSSCG00000020859	CBLN2
ENSSSCG00000015445	NRCAM
ENSSSCG00000039778	protein_coding
ENSSSCG00000013909	CRLF1
ENSSSCG00000015255	IGSF9B
ENSSSCG00000041895	lncRNA
ENSSSCG00000039841	SHC3
ENSSSCG00000005071	ARMH4
ENSSSCG00000016487	MGAM2
ENSSSCG00000025621	CXXC4
ENSSSCG00000030680	TCF7
ENSSSCG00000002398	TMEM63C
ENSSSCG00000015694	ZRANB3
ENSSSCG00000005400	GRIN3A
ENSSSCG00000028512	LDLR
ENSSSCG00000011884	HCLS1
ENSSSCG00000014080	HMGCR
ENSSSCG00000030655	MAMDC2
ENSSSCG00000011714	MED12L
ENSSSCG00000015513	ASTN1
ENSSSCG00000004705	MAP1A
ENSSSCG00000006821	GSTM3
ENSSSCG00000012150	REPS2
ENSSSCG00000020749	KCNAB2
ENSSSCG00000039813	COL25A1
ENSSSCG00000017730	CDK5R1
ENSSSCG00000000515	TRHDE
ENSSSCG00000039875	NKD1
ENSSSCG00000003423	DRAXIN
ENSSSCG00000027525	DHCR24
ENSSSCG00000032398	VGLL3
ENSSSCG00000016974	MAP1B
ENSSSCG00000004520	MAPK4
ENSSSCG00000010163	KCNK1
ENSSSCG00000006472	CRABP2
ENSSSCG00000034181	NKX3-2
ENSSSCG00000015523	RALGPS2
ENSSSCG00000014256	FBN2
ENSSSCG00000024357	DNAI2
ENSSSCG00000006857	COL11A1
ENSSSCG00000022091	SLITRK4
ENSSSCG00000033412	B4GALNT3
ENSSSCG00000037158	MTURN
ENSSSCG00000009004	SFRP2
ENSSSCG00000017562	CACNA1G
ENSSSCG00000001795	SH3GL3
ENSSSCG00000028977	DOK6
ENSSSCG00000005222	SLC1A1
ENSSSCG00000013911	TMEM59L
ENSSSCG00000033641	COL8A2
ENSSSCG00000026527	HCN1
ENSSSCG00000006370	TSTD1
ENSSSCG00000040025	NANOS1
ENSSSCG00000032996	SLC7A5
ENSSSCG00000024015	FADS1
ENSSSCG00000003722	CDH2
ENSSSCG00000009197	GRID2
ENSSSCG00000017349	ADAM11
ENSSSCG00000012110	MID1
ENSSSCG00000014076	FAM169A
ENSSSCG00000039854	TLCD4
ENSSSCG00000031556	lncRNA
ENSSSCG00000012663	ENOX2
ENSSSCG00000015399	SEMA3E
ENSSSCG00000050595	lncRNA
ENSSSCG00000030511	LGR5
ENSSSCG00000013311	KIAA1549L
ENSSSCG00000004458	TPBG
ENSSSCG00000033581	RGS7BP
ENSSSCG00000040524	ISYNA1
ENSSSCG00000035968	LMX1B
ENSSSCG00000014448	ARSI
ENSSSCG00000005375	CORO2A
ENSSSCG00000026146	GALNT5
ENSSSCG00000003687	EPB41L3
ENSSSCG00000035240	GPR63
ENSSSCG00000034610	protein_coding
ENSSSCG00000036117	lncRNA
ENSSSCG00000017158	CCDC40
ENSSSCG00000038355	SP5
ENSSSCG00000037063	PROKR2
ENSSSCG00000034767	LAMA1
ENSSSCG00000032131	NCAN
ENSSSCG00000006034	RSPO2
ENSSSCG00000030877	FRMPD4
ENSSSCG00000005352	FRMPD1
ENSSSCG00000001920	HCN4
ENSSSCG00000004232	CLVS2
ENSSSCG00000025500	protein_coding
ENSSSCG00000009649	NEFL
ENSSSCG00000032843	AHRR
ENSSSCG00000009148	LEF1
ENSSSCG00000016414	RNF32
ENSSSCG00000011030	CUBN
ENSSSCG00000003133	GRIN2D
ENSSSCG00000003690	DLGAP1
ENSSSCG00000014219	CDO1
ENSSSCG00000007678	COL26A1
ENSSSCG00000026130	EPHA3
ENSSSCG00000024892	NSG1
ENSSSCG00000032709	ARL4A
ENSSSCG00000003509	SH2D5
ENSSSCG00000025523	COL2A1
ENSSSCG00000032193	NKAIN1
ENSSSCG00000032145	IRX5
ENSSSCG00000017144	NPTX1
ENSSSCG00000038228	lncRNA
ENSSSCG00000021748	PRR5
ENSSSCG00000031796	RAB3C
ENSSSCG00000033657	GREM1
ENSSSCG00000016652	LRRN3
ENSSSCG00000016286	PRSS56
ENSSSCG00000037177	C2CD4C
ENSSSCG00000040278	IFITM5
ENSSSCG00000024494	ST6GALNAC3
ENSSSCG00000033655	TUBB2B
ENSSSCG00000035935	C3orf80
ENSSSCG00000017356	FAM171A2
ENSSSCG00000032702	CXADR
ENSSSCG00000022987	TMEM132E
ENSSSCG00000004454	ME1
ENSSSCG00000016401	KIF1A
ENSSSCG00000035186	ADCYAP1
ENSSSCG00000008141	ST6GAL2
ENSSSCG00000035222	CHST8
ENSSSCG00000017018	TENM2
ENSSSCG00000049830	lncRNA
ENSSSCG00000042150	lncRNA
ENSSSCG00000006497	MEX3A
ENSSSCG00000027454	QPRT
ENSSSCG00000023525	TMEM26
ENSSSCG00000005970	SQLE
ENSSSCG00000004201	TMEM200A
ENSSSCG00000009753	TMEM132C
ENSSSCG00000025020	PCSK9
ENSSSCG00000005494	TNC
ENSSSCG00000050977	lncRNA
ENSSSCG00000004484	COL12A1
ENSSSCG00000012456	RPS6KA6
ENSSSCG00000027275	HHLA2
ENSSSCG00000016022	ZNF804A
ENSSSCG00000037684	PDYN
ENSSSCG00000009485	SLITRK1
ENSSSCG00000021873	CRABP1
ENSSSCG00000040603	SGTB
ENSSSCG00000026842	CDH18
ENSSSCG00000015401	PCLO
ENSSSCG00000023891	GRM7
ENSSSCG00000000688	LAG3
ENSSSCG00000025532	CACNG7
ENSSSCG00000023181	ZNF385B
ENSSSCG00000000623	BCL2L14
ENSSSCG00000000371	PMEL
ENSSSCG00000006758	SYT6
ENSSSCG00000009445	PCDH8
ENSSSCG00000008994	RBM46
ENSSSCG00000005487	COL27A1
ENSSSCG00000036452	LRRC17
ENSSSCG00000011736	SLITRK3
ENSSSCG00000039027	protein_coding
ENSSSCG00000007549	CYP2W1
ENSSSCG00000002830	IRX6
ENSSSCG00000009722	SPOCK3
ENSSSCG00000031590	SYT13
ENSSSCG00000033993	PLCXD3
ENSSSCG00000004452	PRSS35
ENSSSCG00000004274	COL9A1
ENSSSCG00000036219	GJD2
ENSSSCG00000006149	RALYL
ENSSSCG00000033539	CRYBG2
ENSSSCG00000004453	SNAP91
ENSSSCG00000015355	DGKB
ENSSSCG00000005584	CRB2
ENSSSCG00000022592	FIBIN
ENSSSCG00000051026	lncRNA
ENSSSCG00000001832	ACAN
ENSSSCG00000022175	MYH15
ENSSSCG00000033780	B4GALNT4
ENSSSCG00000017448	KRT14
ENSSSCG00000011756	NLGN1
ENSSSCG00000000516	KCNC2
ENSSSCG00000023128	IGF2BP1
ENSSSCG00000031738	pseudogene
ENSSSCG00000006160	STMN2
ENSSSCG00000013892	KCNN1
ENSSSCG00000004309	CNR1
ENSSSCG00000038979	ARHGDIG
ENSSSCG00000033204	protein_coding
ENSSSCG00000023125	protein_coding
ENSSSCG00000007336	protein_coding
ENSSSCG00000024610	KRT4
ENSSSCG00000014975	CNTN5
ENSSSCG00000024417	ERC2
ENSSSCG00000032953	protein_coding
ENSSSCG00000004509	LIPG
ENSSSCG00000010535	HPSE2
ENSSSCG00000039009	protein_coding
ENSSSCG00000003832	TACSTD2
ENSSSCG00000049539	lncRNA
ENSSSCG00000036044	protein_coding
ENSSSCG00000001909	STRA6
ENSSSCG00000032433	PTCHD1
ENSSSCG00000017054	CYFIP2
ENSSSCG00000022919	KIF5C
ENSSSCG00000032735	INAVA
ENSSSCG00000030305	SLC15A2
ENSSSCG00000011837	MELTF
ENSSSCG00000029186	SEZ6L2
ENSSSCG00000014029	COL23A1
ENSSSCG00000016780	CTNND2
ENSSSCG00000012585	DCX
ENSSSCG00000003669	MFSD2A
ENSSSCG00000014420	JAKMIP2
ENSSSCG00000024204	SCN1A
ENSSSCG00000011260	SCN10A
ENSSSCG00000031746	KCNQ2
ENSSSCG00000040820	protein_coding
ENSSSCG00000003227	protein_coding
ENSSSCG00000016599	GPR37
ENSSSCG00000026164	protein_coding
ENSSSCG00000015748	CSMD1
ENSSSCG00000012848	EPS8L2
ENSSSCG00000036008	TACR1
ENSSSCG00000017084	FAT2
ENSSSCG00000006592	protein_coding
ENSSSCG00000016883	ISL1
ENSSSCG00000009503	HS6ST3
ENSSSCG00000002140	KLHL33
ENSSSCG00000050640	lncRNA
ENSSSCG00000028387	CNKSR1
ENSSSCG00000008200	ANKRD23
ENSSSCG00000011630	ACKR4
ENSSSCG00000003081	CEACAM16
ENSSSCG00000023186	CA4
ENSSSCG00000040145	SNAI3
ENSSSCG00000040401	EEF1A2
ENSSSCG00000043612	lncRNA
ENSSSCG00000040631	LPL
ENSSSCG00000033135	VAMP5
ENSSSCG00000003975	KCNQ4
ENSSSCG00000010861	COQ8A
ENSSSCG00000029241	ASB10
ENSSSCG00000040681	FABP4
ENSSSCG00000033542	VSTM1
ENSSSCG00000051071	lncRNA
ENSSSCG00000003582	SMPDL3B
ENSSSCG00000007199	SLC52A3
ENSSSCG00000050245	protein_coding
ENSSSCG00000016605	LMOD2
ENSSSCG00000002852	PLEKHF1
ENSSSCG00000039807	protein_coding
ENSSSCG00000015790	SLC25A4
ENSSSCG00000018079	Mt_tRNA
ENSSSCG00000032151	CPZ
ENSSSCG00000003449	LRRC38
ENSSSCG00000011894	POPDC2
ENSSSCG00000005313	CCDC107
ENSSSCG00000042575	lncRNA
ENSSSCG00000020906	GHSR
ENSSSCG00000001457	SLA-DQB1
ENSSSCG00000004596	LIPC
ENSSSCG00000009399	CYSLTR2
ENSSSCG00000004401	DDO
ENSSSCG00000027882	C1orf115
ENSSSCG00000022405	P2RX1
ENSSSCG00000001455	SLA-DRB1
ENSSSCG00000007264	protein_coding
ENSSSCG00000036575	USHBP1
ENSSSCG00000025996	MTUS2
ENSSSCG00000031271	STRADB
ENSSSCG00000015923	NOSTRIN
ENSSSCG00000032698	TPPP
ENSSSCG00000034389	miRNA
ENSSSCG00000013598	KANK3
ENSSSCG00000011477	ACOX2
ENSSSCG00000037821	RGS5
ENSSSCG00000001440	NOTCH4
ENSSSCG00000025486	MDH2
ENSSSCG00000010947	FBP2
ENSSSCG00000016215	protein_coding
ENSSSCG00000002818	PLLP
ENSSSCG00000038825	protein_coding
ENSSSCG00000004729	protein_coding
ENSSSCG00000025651	GFM1
ENSSSCG00000001456	protein_coding
ENSSSCG00000035736	protein_coding
ENSSSCG00000008877	ETFDH
ENSSSCG00000029034	COX4I1
ENSSSCG00000040013	MTUS1
ENSSSCG00000001470	SLA-DMA
ENSSSCG00000036411	ACOT13
ENSSSCG00000017462	KRT27
ENSSSCG00000002412	STON2
ENSSSCG00000015120	USP2
ENSSSCG00000039998	CLIC2
ENSSSCG00000028691	protein_coding
ENSSSCG00000041485	lncRNA
ENSSSCG00000001988	ADCY4
ENSSSCG00000000656	CLEC2B
ENSSSCG00000010359	LDB3
ENSSSCG00000042985	lncRNA
ENSSSCG00000013497	ANKRD24
ENSSSCG00000000005	CDPF1
ENSSSCG00000004687	B2M
ENSSSCG00000025284	COQ9
ENSSSCG00000013226	PTPMT1
ENSSSCG00000044172	pseudogene
ENSSSCG00000023972	DRAM1
ENSSSCG00000006829	SYPL2
ENSSSCG00000039244	PHYH
ENSSSCG00000031608	protein_coding
ENSSSCG00000024784	CACNA1S
ENSSSCG00000018092	ND6
ENSSSCG00000018080	ATP8
ENSSSCG00000016216	TUBA4A
ENSSSCG00000035224	protein_coding
ENSSSCG00000026940	CASP10
ENSSSCG00000037032	DNASE1L1
[truncated: 1,375 more rows]

## Sheet: cluster4_go
	ONTOLOGY	ID	Description	GeneRatio	BgRatio	pvalue	p.adjust	qvalue	geneID	Count
GO:0120036	BP	GO:0120036	plasma membrane bounded cell projection organization	39/262	357/6291	1.73364e-08	1.87986e-05	1.56267e-05	ISLR2/ADCYAP1/LIMA1/OSTN/GAP43/STMN1/EPHA3/DNAI2/RHOD/APBB2/PTPDC1/BTBD3/SLC9A3R1/MAP1B/SPEF2/PTPRZ1/PTN/ALCAM/PLD1/SLITRK3/VIM/TCTN3/KIF20B/BICDL1/NEFL/ROR2/PAQR3/DPYSL5/BMP7/PLPPR4/SH3GL2/IFT74/MNS1/EPHA7/TBC1D32/CDH11/PLEK2/CPNE5/CARMIL1	39
GO:0030030	BP	GO:0030030	cell projection organization	39/262	363/6291	2.76201e-08	1.87986e-05	1.56267e-05	ISLR2/ADCYAP1/LIMA1/OSTN/GAP43/STMN1/EPHA3/DNAI2/RHOD/APBB2/PTPDC1/BTBD3/SLC9A3R1/MAP1B/SPEF2/PTPRZ1/PTN/ALCAM/PLD1/SLITRK3/VIM/TCTN3/KIF20B/BICDL1/NEFL/ROR2/PAQR3/DPYSL5/BMP7/PLPPR4/SH3GL2/IFT74/MNS1/EPHA7/TBC1D32/CDH11/PLEK2/CPNE5/CARMIL1	39
GO:0035107	BP	GO:0035107	appendage morphogenesis	13/262	47/6291	3.33604e-08	1.87986e-05	1.56267e-05	PTCH1/GDF5/SOX9/TBX3/ROR2/SOX11/BMP7/GJA5/PBX1/OSR2/RSPO2/TBC1D32/GJA1	13
GO:0035108	BP	GO:0035108	limb morphogenesis	13/262	47/6291	3.33604e-08	1.87986e-05	1.56267e-05	PTCH1/GDF5/SOX9/TBX3/ROR2/SOX11/BMP7/GJA5/PBX1/OSR2/RSPO2/TBC1D32/GJA1	13
GO:0022008	BP	GO:0022008	neurogenesis	42/262	433/6291	1.45792e-07	5.69761e-05	4.73625e-05	ISLR2/ADCYAP1/OSTN/GAP43/PTCH1/STMN1/EPHA3/APBB2/BTBD3/SOX9/SLC9A3R1/MAP1B/WNT2/PTPRZ1/PTN/MAP2/COL3A1/MEF2C/DBX1/ALCAM/SLITRK3/VIM/KIF20B/BICDL1/NEFL/ROR2/DCT/PAQR3/SOX11/DPYSL5/BMP7/PLPPR4/PBX1/PLAG1/RSPO2/SH3GL2/EPHA7/GJA1/FABP7/CDH11/BTBD1/CPNE5	42
GO:0048699	BP	GO:0048699	generation of neurons	40/262	403/6291	1.62485e-07	5.69761e-05	4.73625e-05	ISLR2/ADCYAP1/OSTN/GAP43/PTCH1/STMN1/EPHA3/APBB2/BTBD3/SOX9/SLC9A3R1/MAP1B/WNT2/PTPRZ1/PTN/MAP2/COL3A1/MEF2C/DBX1/ALCAM/SLITRK3/VIM/KIF20B/BICDL1/NEFL/ROR2/DCT/PAQR3/SOX11/DPYSL5/BMP7/PLPPR4/PBX1/PLAG1/RSPO2/SH3GL2/EPHA7/GJA1/CDH11/CPNE5	40
GO:0048736	BP	GO:0048736	appendage development	13/262	54/6291	2.02222e-07	5.69761e-05	4.73625e-05	PTCH1/GDF5/SOX9/TBX3/ROR2/SOX11/BMP7/GJA5/PBX1/OSR2/RSPO2/TBC1D32/GJA1	13
GO:0060173	BP	GO:0060173	limb development	13/262	54/6291	2.02222e-07	5.69761e-05	4.73625e-05	PTCH1/GDF5/SOX9/TBX3/ROR2/SOX11/BMP7/GJA5/PBX1/OSR2/RSPO2/TBC1D32/GJA1	13
GO:0048598	BP	GO:0048598	embryonic morphogenesis	24/262	180/6291	3.32436e-07	8.32568e-05	6.92089e-05	DUSP5/HOXC4/PTCH1/GDF5/SOX9/SLC9A3R1/WNT2/INSIG1/MEF2C/KIF20B/TBX3/ROR2/SOX11/BMP7/GJA5/PBX1/MMP16/OSR2/RSPO2/CRB2/TBC1D32/GJA1/SPINT2/STRA6	24
GO:0030182	BP	GO:0030182	neuron differentiation	36/262	357/6291	4.9682e-07	0.000111983	9.30883e-05	ISLR2/ADCYAP1/OSTN/GAP43/PTCH1/STMN1/EPHA3/APBB2/BTBD3/SOX9/SLC9A3R1/MAP1B/WNT2/PTPRZ1/PTN/MAP2/MEF2C/DBX1/ALCAM/SLITRK3/VIM/KIF20B/BICDL1/NEFL/ROR2/PAQR3/SOX11/DPYSL5/BMP7/PLPPR4/PBX1/RSPO2/SH3GL2/EPHA7/CDH11/CPNE5	36
GO:0030326	BP	GO:0030326	embryonic limb morphogenesis	11/262	42/6291	7.1912e-07	0.000135075	0.000112284	PTCH1/GDF5/TBX3/ROR2/BMP7/GJA5/PBX1/OSR2/RSPO2/TBC1D32/GJA1	11
GO:0035113	BP	GO:0035113	embryonic appendage morphogenesis	11/262	42/6291	7.1912e-07	0.000135075	0.000112284	PTCH1/GDF5/TBX3/ROR2/BMP7/GJA5/PBX1/OSR2/RSPO2/TBC1D32/GJA1	11
GO:0031175	BP	GO:0031175	neuron projection development	27/262	234/6291	1.14561e-06	0.000198631	0.000165116	ISLR2/ADCYAP1/OSTN/GAP43/STMN1/EPHA3/APBB2/BTBD3/SLC9A3R1/MAP1B/PTPRZ1/PTN/ALCAM/SLITRK3/VIM/KIF20B/BICDL1/NEFL/ROR2/PAQR3/DPYSL5/BMP7/PLPPR4/SH3GL2/EPHA7/CDH11/CPNE5	27
GO:0048666	BP	GO:0048666	neuron development	29/262	269/6291	1.85069e-06	0.000297961	0.000247686	ISLR2/ADCYAP1/OSTN/GAP43/STMN1/EPHA3/APBB2/BTBD3/SLC9A3R1/MAP1B/PTPRZ1/PTN/MAP2/MEF2C/ALCAM/SLITRK3/VIM/KIF20B/BICDL1/NEFL/ROR2/PAQR3/DPYSL5/BMP7/PLPPR4/SH3GL2/EPHA7/CDH11/CPNE5	29
GO:0048568	BP	GO:0048568	embryonic organ development	19/262	141/6291	5.01744e-06	0.000753954	0.00062674	HOXC4/PTCH1/SOX9/SLC9A3R1/WNT2/INSIG1/MEF2C/TBX3/ROR2/SOX11/BMP7/GJA5/PBX1/MMP16/OSR2/CRB2/GJA1/SPINT2/STRA6	19
GO:0048812	BP	GO:0048812	neuron projection morphogenesis	20/262	158/6291	7.44348e-06	0.0010486	0.000871671	ISLR2/OSTN/GAP43/STMN1/EPHA3/APBB2/BTBD3/MAP1B/PTPRZ1/PTN/ALCAM/SLITRK3/KIF20B/DPYSL5/BMP7/PLPPR4/SH3GL2/EPHA7/CDH11/CPNE5	20
GO:0120039	BP	GO:0120039	plasma membrane bounded cell projection morphogenesis	20/262	162/6291	1.0904e-05	0.00144575	0.00120181	ISLR2/OSTN/GAP43/STMN1/EPHA3/APBB2/BTBD3/MAP1B/PTPRZ1/PTN/ALCAM/SLITRK3/KIF20B/DPYSL5/BMP7/PLPPR4/SH3GL2/EPHA7/CDH11/CPNE5	20
GO:0048858	BP	GO:0048858	cell projection morphogenesis	20/262	163/6291	1.19699e-05	0.0014989	0.00124599	ISLR2/OSTN/GAP43/STMN1/EPHA3/APBB2/BTBD3/MAP1B/PTPRZ1/PTN/ALCAM/SLITRK3/KIF20B/DPYSL5/BMP7/PLPPR4/SH3GL2/EPHA7/CDH11/CPNE5	20
GO:0009887	BP	GO:0009887	animal organ morphogenesis	29/262	298/6291	1.42069e-05	0.00160754	0.0013363	AQP3/HOXC4/BARX2/PTCH1/MYF6/SOX9/SLC9A3R1/WNT2/TSPAN12/PTN/INSIG1/COL3A1/MEF2C/TBX3/ROR2/CPE/SOX11/BMP7/GJA5/PBX1/PLAG1/E2F5/MMP16/OSR2/RSPO2/CRB2/MEGF9/GJA1/STRA6	29
GO:0060284	BP	GO:0060284	regulation of cell development	27/262	267/6291	1.42639e-05	0.00160754	0.0013363	ISLR2/AKAP1/MYOG/OSTN/CCNB1/PDE3A/MYF6/EPHA3/SOX9/WNT2/PTPRZ1/PTN/COL3A1/MEF2C/VIM/KIF20B/CDK1/ROR2/S1PR3/DCT/PAQR3/SOX11/BMP7/PBX1/PLAG1/EPHA7/CPNE5	27
GO:0032990	BP	GO:0032990	cell part morphogenesis	20/262	167/6291	1.72363e-05	0.00185003	0.00153788	ISLR2/OSTN/GAP43/STMN1/EPHA3/APBB2/BTBD3/MAP1B/PTPRZ1/PTN/ALCAM/SLITRK3/KIF20B/DPYSL5/BMP7/PLPPR4/SH3GL2/EPHA7/CDH11/CPNE5	20
GO:0007267	BP	GO:0007267	cell-cell signaling	36/262	427/6291	3.12712e-05	0.00320388	0.00266329	FKBP1B/PDYN/GJD2/ADCYAP1/LYPD1/GLRB/SYT13/P2RX3/CBLN2/SOX9/SLC9A3R1/GCK/WNT2/PTN/MEF2C/DKK3/ADRA2A/HTR7/MCU/TBX3/ROR2/CPE/SOX11/GJA5/SYT11/RSPO2/PYGO1/GJA1/RSPO3/WLS/SLC17A7/CDH11/JPH4/SSTR1/INSYN1/LRFN2	36
GO:0032989	BP	GO:0032989	cellular component morphogenesis	22/262	204/6291	3.4524e-05	0.00335289	0.00278716	ISLR2/MYOZ2/OSTN/GAP43/STMN1/EPHA3/APBB2/BTBD3/MAP1B/PTPRZ1/PTN/ALCAM/SLITRK3/KIF20B/DPYSL5/BMP7/PLPPR4/SH3GL2/EPHA7/CDH11/CFL2/CPNE5	22
GO:0060537	BP	GO:0060537	muscle tissue development	16/262	121/6291	3.6173e-05	0.00335289	0.00278716	MYOG/MYOZ2/PTCH1/MYF6/SOX9/WNT2/COL3A1/MEF2C/KLHL40/TBX3/SOX11/BMP7/GJA5/GJA1/CFL2/STRA6	16
GO:0048562	BP	GO:0048562	embryonic organ morphogenesis	14/262	96/6291	3.71882e-05	0.00335289	0.00278716	HOXC4/SOX9/SLC9A3R1/INSIG1/MEF2C/TBX3/ROR2/SOX11/BMP7/MMP16/OSR2/CRB2/GJA1/STRA6	14
GO:0045595	BP	GO:0045595	regulation of cell differentiation	39/262	486/6291	4.35882e-05	0.00377876	0.00314117	ISLR2/AKAP1/MYOG/OSTN/GLIPR2/CCNB1/PDE3A/PTCH1/MYF6/EPHA3/GDF5/SOX9/WNT2/PTPRZ1/PTN/INSIG1/COL3A1/ASB4/MEF2C/VIM/KIF20B/CDK1/TBX3/ROR2/S1PR3/DCT/MEDAG/PAQR3/SOX11/TRIM72/BMP7/PBX1/PLAG1/CRB2/CD109/EPHA7/GJA1/CPNE5/C1QL4	39
GO:0035137	BP	GO:0035137	hindlimb morphogenesis	5/262	11/6291	4.53361e-05	0.00378473	0.00314613	PTCH1/GDF5/TBX3/OSR2/RSPO2	5
GO:0051960	BP	GO:0051960	regulation of nervous system development	24/262	247/6291	8.32465e-05	0.00670135	0.00557063	ISLR2/OSTN/EPHA3/LRRN1/CBLN2/SOX9/LRRN3/WNT2/PTPRZ1/PTN/COL3A1/MEF2C/SLITRK3/VIM/KIF20B/ROR2/DCT/PAQR3/SOX11/BMP7/PBX1/PLAG1/EPHA7/CPNE5	24
GO:0061564	BP	GO:0061564	axon development	16/262	130/6291	8.76697e-05	0.00681405	0.00566432	ISLR2/GAP43/STMN1/EPHA3/APBB2/MAP1B/PTPRZ1/PTN/ALCAM/SLITRK3/NEFL/DPYSL5/BMP7/PLPPR4/EPHA7/CDH11	16
GO:0042391	BP	GO:0042391	regulation of membrane potential	13/262	92/6291	9.85986e-05	0.00715479	0.00594757	FKBP1B/KCNE4/GJD2/GLRB/MLLT11/SLC1A6/CACNA1D/KCNK1/GJA5/HCN3/GJA1/HCN4/INSYN1	13
GO:0000904	BP	GO:0000904	cell morphogenesis involved in differentiation	20/262	189/6291	0.000103233	0.00715479	0.00594757	ISLR2/GAP43/STMN1/EPHA3/APBB2/BTBD3/SLC9A3R1/MAP1B/PTPRZ1/PTN/MEF2C/ALCAM/SLITRK3/DPYSL5/BMP7/PLPPR4/MEGF9/EPHA7/SPINT2/CDH11	20
GO:0010720	BP	GO:0010720	positive regulation of cell development	17/262	146/6291	0.000106643	0.00715479	0.00594757	ISLR2/AKAP1/MYOG/PDE3A/MYF6/EPHA3/WNT2/PTN/MEF2C/KIF20B/CDK1/ROR2/DCT/SOX11/BMP7/PLAG1/CPNE5	17
GO:0048667	BP	GO:0048667	cell morphogenesis involved in neuron differentiation	17/262	146/6291	0.000106643	0.00715479	0.00594757	ISLR2/GAP43/STMN1/EPHA3/APBB2/BTBD3/SLC9A3R1/MAP1B/PTPRZ1/PTN/ALCAM/SLITRK3/DPYSL5/BMP7/PLPPR4/EPHA7/CDH11	17
GO:0000902	BP	GO:0000902	cell morphogenesis	25/262	267/6291	0.000107925	0.00715479	0.00594757	ISLR2/OSTN/GAP43/STMN1/EPHA3/APBB2/BTBD3/SLC9A3R1/MAP1B/PTPRZ1/PTN/MEF2C/ALCAM/SLITRK3/KIF20B/LRATD1/DPYSL5/BMP7/PLPPR4/MEGF9/SH3GL2/EPHA7/SPINT2/CDH11/CPNE5	25
GO:0051962	BP	GO:0051962	positive regulation of nervous system development	16/262	135/6291	0.00013798	0.00888592	0.00738661	ISLR2/EPHA3/LRRN1/CBLN2/LRRN3/WNT2/PTN/MEF2C/SLITRK3/KIF20B/ROR2/DCT/SOX11/BMP7/PLAG1/CPNE5	16
GO:0001501	BP	GO:0001501	skeletal system development	17/262	152/6291	0.000175685	0.0109999	0.00914386	HOXC4/BARX2/GDF5/SOX9/INSIG1/MEF2C/HAPLN1/TBX3/ROR2/SOX11/BMP7/GJA5/PBX1/MMP16/OSR2/RSPO2/GJA1	17
GO:0045597	BP	GO:0045597	positive regulation of cell differentiation	25/262	277/6291	0.000193842	0.0118086	0.00981618	ISLR2/AKAP1/MYOG/GLIPR2/PDE3A/PTCH1/MYF6/EPHA3/GDF5/SOX9/WNT2/PTN/ASB4/MEF2C/KIF20B/CDK1/ROR2/DCT/MEDAG/SOX11/BMP7/PLAG1/CRB2/GJA1/CPNE5	25
GO:0007389	BP	GO:0007389	pattern specification process	16/262	141/6291	0.000230209	0.013655	0.011351	HOXC4/PTCH1/MYF6/DNAI2/WNT2/MEF2C/DBX1/TBX3/ROR2/BMP7/PBX1/CRB2/IFT74/MNS1/TBC1D32/GJA1	16
GO:0007409	BP	GO:0007409	axonogenesis	14/262	115/6291	0.000272122	0.0157272	0.0130736	ISLR2/GAP43/STMN1/EPHA3/APBB2/MAP1B/PTPRZ1/ALCAM/SLITRK3/DPYSL5/BMP7/PLPPR4/EPHA7/CDH11	14
GO:0000070	BP	GO:0000070	mitotic sister chromatid segregation	8/262	42/6291	0.000279633	0.0157573	0.0130986	CCNB1/ZWINT/SPDL1/CDC6/SGO2/KIF18A/SGO1/NEK6	8
GO:0000819	BP	GO:0000819	sister chromatid segregation	9/262	54/6291	0.000336519	0.0184921	0.015372	CCNB1/ZWINT/SPDL1/RMI2/CDC6/SGO2/KIF18A/SGO1/NEK6	9
GO:0140014	BP	GO:0140014	mitotic nuclear division	11/262	78/6291	0.000344574	0.0184921	0.015372	CCNB1/ZWINT/SPDL1/CDC6/SGO2/KIF18A/SGO1/KIF11/KIF20B/BMP7/NEK6	11
GO:0001503	BP	GO:0001503	ossification	14/262	119/6291	0.000389411	0.0204124	0.0169682	MYOG/OSTN/BMP3/PTCH1/SOX9/PTN/MEF2C/SOX11/BMP7/PBX1/MMP16/OSR2/RSPO2/GJA1	14
GO:0009790	BP	GO:0009790	embryo development	26/262	308/6291	0.000417154	0.0213697	0.017764	DUSP5/HOXC4/CCNB1/PTCH1/MYF6/GDF5/SOX9/SLC9A3R1/WNT2/INSIG1/MEF2C/KIF20B/TBX3/ROR2/SOX11/BMP7/GJA5/PBX1/MMP16/OSR2/RSPO2/CRB2/TBC1D32/GJA1/SPINT2/STRA6	26
GO:0050767	BP	GO:0050767	regulation of neurogenesis	20/262	212/6291	0.000485478	0.0235249	0.0195555	ISLR2/OSTN/EPHA3/SOX9/WNT2/PTPRZ1/PTN/COL3A1/MEF2C/VIM/KIF20B/ROR2/DCT/PAQR3/SOX11/BMP7/PBX1/PLAG1/EPHA7/CPNE5	20
GO:0007010	BP	GO:0007010	cytoskeleton organization	31/262	399/6291	0.000501582	0.0235249	0.0195555	ALMS1/MYOZ2/LIMA1/CCNB1/STMN1/EPHA3/SPDL1/DNAI2/PARD6G/RHOD/SMTNL2/SOX9/SLC9A3R1/MAP1B/SPEF2/MAP2/CNN1/KIF18A/HCLS1/SGO1/VIM/KIF11/MCU/CDK1/PLK4/EPB41L1/GJA1/GAN/PLEK2/CFL2/CARMIL1	31
GO:0030198	BP	GO:0030198	extracellular matrix organization	10/262	69/6291	0.00051141	0.0235249	0.0195555	DPT/APBB2/SOX9/COL3A1/FMOD/COL8A1/POSTN/MMP16/MEGF9/SPINT2	10
GO:0030278	BP	GO:0030278	regulation of ossification	10/262	69/6291	0.00051141	0.0235249	0.0195555	OSTN/PTCH1/SOX9/PTN/MEF2C/SOX11/BMP7/PBX1/OSR2/GJA1	10
GO:0043062	BP	GO:0043062	extracellular structure organization	10/262	69/6291	0.00051141	0.0235249	0.0195555	DPT/APBB2/SOX9/COL3A1/FMOD/COL8A1/POSTN/MMP16/MEGF9/SPINT2	10
GO:0051094	BP	GO:0051094	positive regulation of developmental process	31/262	402/6291	0.000570267	0.0257077	0.02137	ISLR2/AKAP1/MYOG/GLIPR2/PDE3A/PTCH1/MYF6/EPHA3/LRRN1/GDF5/CBLN2/SOX9/LRRN3/WNT2/PTN/ASB4/MEF2C/SLITRK3/KIF20B/MCU/CDK1/ROR2/DCT/MEDAG/SOX11/BMP7/PLAG1/OSR2/CRB2/GJA1/CPNE5	31
GO:0010721	BP	GO:0010721	negative regulation of cell development	12/262	97/6291	0.000640032	0.0282869	0.0235141	OSTN/CCNB1/SOX9/PTN/COL3A1/VIM/S1PR3/PAQR3/SOX11/BMP7/PBX1/EPHA7	12
GO:0060562	BP	GO:0060562	epithelial tube morphogenesis	13/262	111/6291	0.000654272	0.0283602	0.023575	PTCH1/SOX9/WNT2/MEF2C/KIF20B/TBX3/SOX11/BMP7/PBX1/RSPO2/EPHA7/GJA1/SPINT2	13
GO:0001508	BP	GO:0001508	action potential	6/262	27/6291	0.000696364	0.0293377	0.0243875	FKBP1B/KCNE4/GJD2/CACNA1D/GJA5/HCN4	6
GO:0007517	BP	GO:0007517	muscle organ development	12/262	98/6291	0.000702855	0.0293377	0.0243875	MYOG/MYOZ2/MYF6/WNT2/COL3A1/MEF2C/KLHL40/SOX11/TRIM72/GJA1/CFL2/STRA6	12
GO:0003254	BP	GO:0003254	regulation of membrane depolarization	4/262	11/6291	0.000769464	0.0309709	0.0257452	MLLT11/GJA5/GJA1/HCN4	4
GO:0099623	BP	GO:0099623	regulation of cardiac muscle cell membrane repolarization	4/262	11/6291	0.000769464	0.0309709	0.0257452	KCNE4/CACNA1D/GJA5/GJA1	4
GO:0048729	BP	GO:0048729	tissue morphogenesis	18/262	191/6291	0.000938379	0.0365144	0.0303534	PTCH1/MYF6/SOX9/SLC9A3R1/WNT2/COL3A1/MEF2C/KIF20B/TBX3/ROR2/SOX11/BMP7/PBX1/RSPO2/CRB2/EPHA7/GJA1/SPINT2	18
GO:0003205	BP	GO:0003205	cardiac chamber development	8/262	50/6291	0.000953215	0.0365144	0.0303534	WNT2/MEF2C/TBX3/CPE/SOX11/BMP7/GJA5/STRA6	8
GO:0048285	BP	GO:0048285	organelle fission	14/262	130/6291	0.00095579	0.0365144	0.0303534	CCNB1/PDE3A/ZWINT/SPDL1/CDC6/SGO2/KIF18A/SGO1/KIF11/KIF20B/MCU/BMP7/NEK6/MTFR2	14
GO:0051261	BP	GO:0051261	protein depolymerization	7/262	39/6291	0.000981372	0.0368669	0.0306464	LIMA1/STMN1/MAP1B/KIF18A/SH3GL2/CFL2/CARMIL1	7
GO:0048589	BP	GO:0048589	developmental growth	18/262	193/6291	0.00105943	0.0370216	0.030775	ISLR2/OSTN/GAP43/PTCH1/GDF5/SOX9/MAP1B/WNT2/PTN/MEF2C/TEC/PLAG1/RSPO2/SH3GL2/EPHA7/GJA1/STRA6/CPNE5	18
GO:0048705	BP	GO:0048705	skeletal system morphogenesis	10/262	76/6291	0.00111113	0.0370216	0.030775	HOXC4/BARX2/SOX9/INSIG1/MEF2C/ROR2/SOX11/BMP7/MMP16/OSR2	10
GO:0120035	BP	GO:0120035	regulation of plasma membrane bounded cell projection organization	15/262	147/6291	0.00111199	0.0370216	0.030775	ISLR2/OSTN/GAP43/EPHA3/PTN/PLD1/VIM/ROR2/PAQR3/BMP7/MNS1/EPHA7/PLEK2/CPNE5/CARMIL1	15
GO:0035136	BP	GO:0035136	forelimb morphogenesis	4/262	12/6291	0.00111665	0.0370216	0.030775	GDF5/TBX3/OSR2/RSPO2	4
GO:0048745	BP	GO:0048745	smooth muscle tissue development	4/262	12/6291	0.00111665	0.0370216	0.030775	PTCH1/SOX9/COL3A1/STRA6	4
GO:0060306	BP	GO:0060306	regulation of membrane repolarization	4/262	12/6291	0.00111665	0.0370216	0.030775	KCNE4/CACNA1D/GJA5/GJA1	4
GO:0099622	BP	GO:0099622	cardiac muscle cell membrane repolarization	4/262	12/6291	0.00111665	0.0370216	0.030775	KCNE4/CACNA1D/GJA5/GJA1	4
GO:0061337	BP	GO:0061337	cardiac conduction	5/262	20/6291	0.00111689	0.0370216	0.030775	KCNE4/CACNA1D/GJA5/GJA1/HCN4	5
GO:0006813	BP	GO:0006813	potassium ion transport	9/262	64/6291	0.00121152	0.0395762	0.0328985	KCNE4/KCNS3/SLC12A2/CACNA1D/ADRA2A/KCNK1/KCNV1/HCN4/KCNJ4	9
GO:0000226	BP	GO:0000226	microtubule cytoskeleton organization	16/262	164/6291	0.0012418	0.0399253	0.0331887	CCNB1/STMN1/EPHA3/SPDL1/DNAI2/PARD6G/MAP1B/SPEF2/MAP2/CNN1/KIF18A/SGO1/KIF11/CDK1/PLK4/GJA1	16
GO:0002027	BP	GO:0002027	regulation of heart rate	6/262	30/6291	0.00125763	0.0399253	0.0331887	FKBP1B/KCNE4/CACNA1D/GJA5/SLC1A1/HCN4	6
GO:0031344	BP	GO:0031344	regulation of cell projection organization	15/262	149/6291	0.00127703	0.0399782	0.0332327	ISLR2/OSTN/GAP43/EPHA3/PTN/PLD1/VIM/ROR2/PAQR3/BMP7/MNS1/EPHA7/PLEK2/CPNE5/CARMIL1	15
GO:0001649	BP	GO:0001649	osteoblast differentiation	9/262	65/6291	0.00135612	0.0409178	0.0340138	OSTN/BMP3/PTCH1/SOX9/MEF2C/SOX11/BMP7/RSPO2/GJA1	9
GO:0003007	BP	GO:0003007	heart morphogenesis	10/262	78/6291	0.00136151	0.0409178	0.0340138	PTCH1/SOX9/WNT2/MEF2C/TBX3/CPE/SOX11/BMP7/GJA5/GJA1	10
GO:0050768	BP	GO:0050768	negative regulation of neurogenesis	10/262	78/6291	0.00136151	0.0409178	0.0340138	OSTN/SOX9/PTN/COL3A1/VIM/PAQR3/SOX11/BMP7/PBX1/EPHA7	10
GO:0035637	BP	GO:0035637	multicellular organismal signaling	6/262	31/6291	0.0015059	0.044662	0.0371262	FKBP1B/KCNE4/CACNA1D/GJA5/GJA1/HCN4	6
GO:0086091	BP	GO:0086091	regulation of heart rate by cardiac conduction	4/262	13/6291	0.00156055	0.0450761	0.0374704	KCNE4/CACNA1D/GJA5/HCN4	4
GO:2000648	BP	GO:2000648	positive regulation of stem cell proliferation	4/262	13/6291	0.00156055	0.0450761	0.0374704	TBX3/DCT/SOX11/GJA1	4
GO:0007163	BP	GO:0007163	establishment or maintenance of cell polarity	8/262	54/6291	0.00159986	0.0450761	0.0374704	SPDL1/PARD6G/SLC9A3R1/MAP1B/KIF20B/CRB2/GJA1/SPINT2	8
GO:0071805	BP	GO:0071805	potassium ion transmembrane transport	8/262	54/6291	0.00159986	0.0450761	0.0374704	KCNE4/KCNS3/SLC12A2/CACNA1D/KCNK1/KCNV1/HCN4/KCNJ4	8
GO:0007417	BP	GO:0007417	central nervous system development	19/262	217/6291	0.00164465	0.045766	0.038044	PTCH1/IGF2BP1/BTBD3/SOX9/WNT2/PTPRZ1/PTN/MAP2/COL3A1/HAPLN1/DBX1/VIM/TBX3/DCT/SOX11/BMP7/EPHA7/FABP7/CDH11	19
GO:0042733	BP	GO:0042733	embryonic digit morphogenesis	5/262	22/6291	0.0017718	0.0473377	0.0393505	TBX3/ROR2/OSR2/TBC1D32/GJA1	5
GO:0072091	BP	GO:0072091	regulation of stem cell proliferation	5/262	22/6291	0.0017718	0.0473377	0.0393505	PTN/TBX3/DCT/SOX11/GJA1	5
GO:0007368	BP	GO:0007368	determination of left/right symmetry	6/262	32/6291	0.00178982	0.0473377	0.0393505	DNAI2/MEF2C/TBX3/IFT74/TBC1D32/GJA1	6
GO:0030500	BP	GO:0030500	regulation of bone mineralization	6/262	32/6291	0.00178982	0.0473377	0.0393505	SOX9/PTN/MEF2C/BMP7/OSR2/GJA1	6
GO:0060538	BP	GO:0060538	skeletal muscle organ development	8/262	55/6291	0.00180614	0.0473377	0.0393505	MYOG/MYOZ2/MYF6/MEF2C/KLHL40/SOX11/CFL2/STRA6	8
GO:1903522	BP	GO:1903522	regulation of blood circulation	9/262	68/6291	0.00187516	0.0482694	0.0401249	FKBP1B/KCNE4/AVPR1A/CACNA1D/ADRA2A/GJA5/SLC1A1/GJA1/HCN4	9
GO:0045596	BP	GO:0045596	negative regulation of cell differentiation	18/262	203/6291	0.00188452	0.0482694	0.0401249	OSTN/CCNB1/PTCH1/GDF5/SOX9/PTN/INSIG1/COL3A1/VIM/TBX3/S1PR3/PAQR3/SOX11/TRIM72/BMP7/PBX1/EPHA7/C1QL4	18
GO:0034765	BP	GO:0034765	regulation of ion transmembrane transport	12/262	110/6291	0.00195376	0.0494807	0.0411319	FKBP1B/KCNE4/KCNS3/SLC9A3R1/CACNA1D/ADRA2A/GJA5/HCN3/KCNV1/GJA1/HCN4/KCNJ4	12
GO:0031226	CC	GO:0031226	intrinsic component of plasma membrane	36/280	380/7116	6.34226e-07	0.000170607	0.000132186	F2RL2/AVPR1A/GLRB/KCNS3/SYT13/IGF1R/P2RX3/EPHA3/TSPAN12/TSPAN33/EPHA4/CNTN5/SLC1A6/ALCAM/SLITRK3/CACNA1D/PTH1R/ADRA2A/HTR7/KCNK1/ROR2/PLPPR4/GJA5/HCN3/SYT11/MMP16/KCNV1/SLC1A1/AQP9/EPHA7/SLCO3A1/SSTR1/HCN4/STRA6/LRFN2/ACVR1B	36
GO:0005887	CC	GO:0005887	integral component of plasma membrane	34/280	359/7116	1.3502e-06	0.000181601	0.000140705	F2RL2/AVPR1A/GLRB/KCNS3/SYT13/IGF1R/P2RX3/EPHA3/TSPAN12/TSPAN33/EPHA4/SLC1A6/SLITRK3/CACNA1D/PTH1R/ADRA2A/HTR7/KCNK1/ROR2/PLPPR4/GJA5/HCN3/SYT11/MMP16/KCNV1/SLC1A1/AQP9/EPHA7/SLCO3A1/SSTR1/HCN4/STRA6/LRFN2/ACVR1B	34
GO:0045202	CC	GO:0045202	synapse	27/280	299/7116	4.18322e-05	0.00291455	0.00225819	PDYN/GJD2/LYPD1/GLRB/SYT13/GAP43/P2RX3/CBLN2/MAP1B/PTPRZ1/CNTN5/HAPLN1/SLC1A6/PLD1/SLITRK3/CACNA1D/HTR7/PRSS12/PLPPR4/SYT11/SH3GL2/EPHA7/SLC17A7/CDH11/INSYN1/LRFN2/TAMALIN	27
GO:0098590	CC	GO:0098590	plasma membrane region	24/280	251/7116	4.55989e-05	0.00291455	0.00225819	AQP3/F2RL2/GLRB/LIMA1/GAP43/PTCH1/PARD6G/SLC9A3R1/CNTN5/SLC12A2/SLC1A6/KIF18A/PLD1/SLITRK3/CACNA1D/MTTP/SLC4A4/PLPPR4/CRB2/SLC1A1/GJA1/LRP8/LRFN2/KCNJ4	24
GO:0062023	CC	GO:0062023	collagen-containing extracellular matrix	10/280	56/7116	5.41737e-05	0.00291455	0.00225819	SPARC/WNT2/PTPRZ1/COL3A1/ANGPTL1/FMOD/ANGPTL6/POSTN/MEGF9/TNC	10
GO:0031012	CC	GO:0031012	extracellular matrix	15/280	120/7116	6.5821e-05	0.00295097	0.00228641	LRRN1/SPARC/LRRN3/WNT2/PTPRZ1/COL3A1/ANGPTL1/FMOD/HAPLN1/ANGPTL6/COL8A1/POSTN/MMP16/MEGF9/TNC	15
GO:0043005	CC	GO:0043005	neuron projection	23/280	251/7116	0.000126617	0.00439742	0.00340712	PDYN/ADCYAP1/GLRB/SYT13/GAP43/IGF1R/P2RX3/STMN1/EPHA3/NRSN1/SLC9A3R1/MAP1B/SLC12A2/ALCAM/VIM/HTR7/ROR2/PRSS12/DPYSL5/SYT11/EPHA7/SSTR1/CPNE5	23
GO:0042995	CC	GO:0042995	cell projection	34/280	447/7116	0.000141665	0.00439742	0.00340712	PDYN/ADCYAP1/GLRB/LIMA1/SYT13/GAP43/IGF1R/P2RX3/CCDC181/PTCH1/STMN1/EPHA3/DNAI2/NRSN1/SLC9A3R1/MAP1B/SPEF2/SLC12A2/KIF18A/ALCAM/VIM/HTR7/ROR2/PRSS12/DPYSL5/S100A11/SYT11/IFT74/MNS1/EPHA7/FABP7/SSTR1/CPNE5/CARMIL1	34
GO:0099240	CC	GO:0099240	intrinsic component of synaptic membrane	6/280	22/7116	0.000154003	0.00439742	0.00340712	CNTN5/SLC1A6/SLITRK3/CACNA1D/PLPPR4/LRFN2	6
GO:0099080	CC	GO:0099080	supramolecular complex	26/280	307/7116	0.000168688	0.00439742	0.00340712	FKBP1B/MAP1LC3C/MYOZ2/CCNB1/ZWINT/STMN1/SPDL1/IGF2BP1/SMTNL2/MAP1B/MAP2/SGO2/COL3A1/CNN1/KIF18A/CACNA1D/SGO1/VIM/KIF11/CDK1/NEFL/MNS1/GJA1/MYH7/CFL2/BTBD1	26
GO:0120025	CC	GO:0120025	plasma membrane bounded cell projection	33/280	434/7116	0.00017982	0.00439742	0.00340712	PDYN/ADCYAP1/GLRB/LIMA1/SYT13/GAP43/IGF1R/P2RX3/CCDC181/PTCH1/STMN1/EPHA3/DNAI2/NRSN1/SLC9A3R1/MAP1B/SPEF2/SLC12A2/KIF18A/ALCAM/VIM/HTR7/ROR2/PRSS12/DPYSL5/S100A11/SYT11/IFT74/MNS1/EPHA7/SSTR1/CPNE5/CARMIL1	33
GO:0000922	CC	GO:0000922	spindle pole	8/280	43/7116	0.000226866	0.00508557	0.0039403	CCNB1/SPDL1/CDC6/SGO1/KIF11/KIF20B/NEK6/DLGAP5	8
GO:0015630	CC	GO:0015630	microtubule cytoskeleton	24/280	295/7116	0.000544639	0.0112698	0.00873186	NUAK1/CCNB1/CCDC181/STMN1/SPDL1/DNAI2/SMTNL2/CDC6/MAP1B/SPEF2/MAP2/CNN1/KIF18A/SGO1/KIF11/KIF20B/CDK1/BICDL1/CCDC92/PLK4/PLAG1/NEK6/IFT74/DLGAP5	24
GO:0099699	CC	GO:0099699	integral component of synaptic membrane	5/280	19/7116	0.00067157	0.0129037	0.00999781	SLC1A6/SLITRK3/CACNA1D/PLPPR4/LRFN2	5
GO:0043025	CC	GO:0043025	neuronal cell body	9/280	66/7116	0.00102503	0.017952	0.0139092	PDYN/ADCYAP1/NRSN1/MAP1B/SLC12A2/ALCAM/DPYSL5/FABP7/CPNE5	9
GO:0030054	CC	GO:0030054	cell junction	32/280	460/7116	0.00107195	0.017952	0.0139092	AQP3/PDYN/GJD2/LYPD1/GLRB/LIMA1/SYT13/GAP43/P2RX3/CBLN2/MAP1B/PTPRZ1/CNTN5/HAPLN1/SLC1A6/PLD1/SLITRK3/CACNA1D/HTR7/PRSS12/PLPPR4/GJA5/SYT11/SH3GL2/EPHA7/GJA1/FABP7/SLC17A7/CDH11/INSYN1/LRFN2/TAMALIN	32
GO:0099081	CC	GO:0099081	supramolecular polymer	18/280	206/7116	0.00120125	0.017952	0.0139092	FKBP1B/MYOZ2/STMN1/SMTNL2/MAP1B/MAP2/COL3A1/CNN1/KIF18A/CACNA1D/VIM/KIF11/CDK1/NEFL/MNS1/GJA1/MYH7/CFL2	18
GO:0099512	CC	GO:0099512	supramolecular fiber	18/280	206/7116	0.00120125	0.017952	0.0139092	FKBP1B/MYOZ2/STMN1/SMTNL2/MAP1B/MAP2/COL3A1/CNN1/KIF18A/CACNA1D/VIM/KIF11/CDK1/NEFL/MNS1/GJA1/MYH7/CFL2	18
GO:0005819	CC	GO:0005819	spindle	10/280	83/7116	0.00145096	0.0205425	0.0159163	CCNB1/SPDL1/CDC6/KIF18A/SGO1/KIF11/KIF20B/CDK1/NEK6/DLGAP5	10
GO:0098685	CC	GO:0098685	Schaffer collateral - CA1 synapse	4/280	14/7116	0.00171773	0.0231034	0.0179005	P2RX3/CDH11/LRFN2/TAMALIN	4
GO:0016324	CC	GO:0016324	apical plasma membrane	8/280	62/7116	0.00277158	0.0354985	0.0275043	F2RL2/PARD6G/SLC9A3R1/SLC12A2/PLD1/CRB2/SLC1A1/GJA1	8
GO:0000776	CC	GO:0000776	kinetochore	6/280	37/7116	0.00292142	0.0354985	0.0275043	CCNB1/ZWINT/SPDL1/SGO2/KIF18A/SGO1	6
GO:0098984	CC	GO:0098984	neuron to neuron synapse	7/280	50/7116	0.00316716	0.0354985	0.0275043	GAP43/P2RX3/MAP1B/PLPPR4/SYT11/INSYN1/LRFN2	7
GO:0099572	CC	GO:0099572	postsynaptic specialization	7/280	50/7116	0.00316716	0.0354985	0.0275043	GAP43/MAP1B/SLITRK3/PLPPR4/SYT11/INSYN1/LRFN2	7
GO:0000779	CC	GO:0000779	condensed chromosome, centromeric region	4/280	18/7116	0.00463733	0.0498976	0.0386607	CCNB1/SPDL1/SGO2/SGO1	4
GO:0005539	MF	GO:0005539	glycosaminoglycan binding	11/263	53/6948	3.43878e-06	0.001348	0.001209	ADA2/PTCH1/HMMR/PTN/HAPLN1/VCAN/POSTN/EXTL2/RSPO2/AWN/ACAN	11
GO:0022843	MF	GO:0022843	voltage-gated cation channel activity	9/263	47/6948	5.35842e-05	0.00647195	0.00580459	KCNE4/KCNS3/KCNAB2/CACNA1D/KCNK1/HCN3/KCNV1/HCN4/KCNJ4	9
GO:0005249	MF	GO:0005249	voltage-gated potassium channel activity	8/263	37/6948	5.62576e-05	0.00647195	0.00580459	KCNE4/KCNS3/KCNAB2/KCNK1/HCN3/KCNV1/HCN4/KCNJ4	8
GO:0015267	MF	GO:0015267	channel activity	19/263	188/6948	8.25504e-05	0.00647195	0.00580459	AQP3/KCNE4/GJD2/GLRB/KCNS3/P2RX3/KCNAB2/AQP11/ANO3/CACNA1D/MCU/KCNK1/GJA5/HCN3/KCNV1/AQP9/GJA1/HCN4/KCNJ4	19
GO:0022803	MF	GO:0022803	passive transmembrane transporter activity	19/263	188/6948	8.25504e-05	0.00647195	0.00580459	AQP3/KCNE4/GJD2/GLRB/KCNS3/P2RX3/KCNAB2/AQP11/ANO3/CACNA1D/MCU/KCNK1/GJA5/HCN3/KCNV1/AQP9/GJA1/HCN4/KCNJ4	19
GO:0015631	MF	GO:0015631	tubulin binding	13/263	104/6948	0.000136634	0.00892675	0.00800627	MAP1LC3C/CCDC181/STMN1/MAP1B/MAP2/CNN1/KIF18A/KIF11/KIF20B/DPYSL5/SYT11/IFT74/GJA1	13
GO:0005267	MF	GO:0005267	potassium channel activity	8/263	49/6948	0.000443263	0.0237924	0.0213391	KCNE4/KCNS3/KCNAB2/KCNK1/HCN3/KCNV1/HCN4/KCNJ4	8
GO:0015079	MF	GO:0015079	potassium ion transmembrane transporter activity	9/263	62/6948	0.000485559	0.0237924	0.0213391	KCNE4/KCNS3/KCNAB2/SLC12A2/KCNK1/HCN3/KCNV1/HCN4/KCNJ4	9
GO:0005244	MF	GO:0005244	voltage-gated ion channel activity	9/263	63/6948	0.000548091	0.0238724	0.0214108	KCNE4/KCNS3/KCNAB2/CACNA1D/KCNK1/HCN3/KCNV1/HCN4/KCNJ4	9
GO:0022832	MF	GO:0022832	voltage-gated channel activity	9/263	64/6948	0.000617075	0.0241893	0.0216951	KCNE4/KCNS3/KCNAB2/CACNA1D/KCNK1/HCN3/KCNV1/HCN4/KCNJ4	9
GO:0001216	MF	GO:0001216	DNA-binding transcription activator activity	15/263	158/6948	0.000898374	0.0320148	0.0287136	HOXC4/ARID3A/BARX2/ZNF292/MYOG/MYF6/SOX9/MEF2C/TBX3/SOX11/PBX1/PLAG1/E2F5/OSR2/NFAT5	15
GO:0008017	MF	GO:0008017	microtubule binding	9/263	71/6948	0.00132492	0.0432807	0.0388178	MAP1LC3C/CCDC181/MAP1B/MAP2/CNN1/KIF18A/KIF11/KIF20B/DPYSL5	9

## Sheet: cluster3_go
	ONTOLOGY	ID	Description	GeneRatio	BgRatio	pvalue	p.adjust	qvalue	geneID	Count
GO:0002683	BP	GO:0002683	negative regulation of immune system process	17/408	112/6291	0.000802136	0.0196316	0.0164722	VSIG4/CEBPB/CCL2/DHX58/STAT5B/STAT5A/HOXA5/IL13RA2/BCL6/GATA2/PPARG/DUSP10/VSIR/PTK2B/TNFAIP3/TGFB1/NFKBIA	17	3.09575
GO:0099081	CC	GO:0099081	supramolecular polymer	23/432	206/7116	0.00323111	0.0330407	0.0273191	TPT1/TNNI2/SMPX/TNNT3/ABRA/ITGB1BP2/SYNC/DES/TCAP/PECAM1/TUBB4A/MYOZ1/DMTN/SNCA/TMOD4/CAPN3/TPM1/TUBE1/FHL5/FHL3/HRC/KIFC1/IFFO1	23	2.49065
GO:0099512	CC	GO:0099512	supramolecular fiber	23/432	206/7116	0.00323111	0.0330407	0.0273191	TPT1/TNNI2/SMPX/TNNT3/ABRA/ITGB1BP2/SYNC/DES/TCAP/PECAM1/TUBB4A/MYOZ1/DMTN/SNCA/TMOD4/CAPN3/TPM1/TUBE1/FHL5/FHL3/HRC/KIFC1/IFFO1	23	2.49065
GO:0043292	CC	GO:0043292	contractile fiber	15/432	57/7116	9.15e-07	2.11e-05	1.75e-05	TNNI2/SMPX/TNNT3/ABRA/ITGB1BP2/SYNC/DES/TCAP/PECAM1/MYOZ1/TMOD4/CAPN3/FHL5/FHL3/HRC	15	6.03839
GO:0030017	CC	GO:0030017	sarcomere	14/432	48/7116	5.37e-07	1.42e-05	1.17e-05	TNNI2/SMPX/TNNT3/ABRA/ITGB1BP2/SYNC/DES/TCAP/MYOZ1/TMOD4/CAPN3/FHL5/FHL3/HRC	14	6.27025
GO:0030016	CC	GO:0030016	myofibril	14/432	54/7116	2.58e-06	5.11e-05	4.22e-05	TNNI2/SMPX/TNNT3/ABRA/ITGB1BP2/SYNC/DES/TCAP/MYOZ1/TMOD4/CAPN3/FHL5/FHL3/HRC	14	5.58864
GO:0050865	BP	GO:0050865	regulation of cell activation	20/408	157/6291	0.00266717	0.0460067	0.0386026	TNFSF13/VSIG4/CEBPB/CD9/STAT5B/STAT5A/DPP4/IL13RA2/BCL6/DUSP10/VSIR/DMTN/SNCA/FCER1G/NR4A3/IL33/CAPN3/PRDM1/TNFAIP3/TGFB1	20	2.57395
GO:0010941	BP	GO:0010941	regulation of cell death	44/408	434/6291	0.00171769	0.0345853	0.0290193	TNFSF12/UBE2B/GADD45G/CEBPB/NTF3/PTTG1IP/PPARGC1A/PIM2/ATP5IF1/FAM162A/CASP10/GADD45B/CCL2/STAT5B/STAT5A/RAMP2/CYCS/HOXA5/WNT16/FRZB/NR4A2/G0S2/CD36/ANGPTL4/TMEM109/BCL6/GATA2/PPARG/ACOX2/P2RX7/CLU/PTK2B/SNCA/CTSZ/ENDOG/NR4A3/ALPK2/CAPN3/TNFAIP3/NTF4/PLEKHF1/AMIGO2/YBX3/GLS2	44	2.76505
GO:0001570	BP	GO:0001570	vasculogenesis	7/408	25/6291	0.000791852	0.0195484	0.0164024	TMEM100/RAMP2/ADM/RAP1A/ENG/RRAS/TGFB1	7	3.10136
GO:0003707	MF	GO:0003707	steroid hormone receptor activity	10/414	40/6948	8.52e-05	0.0195845	0.0180608	THRA/NR5A2/NR4A2/NR2F1/ESRRA/PPARG/NR4A3/RORA/ESRRB/PPARA	10	4.06981
GO:0045638	BP	GO:0045638	negative regulation of myeloid cell differentiation	6/408	22/6291	0.00219325	0.0404328	0.0339257	STAT5B/STAT5A/HOXA5/GATA2/PTK2B/NFKBIA	6	2.65891
GO:0048821	BP	GO:0048821	erythrocyte development	5/408	16/6291	0.00269007	0.0460067	0.0386026	SLC4A1/ALAS2/BCL6/DMTN/SRF	5	2.57024
GO:1990542	BP	GO:1990542	mitochondrial transmembrane transport	8/408	36/6291	0.00176456	0.0352787	0.0296011	SLC25A28/ATP5F1D/CYC1/ATP5ME/SMDT1/COX5B/ROMO1/MPC2	8	2.75336
GO:0030215	MF	GO:0030215	semaphorin receptor binding	5/414	10/6948	0.000143947	0.0220719	0.0203546	SEMA3G/SEMA3B/SEMA3F/SEMA4D/SEMA6C	5	3.8418
GO:0006099	BP	GO:0006099	tricarboxylic acid cycle	6/408	14/6291	0.000137743	0.00620718	0.00520823	SDHC/SDHB/SDHD/IDH3G/IDH3B/ACO2	6	3.86093
GO:0009896	BP	GO:0009896	positive regulation of catabolic process	17/408	125/6291	0.00273967	0.0462971	0.0388463	SCT/TOB1/TNFSF12/PTTG1IP/PIM2/ATP5IF1/PLIN5/PRR5L/PNPLA2/VSIR/P2RX7/CLU/PTK2B/SNCA/TNFAIP3/PLEKHF1/RGMA	17	2.5623
GO:0051241	BP	GO:0051241	negative regulation of multicellular organismal process	37/408	350/6291	0.00193275	0.0370748	0.0311082	SCT/TOB1/CAV3/DNAJA4/VSIG4/ATP2A2/SNAPIN/ACP5/RTN4/KCNE3/CD9/GHSR/CHAD/DHX58/STAT5B/STAT5A/HOXA2/HOXA5/FRZB/ADM/BCL6/GATA2/PPARG/SEMA3G/DUSP10/VSIR/TRPV4/P2RX7/PTK2B/ALPK2/TNFAIP3/TGFB1/RGMA/NFKBIA/HOMER2/SRF/YBX3	37	2.71382
GO:0051240	BP	GO:0051240	positive regulation of multicellular organismal process	50/408	496/6291	0.000942563	0.0219339	0.018404	SCT/P2RY2/TNFSF13/IRF8/CEBPB/RTN4/C5AR1/PPARGC1A/SS18L2/KLF10/FLOT1/GHSR/TMEM100/HOXB7/HAP1/DHX58/STAT5B/STAT5A/RAMP2/PLEKHM1/HOXA5/HOXD3/G0S2/CD36/ADM/AVPR2/BCL6/GATA2/DUSP10/FGFR2/VSIR/P2RX7/CLU/PTK2B/DMTN/PPP1R16B/CCM2L/ADRA1D/RAP1A/FCER1G/NR4A3/IL33/NTRK3/TNFAIP3/RRAS/HRC/TGFB1/AKT2/SRF/YBX3	50	3.02569
GO:0019725	BP	GO:0019725	cellular homeostasis	33/408	286/6291	0.000776865	0.0193467	0.0162331	SCT/CAV3/CLIC2/CXCR4/ATP2A2/SNAPIN/PRND/RTN4/XK/C5AR1/CCR5/SLC31A2/GPR20/SMDT1/HAP1/SLC4A1/PLCD4/DLD/CD36/NOX4/STIM1/ALAS2/TRPV4/P2RX7/PTK2B/SNCA/ADRA1D/ATP1A2/MPC2/CAPN3/HRC/TGFB1/SRF	33	3.10965
GO:0055082	BP	GO:0055082	cellular chemical homeostasis	31/408	245/6291	0.000225262	0.00786073	0.00659566	SCT/CAV3/CLIC2/CXCR4/ATP2A2/SNAPIN/PRND/RTN4/XK/C5AR1/CCR5/SLC31A2/GPR20/SMDT1/HAP1/SLC4A1/PLCD4/CD36/NOX4/STIM1/ALAS2/TRPV4/P2RX7/PTK2B/SNCA/ADRA1D/ATP1A2/MPC2/CAPN3/HRC/TGFB1	31	3.64731
GO:0048878	BP	GO:0048878	chemical homeostasis	39/408	358/6291	0.000825655	0.0200345	0.0168102	SCT/CAV3/CLIC2/CXCR4/ATP2A2/SNAPIN/PRND/ACP5/RTN4/XK/C5AR1/CCR5/SLC31A2/GPR20/SMDT1/HAP1/SLC4A1/PLCD4/CD36/STEAP1/NOX4/STIM1/ANGPTL4/ALAS2/PPARG/ACOX2/GOT1/TRPV4/P2RX7/PTK2B/SNCA/ADRA1D/ATP1A2/MPC2/CAPN3/HRC/TGFB1/HOMER2/SRF	39	3.0832
GO:0032103	BP	GO:0032103	positive regulation of response to external stimulus	17/408	121/6291	0.00192416	0.0370748	0.0311082	RARRES2/CEBPB/PDE2A/C5AR1/GHSR/DHX58/STAT5B/STAT5A/TLR8/PTK2B/SNCA/ZBP1/IL33/TGFB1/NFKBIA/PLA2G7/GPSM3	17	2.71576
GO:0006090	BP	GO:0006090	pyruvate metabolic process	10/408	37/6291	8.4e-05	0.00432746	0.00363102	PDHB/PFKM/ENO3/SLC4A1/PGAM2/HOGA1/P2RX7/MPC2/NR4A3/TPI1	10	4.0757
GO:0045446	BP	GO:0045446	endothelial cell differentiation	9/408	39/6291	0.000686539	0.0175593	0.0147334	PDE2A/TMEM100/HOXB5/PECAM1/MARVELD2/ROBO4/PPP1R16B/RAP1A/F11R	9	3.16333
GO:0003158	BP	GO:0003158	endothelium development	9/408	45/6291	0.00203038	0.0381739	0.0320304	PDE2A/TMEM100/HOXB5/PECAM1/MARVELD2/ROBO4/PPP1R16B/RAP1A/F11R	9	2.69242
GO:0061028	BP	GO:0061028	establishment of endothelial barrier	7/408	19/6291	0.000116645	0.00551927	0.00463102	PDE2A/PECAM1/MARVELD2/ROBO4/PPP1R16B/RAP1A/F11R	7	3.93313
GO:0001885	BP	GO:0001885	endothelial cell development	7/408	23/6291	0.000452244	0.0131012	0.0109928	PDE2A/PECAM1/MARVELD2/ROBO4/PPP1R16B/RAP1A/F11R	7	3.34463
GO:0003008	BP	GO:0003008	system process	47/408	464/6291	0.00121725	0.02618	0.0219668	OTOS/SCT/CAV3/P2RY2/RCVRN/KCNE5/ATP2A2/NTF3/TNNI2/TNNT3/PDE2A/C5AR1/KCNE3/MTG1/TPP1/CCL2/TMEM100/TCAP/RAMP2/SLC4A1/SCN4A/MARVELD2/PGAM2/HOXA5/CD36/NOX4/RAB3A/PDE4A/ADM/AVPR2/CCDC39/PPARG/LMCD1/MYOZ1/TRPV4/P2RX7/SNCA/ADRA1D/TMOD4/F11R/NR4A3/TPM1/NTF4/HRC/TGFB1/HOMER2/SRF	47	2.91462
GO:0038179	BP	GO:0038179	neurotrophin signaling pathway	5/408	13/6291	0.000932322	0.0218749	0.0183545	NTF3/HAP1/DOK5/AKT1S1/NTF4	5	3.03043
GO:0061061	BP	GO:0061061	muscle structure development	25/408	185/6291	0.000335206	0.0109385	0.00917812	NMRK2/CAV3/ATP2A2/TNNT3/XK/SRPK3/FLOT1/CD9/TCAP/RAMP2/KLHL41/NOX4/ADM/FHL1/FGFR2/MYOZ1/RBM38/CCM2L/TMOD4/ALPK2/CAPN3/VGLL2/TGFB1/SRF/YBX3	25	3.47469
GO:0005747	CC	GO:0005747	mitochondrial respiratory chain complex I	9/432	31/7116	6.25e-05	0.00086204	0.000712761	NDUFA5/NDUFB2/NDUFB4/NDUFA10/NDUFA2/NDUFV1/NDUFB5/NDUFB6/NDUFB8	9	4.2038
GO:0030964	CC	GO:0030964	NADH dehydrogenase complex	9/432	31/7116	6.25e-05	0.00086204	0.000712761	NDUFA5/NDUFB2/NDUFB4/NDUFA10/NDUFA2/NDUFV1/NDUFB5/NDUFB6/NDUFB8	9	4.2038
GO:0045271	CC	GO:0045271	respiratory chain complex I	9/432	31/7116	6.25e-05	0.00086204	0.000712761	NDUFA5/NDUFB2/NDUFB4/NDUFA10/NDUFA2/NDUFV1/NDUFB5/NDUFB6/NDUFB8	9	4.2038
GO:0005746	CC	GO:0005746	mitochondrial respirasome	16/432	49/7116	1.35e-08	7.13e-07	5.9e-07	NDUFA5/NDUFB2/CYC1/NDUFB4/SDHC/UQCR10/COX5A/SDHB/NDUFA10/SDHD/NDUFA2/UQCRQ/NDUFV1/NDUFB5/NDUFB6/NDUFB8	16	7.86983
GO:0098803	CC	GO:0098803	respiratory chain complex	16/432	52/7116	3.53e-08	1.24e-06	1.03e-06	NDUFA5/NDUFB2/CYC1/NDUFB4/SDHC/UQCR10/COX5A/SDHB/NDUFA10/SDHD/NDUFA2/UQCRQ/NDUFV1/NDUFB5/NDUFB6/NDUFB8	16	7.4528
GO:0070469	CC	GO:0070469	respirasome	17/432	62/7116	8.83e-08	2.54e-06	2.1e-06	NDUFA5/NDUFB2/CYC1/NDUFB4/SDHC/UQCR10/COX5A/SDHB/CYCS/NDUFA10/SDHD/NDUFA2/UQCRQ/NDUFV1/NDUFB5/NDUFB6/NDUFB8	17	7.05426
GO:1990204	CC	GO:1990204	oxidoreductase complex	23/432	59/7116	1.1e-13	3.48e-11	2.88e-11	NDUFA5/MRPS36/GP91-PHOX/NDUFB2/CYC1/NDUFB4/SDHC/PDHB/UQCR10/SDHB/NDUFA10/NCF2/DLD/SDHD/NOX4/NDUFA2/UQCRQ/NDUFV1/NDUFB5/NDUFB6/NDUFB8/DUOX2/GPD1	23	12.9589
GO:0098798	CC	GO:0098798	mitochondrial protein complex	28/432	118/7116	2.3e-10	1.46e-08	1.21e-08	NDUFA5/MRPS36/ATP5F1D/MRPL33/NDUFB2/CYC1/NDUFB4/SDHC/MRPS18B/PDHB/UQCR10/COX5A/ATP5ME/SMDT1/SDHB/NDUFA10/SDHD/MRPL48/NDUFA2/UQCRQ/MICOS13/NDUFV1/ATP5PO/NDUFB5/NDUFB6/ROMO1/MRPL24/NDUFB8	28	9.63802
GO:0055114	BP	GO:0055114	oxidation-reduction process	37/408	186/6291	4.37e-10	1.81e-07	1.52e-07	NDUFA5/GP91-PHOX/ATP5F1D/ETFRF1/CYC1/SDHC/PPARGC1A/UQCR10/COX5A/PFKM/SDHB/ACADVL/CYCS/NDUFA10/DLD/SDHD/NOX4/NDUFA2/UQCRQ/PLIN5/NDUFV1/IDH3G/ACOX2/NDUFB6/SNCA/COX5B/PHKG1/IDH3B/NDUFB8/NDUFB9/PHYHD1/NR4A3/DUOX2/GYS1/PLA2G7/GPD1/ACO2	37	9.35906
GO:0022904	BP	GO:0022904	respiratory electron transport chain	18/408	43/6291	3.85e-11	3.64e-08	3.06e-08	NDUFA5/ETFRF1/CYC1/SDHC/PPARGC1A/UQCR10/COX5A/SDHB/CYCS/NDUFA10/SDHD/UQCRQ/NDUFV1/NDUFB6/SNCA/COX5B/NDUFB8/NDUFB9	18	10.4144
GO:0022900	BP	GO:0022900	electron transport chain	18/408	46/6291	1.49e-10	8.45e-08	7.09e-08	NDUFA5/ETFRF1/CYC1/SDHC/PPARGC1A/UQCR10/COX5A/SDHB/CYCS/NDUFA10/SDHD/UQCRQ/NDUFV1/NDUFB6/SNCA/COX5B/NDUFB8/NDUFB9	18	9.8275
GO:0098800	CC	GO:0098800	inner mitochondrial membrane protein complex	22/432	69/7116	4.15e-11	4.39e-09	3.63e-09	NDUFA5/ATP5F1D/NDUFB2/CYC1/NDUFB4/SDHC/UQCR10/COX5A/ATP5ME/SMDT1/SDHB/NDUFA10/SDHD/NDUFA2/UQCRQ/MICOS13/NDUFV1/ATP5PO/NDUFB5/NDUFB6/ROMO1/NDUFB8	22	10.382
GO:0031967	CC	GO:0031967	organelle envelope	44/432	339/7116	1e-06	2.11e-05	1.75e-05	NDUFA5/ATP5F1D/GOT2/NDUFB2/RTN4/CYC1/NDUFB4/SDHC/MTG1/UQCR10/COX5A/ATP5ME/TIMM8B/S100A6/SMDT1/SDHB/COX10/ACADVL/CYCS/NDUFA10/SDHD/NDUFA2/UQCRQ/MICOS13/NDUFV1/FUNDC2/PGRMC1/ATP1B4/ALAS2/ATP5PO/NDUFB5/NDUFB6/ANXA11/P2RX7/TMEM120B/CLU/COX5B/ROMO1/MPC2/NDUFB8/ENDOG/ATP5F1A/FBXL4/TMEM201	44	5.99984
GO:0031975	CC	GO:0031975	envelope	44/432	339/7116	1e-06	2.11e-05	1.75e-05	NDUFA5/ATP5F1D/GOT2/NDUFB2/RTN4/CYC1/NDUFB4/SDHC/MTG1/UQCR10/COX5A/ATP5ME/TIMM8B/S100A6/SMDT1/SDHB/COX10/ACADVL/CYCS/NDUFA10/SDHD/NDUFA2/UQCRQ/MICOS13/NDUFV1/FUNDC2/PGRMC1/ATP1B4/ALAS2/ATP5PO/NDUFB5/NDUFB6/ANXA11/P2RX7/TMEM120B/CLU/COX5B/ROMO1/MPC2/NDUFB8/ENDOG/ATP5F1A/FBXL4/TMEM201	44	5.99984
GO:0019866	CC	GO:0019866	organelle inner membrane	35/432	158/7116	9.87e-12	1.56e-09	1.29e-09	NDUFA5/ATP5F1D/GOT2/NDUFB2/CYC1/NDUFB4/SDHC/MTG1/UQCR10/COX5A/ATP5ME/TIMM8B/SMDT1/SDHB/NDUFA10/SDHD/NDUFA2/UQCRQ/MICOS13/NDUFV1/ATP1B4/ALAS2/ATP5PO/NDUFB5/NDUFB6/P2RX7/TMEM120B/CLU/COX5B/ROMO1/MPC2/NDUFB8/ENDOG/ATP5F1A/TMEM201	35	11.0058
GO:0005743	CC	GO:0005743	mitochondrial inner membrane	31/432	141/7116	1.94e-10	1.46e-08	1.21e-08	NDUFA5/ATP5F1D/GOT2/NDUFB2/CYC1/NDUFB4/SDHC/MTG1/UQCR10/COX5A/ATP5ME/TIMM8B/SMDT1/SDHB/NDUFA10/SDHD/NDUFA2/UQCRQ/MICOS13/NDUFV1/ALAS2/ATP5PO/NDUFB5/NDUFB6/CLU/COX5B/ROMO1/MPC2/NDUFB8/ENDOG/ATP5F1A	31	9.71208
GO:0031966	CC	GO:0031966	mitochondrial membrane	35/432	209/7116	2.81e-08	1.11e-06	9.21e-07	NDUFA5/ATP5F1D/GOT2/NDUFB2/CYC1/NDUFB4/SDHC/MTG1/UQCR10/COX5A/ATP5ME/TIMM8B/SMDT1/SDHB/COX10/ACADVL/NDUFA10/SDHD/NDUFA2/UQCRQ/MICOS13/NDUFV1/FUNDC2/PGRMC1/ALAS2/ATP5PO/NDUFB5/NDUFB6/CLU/COX5B/ROMO1/MPC2/NDUFB8/ENDOG/ATP5F1A	35	7.55125
GO:0005740	CC	GO:0005740	mitochondrial envelope	37/432	225/7116	1.83e-08	8.29e-07	6.85e-07	NDUFA5/ATP5F1D/GOT2/NDUFB2/CYC1/NDUFB4/SDHC/MTG1/UQCR10/COX5A/ATP5ME/TIMM8B/SMDT1/SDHB/COX10/ACADVL/CYCS/NDUFA10/SDHD/NDUFA2/UQCRQ/MICOS13/NDUFV1/FUNDC2/PGRMC1/ALAS2/ATP5PO/NDUFB5/NDUFB6/CLU/COX5B/ROMO1/MPC2/NDUFB8/ENDOG/ATP5F1A/FBXL4	37	7.73753
GO:0015980	BP	GO:0015980	energy derivation by oxidation of organic compounds	25/408	88/6291	1.3e-10	8.45e-08	7.09e-08	NDUFA5/ATP5F1D/ETFRF1/CYC1/SDHC/PPARGC1A/UQCR10/COX5A/SDHB/CYCS/NDUFA10/SDHD/UQCRQ/NDUFV1/IDH3G/NDUFB6/SNCA/COX5B/PHKG1/IDH3B/NDUFB8/NDUFB9/NR4A3/GYS1/ACO2	25	9.8862
GO:0045333	BP	GO:0045333	cellular respiration	23/408	64/6291	3.19e-12	9.04e-09	7.59e-09	NDUFA5/ATP5F1D/ETFRF1/CYC1/SDHC/PPARGC1A/UQCR10/COX5A/SDHB/CYCS/NDUFA10/SDHD/UQCRQ/NDUFV1/IDH3G/NDUFB6/SNCA/COX5B/IDH3B/NDUFB8/NDUFB9/NR4A3/ACO2	23	11.4968
GO:0006091	BP	GO:0006091	generation of precursor metabolites and energy	32/408	145/6291	4.47e-10	1.81e-07	1.52e-07	NDUFA5/ATP5F1D/ETFRF1/CYC1/SDHC/PPARGC1A/UQCR10/COX5A/ATP5ME/PFKM/SDHB/ENO3/SLC4A1/PGAM2/CYCS/NDUFA10/SDHD/UQCRQ/NDUFV1/IDH3G/NDUFB6/P2RX7/SNCA/COX5B/PHKG1/IDH3B/NDUFB8/NDUFB9/NR4A3/GYS1/TPI1/ACO2	32	9.3493
GO:0006120	BP	GO:0006120	mitochondrial electron transport, NADH to ubiquinone	5/408	11/6291	0.000373106	0.0115301	0.00967447	NDUFA10/NDUFV1/NDUFB6/NDUFB8/NDUFB9	5	3.42817
GO:0005759	CC	GO:0005759	mitochondrial matrix	18/432	102/7116	3.47e-05	0.000578176	0.000478054	MRPS36/MRPL33/GOT2/CBR2/MRPS18B/MTG1/ACSM5/DDX28/PDHB/AK3/ACADVL/NDUFA10/DLD/MRPL48/ATG4D/ALAS2/BCKDK/MRPL24	18	4.46028
GO:0009150	BP	GO:0009150	purine ribonucleotide metabolic process	25/408	124/6291	2.51e-07	5.33e-05	4.47e-05	MCEE/ATP5F1D/CYC1/PDE2A/PPARGC1A/ACSM5/PDHB/ATP5ME/AK3/PFKM/ENO3/ATP5MC1/SLC4A1/PGAM2/ATP5PO/P2RX7/SNCA/COX5B/ACSS2/AMPD1/MPC2/ATP5F1A/TGFB1/TPI1/ADSL	25	6.59948
GO:0009259	BP	GO:0009259	ribonucleotide metabolic process	25/408	127/6291	4.07e-07	7.7e-05	6.46e-05	MCEE/ATP5F1D/CYC1/PDE2A/PPARGC1A/ACSM5/PDHB/ATP5ME/AK3/PFKM/ENO3/ATP5MC1/SLC4A1/PGAM2/ATP5PO/P2RX7/SNCA/COX5B/ACSS2/AMPD1/MPC2/ATP5F1A/TGFB1/TPI1/ADSL	25	6.39051
GO:0019693	BP	GO:0019693	ribose phosphate metabolic process	25/408	130/6291	6.47e-07	0.000114825	9.63e-05	MCEE/ATP5F1D/CYC1/PDE2A/PPARGC1A/ACSM5/PDHB/ATP5ME/AK3/PFKM/ENO3/ATP5MC1/SLC4A1/PGAM2/ATP5PO/P2RX7/SNCA/COX5B/ACSS2/AMPD1/MPC2/ATP5F1A/TGFB1/TPI1/ADSL	25	6.18901
GO:0006163	BP	GO:0006163	purine nucleotide metabolic process	25/408	133/6291	1.01e-06	0.000159691	0.000133991	MCEE/ATP5F1D/CYC1/PDE2A/PPARGC1A/ACSM5/PDHB/ATP5ME/AK3/PFKM/ENO3/ATP5MC1/SLC4A1/PGAM2/ATP5PO/P2RX7/SNCA/COX5B/ACSS2/AMPD1/MPC2/ATP5F1A/TGFB1/TPI1/ADSL	25	5.99461
GO:0072521	BP	GO:0072521	purine-containing compound metabolic process	25/408	144/6291	4.6e-06	0.000502431	0.000421572	MCEE/ATP5F1D/CYC1/PDE2A/PPARGC1A/ACSM5/PDHB/ATP5ME/AK3/PFKM/ENO3/ATP5MC1/SLC4A1/PGAM2/ATP5PO/P2RX7/SNCA/COX5B/ACSS2/AMPD1/MPC2/ATP5F1A/TGFB1/TPI1/ADSL	25	5.33712
GO:0009117	BP	GO:0009117	nucleotide metabolic process	25/408	160/6291	3.06e-05	0.00228704	0.00191897	MCEE/ATP5F1D/CYC1/PDE2A/PPARGC1A/ACSM5/PDHB/ATP5ME/AK3/PFKM/ENO3/ATP5MC1/SLC4A1/PGAM2/ATP5PO/P2RX7/SNCA/COX5B/ACSS2/AMPD1/MPC2/ATP5F1A/TGFB1/TPI1/ADSL	25	4.51374
GO:0006753	BP	GO:0006753	nucleoside phosphate metabolic process	25/408	162/6291	3.8e-05	0.00269584	0.00226198	MCEE/ATP5F1D/CYC1/PDE2A/PPARGC1A/ACSM5/PDHB/ATP5ME/AK3/PFKM/ENO3/ATP5MC1/SLC4A1/PGAM2/ATP5PO/P2RX7/SNCA/COX5B/ACSS2/AMPD1/MPC2/ATP5F1A/TGFB1/TPI1/ADSL	25	4.42041
GO:0055086	BP	GO:0055086	nucleobase-containing small molecule metabolic process	25/408	190/6291	0.000505246	0.0137922	0.0115726	MCEE/ATP5F1D/CYC1/PDE2A/PPARGC1A/ACSM5/PDHB/ATP5ME/AK3/PFKM/ENO3/ATP5MC1/SLC4A1/PGAM2/ATP5PO/P2RX7/SNCA/COX5B/ACSS2/AMPD1/MPC2/ATP5F1A/TGFB1/TPI1/ADSL	25	3.2965
GO:1904064	BP	GO:1904064	positive regulation of cation transmembrane transport	6/408	22/6291	0.00219325	0.0404328	0.0339257	KCNE5/HAP1/STIM1/TRPV4/SNCA/CAPN3	6	2.65891
GO:0034767	BP	GO:0034767	positive regulation of ion transmembrane transport	7/408	26/6291	0.00102405	0.0232583	0.0195152	KCNE5/HAP1/STIM1/TRPV4/P2RX7/SNCA/CAPN3	7	2.98968
GO:0007160	BP	GO:0007160	cell-matrix adhesion	11/408	48/6291	0.000189134	0.00727997	0.00610837	ITGB2/PECAM1/HOXD3/ITGB6/CD36/BCL6/PTK2B/DMTN/ADAM15/RRAS/SRF	11	3.72323
GO:0031589	BP	GO:0031589	cell-substrate adhesion	13/408	83/6291	0.00242924	0.0443146	0.0371828	ITGB2/PECAM1/HOXD3/ITGB6/CD36/ANGPTL4/BCL6/PTK2B/DMTN/DMP1/ADAM15/RRAS/SRF	13	2.61453
GO:0055094	BP	GO:0055094	response to lipoprotein particle	5/408	10/6291	0.000214907	0.00782206	0.00656321	ITGB2/CD9/CD36/PPARG/FCER1G	5	3.66775
GO:0071402	BP	GO:0071402	cellular response to lipoprotein particle stimulus	5/408	10/6291	0.000214907	0.00782206	0.00656321	ITGB2/CD9/CD36/PPARG/FCER1G	5	3.66775
GO:0030018	CC	GO:0030018	Z disc	9/432	28/7116	2.52e-05	0.000470538	0.000389056	ITGB1BP2/SYNC/DES/TCAP/MYOZ1/CAPN3/FHL5/FHL3/HRC	9	4.59802
GO:0031674	CC	GO:0031674	I band	9/432	30/7116	4.69e-05	0.000742914	0.000614264	ITGB1BP2/SYNC/DES/TCAP/MYOZ1/CAPN3/FHL5/FHL3/HRC	9	4.32909
GO:0030099	BP	GO:0030099	myeloid cell differentiation	18/408	130/6291	0.00169397	0.0343513	0.028823	IRF8/CEBPB/KLF10/ATP5IF1/HOXB7/STAT5B/STAT5A/SLC4A1/HOXA5/ALAS2/BCL6/GATA2/PPARG/PTK2B/DMTN/TGFB1/NFKBIA/SRF	18	2.77109
GO:0016234	CC	GO:0016234	inclusion body	5/432	15/7116	0.00145493	0.017739	0.0146671	HSPB7/HAP1/HOXD3/CLU/SNCA	5	2.83716
GO:0008092	MF	GO:0008092	cytoskeletal protein binding	37/414	297/6948	1.27e-05	0.00583168	0.00537796	HSPB7/CAV3/CXCR4/ACTN3/XIRP1/TNNI2/TPPP/TNNT3/ABRA/DMD/SPAG8/CCR5/APC2/MYO1C/DES/TCAP/HAP1/SLC4A1/FMNL1/PTPN4/RAB3A/PPARG/TWF2/NRAP/MYOZ1/ACTN2/CLU/DMTN/SNCA/TMOD4/CAPN3/TPM1/FHL3/TMEM201/PSTPIP1/HOMER2/KIFC1	37	4.89696
GO:0008089	BP	GO:0008089	anterograde axonal transport	4/408	10/6291	0.00267443	0.0460067	0.0386026	HSPB1/SNAPIN/HAP1/MGARP	4	2.57277
GO:0042554	BP	GO:0042554	superoxide anion generation	5/408	15/6291	0.00195208	0.0371944	0.0312085	GP91-PHOX/ACP5/NOX4/DUOX2/TGFB1	5	2.7095
GO:0006801	BP	GO:0006801	superoxide metabolic process	6/408	22/6291	0.00219325	0.0404328	0.0339257	GP91-PHOX/ACP5/CD36/NOX4/DUOX2/TGFB1	6	2.65891
GO:0072593	BP	GO:0072593	reactive oxygen species metabolic process	16/408	84/6291	7.8e-05	0.0042663	0.0035797	GP91-PHOX/ACP5/ATP5IF1/CD36/NOX4/HBB/PLIN5/P2RX7/CLU/PTK2B/SNCA/HBM/ROMO1/DUOX2/TGFB1/GLS2	16	4.10774
GO:0006954	BP	GO:0006954	inflammatory response	28/408	233/6291	0.00103338	0.0232838	0.0195366	CYSLTR1/GP91-PHOX/RARRES2/CEBPB/CD163/ACP5/PDE2A/C5AR1/CCR5/IL2RA/GHSR/CCL2/STAT5B/STAT5A/F8/TLR8/BCL6/PPARG/DUSP10/P2RX7/CLU/SNCA/IL4R/IL33/TNFAIP3/TGFB1/NFKBIA/GPSM3	28	2.98574
GO:0042775	BP	GO:0042775	mitochondrial ATP synthesis coupled electron transport	14/408	32/6291	3e-09	1.07e-06	8.94e-07	CYC1/SDHC/UQCR10/COX5A/CYCS/NDUFA10/SDHD/UQCRQ/NDUFV1/NDUFB6/SNCA/COX5B/NDUFB8/NDUFB9	14	8.52243
GO:0042773	BP	GO:0042773	ATP synthesis coupled electron transport	14/408	38/6291	4.29e-08	1.22e-05	1.02e-05	CYC1/SDHC/UQCR10/COX5A/CYCS/NDUFA10/SDHD/UQCRQ/NDUFV1/NDUFB6/SNCA/COX5B/NDUFB8/NDUFB9	14	7.36725
GO:0032101	BP	GO:0032101	regulation of response to external stimulus	32/408	247/6291	0.000114029	0.0054869	0.00460386	CXCR4/RARRES2/CEBPB/ACP5/PDE2A/C5AR1/CD9/GHSR/CCL2/DHX58/STAT5B/STAT5A/CD36/TLR8/BCL6/PPARG/SEMA3G/DUSP10/MYOZ1/PTK2B/DMTN/SNCA/ZBP1/FCER1G/IL33/CAPN3/TNFAIP3/TGFB1/RGMA/NFKBIA/PLA2G7/GPSM3	32	3.94299
GO:0003779	MF	GO:0003779	actin binding	20/414	143/6948	0.000287178	0.0330255	0.030456	CXCR4/ACTN3/XIRP1/TNNI2/ABRA/DMD/CCR5/MYO1C/FMNL1/TWF2/NRAP/MYOZ1/ACTN2/DMTN/SNCA/TMOD4/TPM1/FHL3/TMEM201/HOMER2	20	3.54185
GO:0090407	BP	GO:0090407	organophosphate biosynthetic process	24/408	168/6291	0.000187927	0.00727997	0.00610837	CRLS1/CKM/ATP5F1D/CYC1/PPARGC1A/PDHB/ATP5ME/AK3/ATP5MC1/PLCD4/CKMT2/ATP5PO/PTK2B/SNCA/COX5B/PIGQ/ACSS2/AMPD1/MPC2/ATP5F1A/TGFB1/FITM1/TPI1/ADSL	24	3.72601
GO:0050848	BP	GO:0050848	regulation of calcium-mediated signaling	8/408	24/6291	8.54e-05	0.00432746	0.00363102	CLIC2/TMEM100/HAP1/LMCD1/MYOZ1/PTK2B/HRC/HOMER2	8	4.06874
GO:2001257	BP	GO:2001257	regulation of cation channel activity	8/408	29/6291	0.000373641	0.0115301	0.00967447	CLIC2/KCNE5/KCNE3/CACNB1/HAP1/STIM1/KLHL24/HRC	8	3.42755
GO:0034702	CC	GO:0034702	ion channel complex	11/432	70/7116	0.00303543	0.0330407	0.0273191	CLIC2/KCNE5/CACNG4/KCNE3/SMDT1/CACNB1/SCN4A/KCNMB1/KCNQ5/TTYH1/CACNG6	11	2.51778
GO:1902495	CC	GO:1902495	transmembrane transporter complex	12/432	77/7116	0.00214579	0.0251932	0.0208305	CLIC2/KCNE5/CACNG4/KCNE3/SMDT1/CACNB1/SCN4A/KCNMB1/ATP1B4/KCNQ5/TTYH1/CACNG6	12	2.66841
GO:1990351	CC	GO:1990351	transporter complex	12/432	78/7116	0.00240039	0.0271759	0.0224698	CLIC2/KCNE5/CACNG4/KCNE3/SMDT1/CACNB1/SCN4A/KCNMB1/ATP1B4/KCNQ5/TTYH1/CACNG6	12	2.61972
GO:0051279	BP	GO:0051279	regulation of release of sequestered calcium ion into cytosol	6/408	21/6291	0.0016859	0.0343513	0.028823	CLIC2/HAP1/PTK2B/SNCA/CAPN3/HRC	6	2.77317
GO:0010522	BP	GO:0010522	regulation of calcium ion transport into cytosol	7/408	27/6291	0.00130659	0.0272751	0.0228856	CLIC2/HAP1/P2RX7/PTK2B/SNCA/CAPN3/HRC	7	2.88386
GO:0019932	BP	GO:0019932	second-messenger-mediated signaling	22/408	163/6291	0.000768164	0.0192993	0.0161933	CLIC2/CXCR4/UBE2B/ATP2A2/PDE2A/CCR5/TMEM100/HAP1/RAMP2/RAMP1/CD36/PDE4A/ADM/LMCD1/CALML5/MYOZ1/PTK2B/DMTN/ADRA1D/HRC/HOMER2/RCAN2	22	3.11455
GO:0007204	BP	GO:0007204	positive regulation of cytosolic calcium ion concentration	15/408	95/6291	0.00106409	0.0237871	0.0199589	CLIC2/CXCR4/C5AR1/CCR5/GPR20/HAP1/PLCD4/CD36/TRPV4/P2RX7/PTK2B/SNCA/ADRA1D/CAPN3/HRC	15	2.97302
GO:0019722	BP	GO:0019722	calcium-mediated signaling	14/408	73/6291	0.000201632	0.00763244	0.00640411	CLIC2/CXCR4/ATP2A2/CCR5/TMEM100/HAP1/LMCD1/CALML5/MYOZ1/PTK2B/DMTN/HRC/HOMER2/RCAN2	14	3.69544
GO:0051235	BP	GO:0051235	maintenance of location	17/408	90/6291	5.23e-05	0.00337507	0.0028319	CLIC2/CCR5/HAP1/STAT5B/STAT5A/PLCD4/CD36/PLIN5/PPARG/CHCHD10/P2RX7/PTK2B/SNCA/CAPN3/HRC/FITM1/NFKBIA	17	4.28143
GO:0097553	BP	GO:0097553	calcium ion transmembrane import into cytosol	10/408	37/6291	8.4e-05	0.00432746	0.00363102	CLIC2/CCR5/HAP1/PLCD4/TRPV4/P2RX7/PTK2B/SNCA/CAPN3/HRC	10	4.0757
GO:0060402	BP	GO:0060402	calcium ion transport into cytosol	10/408	40/6291	0.000171471	0.00717564	0.00602082	CLIC2/CCR5/HAP1/PLCD4/TRPV4/P2RX7/PTK2B/SNCA/CAPN3/HRC	10	3.76581
GO:0051208	BP	GO:0051208	sequestering of calcium ion	9/408	33/6291	0.000176927	0.00717564	0.00602082	CLIC2/CCR5/HAP1/PLCD4/P2RX7/PTK2B/SNCA/CAPN3/HRC	9	3.75221
GO:0051209	BP	GO:0051209	release of sequestered calcium ion into cytosol	9/408	33/6291	0.000176927	0.00717564	0.00602082	CLIC2/CCR5/HAP1/PLCD4/P2RX7/PTK2B/SNCA/CAPN3/HRC	9	3.75221
GO:0051282	BP	GO:0051282	regulation of sequestering of calcium ion	9/408	33/6291	0.000176927	0.00717564	0.00602082	CLIC2/CCR5/HAP1/PLCD4/P2RX7/PTK2B/SNCA/CAPN3/HRC	9	3.75221
GO:0051283	BP	GO:0051283	negative regulation of sequestering of calcium ion	9/408	33/6291	0.000176927	0.00717564	0.00602082	CLIC2/CCR5/HAP1/PLCD4/P2RX7/PTK2B/SNCA/CAPN3/HRC	9	3.75221
GO:0051651	BP	GO:0051651	maintenance of location in cell	10/408	55/6291	0.0024681	0.0446302	0.0374476	CLIC2/CCR5/HAP1/PLCD4/CHCHD10/P2RX7/PTK2B/SNCA/CAPN3/HRC	10	2.60764
GO:0060401	BP	GO:0060401	cytosolic calcium ion transport	12/408	46/6291	2.43e-05	0.00191447	0.00160637	CLIC2/ATP2A2/CCR5/SMDT1/HAP1/PLCD4/TRPV4/P2RX7/PTK2B/SNCA/CAPN3/HRC	12	4.61481
GO:0019637	BP	GO:0019637	organophosphate metabolic process	35/408	332/6291	0.00267051	0.0460067	0.0386026	CISH/CRLS1/CKM/MCEE/ATP5F1D/CYC1/PDE2A/PPARGC1A/ACSM5/PDHB/ATP5ME/AK3/PFKM/ENO3/ATP5MC1/SLC4A1/PGAM2/PLCD4/CKMT2/ATP5PO/P2RX7/PTK2B/SNCA/COX5B/PIGQ/ACSS2/AMPD1/MPC2/ATP5F1A/TGFB1/FITM1/PLA2G7/TPI1/GPD1/ADSL	35	2.57341
GO:0030168	BP	GO:0030168	platelet activation	6/408	23/6291	0.00280773	0.0468891	0.039343	CD9/F8/DMTN/PEAR1/FCER1G/SRF	6	2.55164
GO:0007155	BP	GO:0007155	cell adhesion	36/408	345/6291	0.00277366	0.0465943	0.0390956	CD34/CXCR4/CDH5/VSIG4/CEBPB/VTN/ITGB2/FLOT1/CD9/STAT5B/STAT5A/PECAM1/HOXD3/DPP4/ITGB6/CD36/ESAM/ANGPTL4/BCL6/CLDN11/DUSP10/VSIR/PTK2B/DMTN/DMP1/CCM2L/SIGLEC1/ADAM15/PEAR1/F11R/ENG/NR4A3/RRAS/TGFB1/CDH13/SRF	36	2.55695
GO:0055002	BP	GO:0055002	striated muscle cell development	10/408	53/6291	0.00184799	0.0362126	0.0303847	CAV3/TNNT3/XK/TCAP/KLHL41/MYOZ1/TMOD4/ALPK2/CAPN3/SRF	10	2.7333
GO:0051146	BP	GO:0051146	striated muscle cell differentiation	15/408	92/6291	0.000755323	0.0191461	0.0160648	CAV3/TNNT3/XK/FLOT1/CD9/TCAP/KLHL41/NOX4/MYOZ1/RBM38/TMOD4/ALPK2/CAPN3/TGFB1/SRF	15	3.12187
GO:0030239	BP	GO:0030239	myofibril assembly	8/408	28/6291	0.000286562	0.0096851	0.00812643	CAV3/TNNT3/TCAP/KLHL41/MYOZ1/TMOD4/CAPN3/SRF	8	3.54278
GO:0045214	BP	GO:0045214	sarcomere organization	6/408	16/6291	0.000328507	0.0108445	0.00909927	CAV3/TNNT3/KLHL41/MYOZ1/CAPN3/SRF	6	3.48346
GO:0010927	BP	GO:0010927	cellular component assembly involved in morphogenesis	10/408	41/6291	0.000213893	0.00782206	0.00656321	CAV3/TNNT3/CD9/TCAP/KLHL41/MYOZ1/TMOD4/CAPN3/NCMAP/SRF	10	3.6698
GO:0003009	BP	GO:0003009	skeletal muscle contraction	5/408	11/6291	0.000373106	0.0115301	0.00967447	CAV3/TNNI2/TNNT3/TCAP/SCN4A	5	3.42817
GO:0050879	BP	GO:0050879	multicellular organismal movement	5/408	13/6291	0.000932322	0.0218749	0.0183545	CAV3/TNNI2/TNNT3/TCAP/SCN4A	5	3.03043
GO:0050881	BP	GO:0050881	musculoskeletal movement	5/408	13/6291	0.000932322	0.0218749	0.0183545	CAV3/TNNI2/TNNT3/TCAP/SCN4A	5	3.03043
GO:0048646	BP	GO:0048646	anatomical structure formation involved in morphogenesis	37/408	339/6291	0.00108388	0.0240401	0.0201712	CAV3/RTN4/TNNT3/C5AR1/FLOT1/CD9/TMEM100/CHAD/TCAP/RAMP2/PECAM1/HOXA5/RAMP1/KLHL41/CD36/ROBO4/ANGPTL4/ADM/BCL6/GATA2/PPARG/FGFR2/MYOZ1/PTK2B/DMP1/PPP1R16B/TMOD4/ENG/NR4A3/CAPN3/TNFAIP3/NCMAP/RRAS/NTF4/TGFB1/RGMA/SRF	37	2.96502
GO:0003013	BP	GO:0003013	circulatory system process	18/408	131/6291	0.00184953	0.0362126	0.0303847	CAV3/P2RY2/KCNE5/ATP2A2/TNNT3/PDE2A/KCNE3/TCAP/RAMP2/NOX4/ADM/AVPR2/PPARG/TRPV4/ADRA1D/TPM1/HRC/TGFB1	18	2.73294
GO:0008015	BP	GO:0008015	blood circulation	17/408	125/6291	0.00273967	0.0462971	0.0388463	CAV3/P2RY2/KCNE5/ATP2A2/TNNT3/PDE2A/KCNE3/TCAP/RAMP2/ADM/AVPR2/PPARG/TRPV4/ADRA1D/TPM1/HRC/TGFB1	17	2.5623
GO:0098797	CC	GO:0098797	plasma membrane protein complex	26/432	182/7116	3.47e-05	0.000578176	0.000478054	CAV3/KCNE5/CACNG4/GP91-PHOX/CDH5/KCNE3/SSPN/ITGB2/FLOT1/INHA/CACNB1/RAMP2/SCN4A/KCNMB1/RAMP1/ITGB6/NCF2/NOX4/GJC2/ATP1B4/FCER1G/DUOX2/KCNQ5/CACNG6/SLA-DOA/SLA-DMA	26	4.46025
GO:0015672	BP	GO:0015672	monovalent inorganic cation transport	19/408	118/6291	0.000183694	0.00727997	0.00610837	CAV3/KCNE5/ATP5F1D/CYC1/KCNE3/KCNK5/ATP5ME/ATP5MC1/SCN4A/ATP1B4/ATP5PO/KLHL24/TRPV4/PTK2B/COX5B/ATP1A2/ATP5F1A/KCNQ5/TGFB1	19	3.73591
GO:0003015	BP	GO:0003015	heart process	11/408	62/6291	0.00187079	0.0363779	0.0305234	CAV3/KCNE5/ATP2A2/TNNT3/KCNE3/TCAP/NOX4/ADM/ADRA1D/TPM1/HRC	11	2.72798
GO:0006941	BP	GO:0006941	striated muscle contraction	10/408	46/6291	0.000580697	0.0154075	0.0129279	CAV3/KCNE5/ATP2A2/TNNI2/TNNT3/KCNE3/TCAP/SCN4A/PGAM2/TPM1	10	3.23605
GO:0003012	BP	GO:0003012	muscle system process	16/408	110/6291	0.00179803	0.0356966	0.0299518	CAV3/KCNE5/ATP2A2/TNNI2/TNNT3/KCNE3/TCAP/SCN4A/PGAM2/LMCD1/MYOZ1/TRPV4/TMOD4/TPM1/HRC/SRF	16	2.7452
GO:0042383	CC	GO:0042383	sarcolemma	8/432	26/7116	0.000102216	0.0013501	0.0011163	CAV3/DMD/SSPN/FLOT1/SYNC/DES/CAPN3/CACNG6	8	3.99048
GO:1902531	BP	GO:1902531	regulation of intracellular signal transduction	47/408	447/6291	0.000538883	0.0145704	0.0122255	CAV3/CLIC2/UBE2B/GADD45G/RTN4/ABRA/PTTG1IP/PDE2A/C5AR1/PIM2/FLOT1/GADD45B/GPR20/CCL2/TMEM100/HAP1/DHX58/WNT16/SMYD2/CD36/NOX4/PDE4A/PRR5L/ARAF/BCL6/LMCD1/DUSP10/FGFR2/MYOZ1/P2RX7/CLU/PTK2B/DOK5/PPP1R16B/ADRA1D/RAP1A/NTRK3/CAPN3/TNFAIP3/AKT1S1/RRAS/HRC/TGFB1/PLEKHF1/HOMER2/KLHL31/YBX3	47	3.26851
GO:0010959	BP	GO:0010959	regulation of metal ion transport	19/408	98/6291	1.29e-05	0.00107769	0.000904248	CAV3/CLIC2/RCVRN/KCNE5/KCNE3/CCL2/CACNB1/HAP1/STIM1/KLHL24/TRPV4/P2RX7/PTK2B/SNCA/CAPN3/CACNG6/HRC/TGFB1/HOMER2	19	4.88919
GO:0043269	BP	GO:0043269	regulation of ion transport	23/408	168/6291	0.000477671	0.0134093	0.0112513	CAV3/CLIC2/RCVRN/KCNE5/CACNG4/GP91-PHOX/CEBPB/KCNE3/CCL2/CACNB1/HAP1/SCN4A/STIM1/KLHL24/TRPV4/P2RX7/PTK2B/SNCA/CAPN3/CACNG6/HRC/TGFB1/HOMER2	23	3.32087
GO:0051924	BP	GO:0051924	regulation of calcium ion transport	14/408	67/6291	7.64e-05	0.0042663	0.0035797	CAV3/CLIC2/RCVRN/CCL2/CACNB1/HAP1/STIM1/P2RX7/PTK2B/SNCA/CAPN3/CACNG6/HRC/HOMER2	14	4.11717
GO:0055085	BP	GO:0055085	transmembrane transport	37/408	310/6291	0.000189756	0.00727997	0.00610837	CAV3/CLIC2/KCNE5/SLC25A28/CACNG4/GP91-PHOX/ATP5F1D/ATP2A2/CYC1/KCNE3/KCNK5/CCR5/ATP5ME/SMDT1/SLC13A5/ATP5MC1/CACNB1/HAP1/SCN4A/PLCD4/STIM1/ATP5PO/KLHL24/TRPV4/P2RX7/PTK2B/SNCA/COX5B/ROMO1/ATP1A2/MPC2/NR4A3/CAPN3/ATP5F1A/KCNQ5/CACNG6/HRC	37	3.7218
GO:0034220	BP	GO:0034220	ion transmembrane transport	35/408	230/6291	1.46e-06	0.000214134	0.000179672	CAV3/CLIC2/KCNE5/SLC25A28/CACNG4/GP91-PHOX/ATP5F1D/ATP2A2/CYC1/KCNE3/KCNK5/CCR5/ATP5ME/SMDT1/SLC13A5/ATP5MC1/CACNB1/HAP1/SCN4A/PLCD4/STIM1/ATP5PO/KLHL24/TRPV4/P2RX7/PTK2B/SNCA/COX5B/ATP1A2/MPC2/CAPN3/ATP5F1A/KCNQ5/CACNG6/HRC	35	5.83584
GO:0098662	BP	GO:0098662	inorganic cation transmembrane transport	31/408	162/6291	3.18e-08	1e-05	8.42e-06	CAV3/CLIC2/KCNE5/SLC25A28/ATP5F1D/ATP2A2/CYC1/KCNE3/KCNK5/CCR5/ATP5ME/SMDT1/ATP5MC1/CACNB1/HAP1/SCN4A/PLCD4/STIM1/ATP5PO/KLHL24/TRPV4/P2RX7/PTK2B/SNCA/COX5B/ATP1A2/CAPN3/ATP5F1A/KCNQ5/CACNG6/HRC	31	7.49744
GO:0098660	BP	GO:0098660	inorganic ion transmembrane transport	31/408	174/6291	1.76e-07	4.17e-05	3.5e-05	CAV3/CLIC2/KCNE5/SLC25A28/ATP5F1D/ATP2A2/CYC1/KCNE3/KCNK5/CCR5/ATP5ME/SMDT1/ATP5MC1/CACNB1/HAP1/SCN4A/PLCD4/STIM1/ATP5PO/KLHL24/TRPV4/P2RX7/PTK2B/SNCA/COX5B/ATP1A2/CAPN3/ATP5F1A/KCNQ5/CACNG6/HRC	31	6.75383
GO:0098655	BP	GO:0098655	cation transmembrane transport	31/408	177/6291	2.63e-07	5.33e-05	4.47e-05	CAV3/CLIC2/KCNE5/SLC25A28/ATP5F1D/ATP2A2/CYC1/KCNE3/KCNK5/CCR5/ATP5ME/SMDT1/ATP5MC1/CACNB1/HAP1/SCN4A/PLCD4/STIM1/ATP5PO/KLHL24/TRPV4/P2RX7/PTK2B/SNCA/COX5B/ATP1A2/CAPN3/ATP5F1A/KCNQ5/CACNG6/HRC	31	6.58054
GO:0022898	BP	GO:0022898	regulation of transmembrane transporter activity	11/408	52/6291	0.000399586	0.0116951	0.00981296	CAV3/CLIC2/KCNE5/KCNE3/CACNB1/HAP1/STIM1/KLHL24/TRPV4/SNCA/HRC	11	3.39839
GO:0032409	BP	GO:0032409	regulation of transporter activity	11/408	54/6291	0.000563033	0.0150797	0.0126529	CAV3/CLIC2/KCNE5/KCNE3/CACNB1/HAP1/STIM1/KLHL24/TRPV4/SNCA/HRC	11	3.24947
GO:1904062	BP	GO:1904062	regulation of cation transmembrane transport	14/408	70/6291	0.000126048	0.00586641	0.0049223	CAV3/CLIC2/KCNE5/KCNE3/CACNB1/HAP1/STIM1/KLHL24/TRPV4/PTK2B/SNCA/CAPN3/CACNG6/HRC	14	3.89946
GO:0032412	BP	GO:0032412	regulation of ion transmembrane transporter activity	10/408	49/6291	0.000982851	0.0225025	0.0188811	CAV3/CLIC2/KCNE5/KCNE3/CACNB1/HAP1/STIM1/KLHL24/TRPV4/HRC	10	3.00751
GO:0034762	BP	GO:0034762	regulation of transmembrane transport	19/408	139/6291	0.00148555	0.0307844	0.0258301	CAV3/CLIC2/KCNE5/CACNG4/GP91-PHOX/KCNE3/CACNB1/HAP1/SCN4A/STIM1/KLHL24/TRPV4/P2RX7/PTK2B/SNCA/NR4A3/CAPN3/CACNG6/HRC	19	2.82811
GO:0034765	BP	GO:0034765	regulation of ion transmembrane transport	18/408	110/6291	0.000219652	0.00786073	0.00659566	CAV3/CLIC2/KCNE5/CACNG4/GP91-PHOX/KCNE3/CACNB1/HAP1/SCN4A/STIM1/KLHL24/TRPV4/P2RX7/PTK2B/SNCA/CAPN3/CACNG6/HRC	18	3.65826
GO:0060341	BP	GO:0060341	regulation of cellular localization	26/408	217/6291	0.0016184	0.0332945	0.0279362	CAV3/CLIC2/KCNE5/ATP2A2/SNAPIN/RTN4/KCNE3/ATP5IF1/CCR5/HAP1/PLCD4/CD36/RAB3A/PRR5L/IL13RA2/PPARG/TRPV4/P2RX7/PTK2B/DMTN/SNCA/RAP1A/MPC2/CAPN3/HRC/TGFB1	26	2.79091
GO:0006811	BP	GO:0006811	ion transport	49/408	432/6291	6.34e-05	0.00388633	0.00326088	CAV3/CLIC2/CYSLTR1/RCVRN/KCNE5/SLC25A28/CACNG4/GP91-PHOX/ATP5F1D/ATP2A2/CEBPB/ACP5/CYC1/KCNE3/KCNK5/CCR5/ATP5ME/SMDT1/SLC13A5/CCL2/ATP5MC1/CACNB1/HAP1/RAMP2/SLC4A1/SCN4A/RAMP1/PLCD4/CD36/STEAP1/STIM1/ATP1B4/ATP5PO/KLHL24/SLC38A3/TRPV4/P2RX7/PTK2B/SNCA/COX5B/ATP1A2/MPC2/CAPN3/ATP5F1A/KCNQ5/CACNG6/HRC/TGFB1/HOMER2	49	4.19823
GO:0006812	BP	GO:0006812	cation transport	40/408	292/6291	3.95e-06	0.000467032	0.00039187	CAV3/CLIC2/CYSLTR1/RCVRN/KCNE5/SLC25A28/ATP5F1D/ATP2A2/CYC1/KCNE3/KCNK5/CCR5/ATP5ME/SMDT1/CCL2/ATP5MC1/CACNB1/HAP1/RAMP2/SCN4A/RAMP1/PLCD4/STIM1/ATP1B4/ATP5PO/KLHL24/SLC38A3/TRPV4/P2RX7/PTK2B/SNCA/COX5B/ATP1A2/CAPN3/ATP5F1A/KCNQ5/CACNG6/HRC/TGFB1/HOMER2	40	5.40361
GO:0030001	BP	GO:0030001	metal ion transport	32/408	217/6291	8.26e-06	0.000733044	0.000615072	CAV3/CLIC2/CYSLTR1/RCVRN/KCNE5/SLC25A28/ATP2A2/KCNE3/KCNK5/CCR5/SMDT1/CCL2/CACNB1/HAP1/RAMP2/SCN4A/RAMP1/PLCD4/STIM1/ATP1B4/KLHL24/TRPV4/P2RX7/PTK2B/SNCA/ATP1A2/CAPN3/KCNQ5/CACNG6/HRC/TGFB1/HOMER2	32	5.08289
GO:0006816	BP	GO:0006816	calcium ion transport	22/408	106/6291	7.96e-07	0.000132878	0.000111493	CAV3/CLIC2/CYSLTR1/RCVRN/ATP2A2/CCR5/SMDT1/CCL2/CACNB1/HAP1/RAMP2/RAMP1/PLCD4/STIM1/TRPV4/P2RX7/PTK2B/SNCA/CAPN3/CACNG6/HRC/HOMER2	22	6.09926
GO:0070838	BP	GO:0070838	divalent metal ion transport	22/408	118/6291	5.25e-06	0.000531893	0.000446293	CAV3/CLIC2/CYSLTR1/RCVRN/ATP2A2/CCR5/SMDT1/CCL2/CACNB1/HAP1/RAMP2/RAMP1/PLCD4/STIM1/TRPV4/P2RX7/PTK2B/SNCA/CAPN3/CACNG6/HRC/HOMER2	22	5.28018
GO:0072511	BP	GO:0072511	divalent inorganic cation transport	22/408	118/6291	5.25e-06	0.000531893	0.000446293	CAV3/CLIC2/CYSLTR1/RCVRN/ATP2A2/CCR5/SMDT1/CCL2/CACNB1/HAP1/RAMP2/RAMP1/PLCD4/STIM1/TRPV4/P2RX7/PTK2B/SNCA/CAPN3/CACNG6/HRC/HOMER2	22	5.28018
GO:0051480	BP	GO:0051480	regulation of cytosolic calcium ion concentration	16/408	111/6291	0.00197919	0.0374595	0.0314309	CAV3/CLIC2/CXCR4/C5AR1/CCR5/GPR20/HAP1/PLCD4/CD36/TRPV4/P2RX7/PTK2B/SNCA/ADRA1D/CAPN3/HRC	16	2.70351
GO:0006874	BP	GO:0006874	cellular calcium ion homeostasis	21/408	145/6291	0.000389359	0.0116951	0.00981296	CAV3/CLIC2/CXCR4/ATP2A2/XK/C5AR1/CCR5/GPR20/SMDT1/HAP1/PLCD4/CD36/STIM1/TRPV4/P2RX7/PTK2B/SNCA/ADRA1D/CAPN3/HRC/TGFB1	21	3.40965
GO:0055074	BP	GO:0055074	calcium ion homeostasis	21/408	147/6291	0.000470184	0.0134093	0.0112513	CAV3/CLIC2/CXCR4/ATP2A2/XK/C5AR1/CCR5/GPR20/SMDT1/HAP1/PLCD4/CD36/STIM1/TRPV4/P2RX7/PTK2B/SNCA/ADRA1D/CAPN3/HRC/TGFB1	21	3.32773
GO:0072503	BP	GO:0072503	cellular divalent inorganic cation homeostasis	21/408	155/6291	0.000957372	0.0220974	0.0185412	CAV3/CLIC2/CXCR4/ATP2A2/XK/C5AR1/CCR5/GPR20/SMDT1/HAP1/PLCD4/CD36/STIM1/TRPV4/P2RX7/PTK2B/SNCA/ADRA1D/CAPN3/HRC/TGFB1	21	3.01892
GO:0072507	BP	GO:0072507	divalent inorganic cation homeostasis	21/408	158/6291	0.00122908	0.0262358	0.0220135	CAV3/CLIC2/CXCR4/ATP2A2/XK/C5AR1/CCR5/GPR20/SMDT1/HAP1/PLCD4/CD36/STIM1/TRPV4/P2RX7/PTK2B/SNCA/ADRA1D/CAPN3/HRC/TGFB1	21	2.91042
GO:0030003	BP	GO:0030003	cellular cation homeostasis	27/408	204/6291	0.000275576	0.00942604	0.00790906	CAV3/CLIC2/CXCR4/ATP2A2/SNAPIN/PRND/XK/C5AR1/CCR5/SLC31A2/GPR20/SMDT1/HAP1/SLC4A1/PLCD4/CD36/STIM1/ALAS2/TRPV4/P2RX7/PTK2B/SNCA/ADRA1D/ATP1A2/CAPN3/HRC/TGFB1	27	3.55976
GO:0006873	BP	GO:0006873	cellular ion homeostasis	27/408	208/6291	0.0003786	0.0115575	0.00969748	CAV3/CLIC2/CXCR4/ATP2A2/SNAPIN/PRND/XK/C5AR1/CCR5/SLC31A2/GPR20/SMDT1/HAP1/SLC4A1/PLCD4/CD36/STIM1/ALAS2/TRPV4/P2RX7/PTK2B/SNCA/ADRA1D/ATP1A2/CAPN3/HRC/TGFB1	27	3.42182
GO:0055080	BP	GO:0055080	cation homeostasis	29/408	227/6291	0.000304296	0.0101635	0.00852783	CAV3/CLIC2/CXCR4/ATP2A2/SNAPIN/PRND/ACP5/XK/C5AR1/CCR5/SLC31A2/GPR20/SMDT1/HAP1/SLC4A1/PLCD4/CD36/STEAP1/STIM1/ALAS2/TRPV4/P2RX7/PTK2B/SNCA/ADRA1D/ATP1A2/CAPN3/HRC/TGFB1	29	3.5167
GO:0098771	BP	GO:0098771	inorganic ion homeostasis	29/408	229/6291	0.000353502	0.0112763	0.00946157	CAV3/CLIC2/CXCR4/ATP2A2/SNAPIN/PRND/ACP5/XK/C5AR1/CCR5/SLC31A2/GPR20/SMDT1/HAP1/SLC4A1/PLCD4/CD36/STEAP1/STIM1/ALAS2/TRPV4/P2RX7/PTK2B/SNCA/ADRA1D/ATP1A2/CAPN3/HRC/TGFB1	29	3.45161
GO:0050801	BP	GO:0050801	ion homeostasis	30/408	245/6291	0.000501503	0.0137922	0.0115726	CAV3/CLIC2/CXCR4/ATP2A2/SNAPIN/PRND/ACP5/XK/C5AR1/CCR5/SLC31A2/GPR20/SMDT1/HAP1/SLC4A1/PLCD4/CD36/STEAP1/STIM1/ALAS2/GOT1/TRPV4/P2RX7/PTK2B/SNCA/ADRA1D/ATP1A2/CAPN3/HRC/TGFB1	30	3.29973
GO:0006875	BP	GO:0006875	cellular metal ion homeostasis	25/408	187/6291	0.000395956	0.0116951	0.00981296	CAV3/CLIC2/CXCR4/ATP2A2/PRND/XK/C5AR1/CCR5/SLC31A2/GPR20/SMDT1/HAP1/PLCD4/CD36/STIM1/ALAS2/TRPV4/P2RX7/PTK2B/SNCA/ADRA1D/ATP1A2/CAPN3/HRC/TGFB1	25	3.40235
GO:0055065	BP	GO:0055065	metal ion homeostasis	27/408	207/6291	0.00035008	0.0112763	0.00946157	CAV3/CLIC2/CXCR4/ATP2A2/PRND/ACP5/XK/C5AR1/CCR5/SLC31A2/GPR20/SMDT1/HAP1/PLCD4/CD36/STEAP1/STIM1/ALAS2/TRPV4/P2RX7/PTK2B/SNCA/ADRA1D/ATP1A2/CAPN3/HRC/TGFB1	27	3.45583
GO:1903169	BP	GO:1903169	regulation of calcium ion transmembrane transport	10/408	36/6291	6.5e-05	0.00388633	0.00326088	CAV3/CLIC2/CACNB1/HAP1/STIM1/PTK2B/SNCA/CAPN3/CACNG6/HRC	10	4.18707
GO:1901019	BP	GO:1901019	regulation of calcium ion transmembrane transporter activity	6/408	18/6291	0.000681269	0.0175593	0.0147334	CAV3/CLIC2/CACNB1/HAP1/STIM1/HRC	6	3.16668
GO:0070588	BP	GO:0070588	calcium ion transmembrane transport	16/408	63/6291	1.58e-06	0.000214134	0.000179672	CAV3/CLIC2/ATP2A2/CCR5/SMDT1/CACNB1/HAP1/PLCD4/STIM1/TRPV4/P2RX7/PTK2B/SNCA/CAPN3/CACNG6/HRC	16	5.80026
GO:0098796	CC	GO:0098796	membrane protein complex	55/432	433/7116	8.17e-08	2.54e-06	2.1e-06	CAV3/CISH/CLIC2/NDUFA5/KCNE5/CACNG4/GP91-PHOX/CDH5/ATP5F1D/NDUFB2/CYC1/NDUFB4/SDHC/KCNE3/SSPN/ITGB2/UQCR10/COX5A/ATP5ME/FLOT1/SMDT1/SDHB/INHA/ATP5MC1/CACNB1/RAMP2/SCN4A/KCNMB1/NDUFA10/RAMP1/ITGB6/NCF2/SDHD/NOX4/NDUFA2/UQCRQ/GJC2/MICOS13/AP5B1/NDUFV1/ATP1B4/ATP5PO/NDUFB5/NDUFB6/ROMO1/FCER1G/NDUFB8/DUOX2/ATP5F1A/KCNQ5/TTYH1/CACNG6/EMC9/SLA-DOA/SLA-DMA	55	7.08764
GO:0055001	BP	GO:0055001	muscle cell development	13/408	56/6291	4.31e-05	0.0029812	0.00250142	CAV3/ATP2A2/TNNT3/XK/TCAP/RAMP2/KLHL41/ADM/MYOZ1/TMOD4/ALPK2/CAPN3/SRF	13	4.36599
GO:0042692	BP	GO:0042692	muscle cell differentiation	19/408	117/6291	0.000163699	0.00717564	0.00602082	CAV3/ATP2A2/TNNT3/XK/FLOT1/CD9/TCAP/RAMP2/KLHL41/NOX4/ADM/FGFR2/MYOZ1/RBM38/TMOD4/ALPK2/CAPN3/TGFB1/SRF	19	3.78595
GO:0007009	BP	GO:0007009	plasma membrane organization	9/408	34/6291	0.000227045	0.00786073	0.00659566	CAV3/ATP2A2/CAVIN2/FLOT1/SLC4A1/RAB3A/PACSIN3/P2RX7/CLU	9	3.64389
GO:0045066	BP	GO:0045066	regulatory T cell differentiation	4/408	10/6291	0.00267443	0.0460067	0.0386026	BCL6/DUSP10/VSIR/TGFB1	4	2.57277
GO:0045589	BP	GO:0045589	regulation of regulatory T cell differentiation	4/408	10/6291	0.00267443	0.0460067	0.0386026	BCL6/DUSP10/VSIR/TGFB1	4	2.57277
GO:0030218	BP	GO:0030218	erythrocyte differentiation	10/408	40/6291	0.000171471	0.00717564	0.00602082	ATP5IF1/STAT5B/STAT5A/SLC4A1/HOXA5/ALAS2/BCL6/GATA2/DMTN/SRF	10	3.76581
GO:0048872	BP	GO:0048872	homeostasis of number of cells	14/408	84/6291	0.000899145	0.0216328	0.0181513	ATP5IF1/HOXB6/STAT5B/STAT5A/SLC4A1/HOXA5/ALAS2/BCL6/GATA2/P2RX7/DMTN/TNFAIP3/TGFB1/SRF	14	3.04617
GO:0034101	BP	GO:0034101	erythrocyte homeostasis	11/408	45/6291	0.000101397	0.00505026	0.0042375	ATP5IF1/HOXB6/STAT5B/STAT5A/SLC4A1/HOXA5/ALAS2/BCL6/GATA2/DMTN/SRF	11	3.99398
GO:0002262	BP	GO:0002262	myeloid cell homeostasis	11/408	52/6291	0.000399586	0.0116951	0.00981296	ATP5IF1/HOXB6/STAT5B/STAT5A/SLC4A1/HOXA5/ALAS2/BCL6/GATA2/DMTN/SRF	11	3.39839
GO:0006779	BP	GO:0006779	porphyrin-containing compound biosynthetic process	4/408	10/6291	0.00267443	0.0460067	0.0386026	ATP5IF1/COX10/PGRMC1/ALAS2	4	2.57277
GO:0033014	BP	GO:0033014	tetrapyrrole biosynthetic process	4/408	10/6291	0.00267443	0.0460067	0.0386026	ATP5IF1/COX10/PGRMC1/ALAS2	4	2.57277
GO:0009060	BP	GO:0009060	aerobic respiration	11/408	32/6291	2.78e-06	0.000358761	0.000301024	ATP5F1D/SDHC/UQCR10/COX5A/SDHB/CYCS/SDHD/IDH3G/COX5B/IDH3B/ACO2	11	5.55594
GO:0007005	BP	GO:0007005	mitochondrion organization	19/408	136/6291	0.00114078	0.0251059	0.0210655	ATP5F1D/NDUFB4/C7H6orf125/PPARGC1A/PIM2/ATP5IF1/FAM162A/UQCR10/HAP1/NDUFA10/RAB3A/MICOS13/FUNDC2/WDR45/NDUFB5/CHCHD10/P2RX7/SNCA/ROMO1	19	2.9428
GO:0006119	BP	GO:0006119	oxidative phosphorylation	16/408	52/6291	8.7e-08	2.25e-05	1.88e-05	ATP5F1D/CYC1/SDHC/UQCR10/COX5A/ATP5ME/CYCS/NDUFA10/SDHD/UQCRQ/NDUFV1/NDUFB6/SNCA/COX5B/NDUFB8/NDUFB9	16	7.06047
GO:0046034	BP	GO:0046034	ATP metabolic process	28/408	99/6291	1.09e-11	1.55e-08	1.3e-08	ATP5F1D/CYC1/SDHC/PPARGC1A/ATP5IF1/UQCR10/COX5A/ATP5ME/PFKM/ENO3/ATP5MC1/SLC4A1/PGAM2/CYCS/NDUFA10/SDHD/UQCRQ/NDUFV1/ATP5PO/NDUFB6/P2RX7/SNCA/COX5B/NDUFB8/NDUFB9/ATP5F1A/TGFB1/TPI1	28	10.9613
GO:0009152	BP	GO:0009152	purine ribonucleotide biosynthetic process	16/408	63/6291	1.58e-06	0.000214134	0.000179672	ATP5F1D/CYC1/PPARGC1A/PDHB/ATP5ME/AK3/ATP5MC1/ATP5PO/SNCA/COX5B/ACSS2/AMPD1/MPC2/ATP5F1A/TGFB1/ADSL	16	5.80026
GO:0009260	BP	GO:0009260	ribonucleotide biosynthetic process	16/408	66/6291	3.09e-06	0.000380957	0.000319648	ATP5F1D/CYC1/PPARGC1A/PDHB/ATP5ME/AK3/ATP5MC1/ATP5PO/SNCA/COX5B/ACSS2/AMPD1/MPC2/ATP5F1A/TGFB1/ADSL	16	5.51056
GO:0006164	BP	GO:0006164	purine nucleotide biosynthetic process	16/408	69/6291	5.76e-06	0.000545224	0.000457478	ATP5F1D/CYC1/PPARGC1A/PDHB/ATP5ME/AK3/ATP5MC1/ATP5PO/SNCA/COX5B/ACSS2/AMPD1/MPC2/ATP5F1A/TGFB1/ADSL	16	5.23947
GO:0046390	BP	GO:0046390	ribose phosphate biosynthetic process	16/408	69/6291	5.76e-06	0.000545224	0.000457478	ATP5F1D/CYC1/PPARGC1A/PDHB/ATP5ME/AK3/ATP5MC1/ATP5PO/SNCA/COX5B/ACSS2/AMPD1/MPC2/ATP5F1A/TGFB1/ADSL	16	5.23947
GO:0072522	BP	GO:0072522	purine-containing compound biosynthetic process	16/408	74/6291	1.5e-05	0.00121589	0.00102021	ATP5F1D/CYC1/PPARGC1A/PDHB/ATP5ME/AK3/ATP5MC1/ATP5PO/SNCA/COX5B/ACSS2/AMPD1/MPC2/ATP5F1A/TGFB1/ADSL	16	4.8242
GO:0009165	BP	GO:0009165	nucleotide biosynthetic process	16/408	83/6291	6.71e-05	0.00388633	0.00326088	ATP5F1D/CYC1/PPARGC1A/PDHB/ATP5ME/AK3/ATP5MC1/ATP5PO/SNCA/COX5B/ACSS2/AMPD1/MPC2/ATP5F1A/TGFB1/ADSL	16	4.17343
GO:1901293	BP	GO:1901293	nucleoside phosphate biosynthetic process	16/408	83/6291	6.71e-05	0.00388633	0.00326088	ATP5F1D/CYC1/PPARGC1A/PDHB/ATP5ME/AK3/ATP5MC1/ATP5PO/SNCA/COX5B/ACSS2/AMPD1/MPC2/ATP5F1A/TGFB1/ADSL	16	4.17343
GO:0006754	BP	GO:0006754	ATP biosynthetic process	9/408	22/6291	4.33e-06	0.000492031	0.000412846	ATP5F1D/CYC1/PPARGC1A/ATP5ME/ATP5MC1/ATP5PO/COX5B/ATP5F1A/TGFB1	9	5.36323
GO:0009206	BP	GO:0009206	purine ribonucleoside triphosphate biosynthetic process	9/408	29/6291	5.8e-05	0.00365784	0.00306917	ATP5F1D/CYC1/PPARGC1A/ATP5ME/ATP5MC1/ATP5PO/COX5B/ATP5F1A/TGFB1	9	4.23673
GO:0009145	BP	GO:0009145	purine nucleoside triphosphate biosynthetic process	9/408	30/6291	7.81e-05	0.0042663	0.0035797	ATP5F1D/CYC1/PPARGC1A/ATP5ME/ATP5MC1/ATP5PO/COX5B/ATP5F1A/TGFB1	9	4.10711
GO:0009201	BP	GO:0009201	ribonucleoside triphosphate biosynthetic process	9/408	32/6291	0.000136373	0.00620718	0.00520823	ATP5F1D/CYC1/PPARGC1A/ATP5ME/ATP5MC1/ATP5PO/COX5B/ATP5F1A/TGFB1	9	3.86527
GO:0009142	BP	GO:0009142	nucleoside triphosphate biosynthetic process	9/408	34/6291	0.000227045	0.00786073	0.00659566	ATP5F1D/CYC1/PPARGC1A/ATP5ME/ATP5MC1/ATP5PO/COX5B/ATP5F1A/TGFB1	9	3.64389
GO:0009205	BP	GO:0009205	purine ribonucleoside triphosphate metabolic process	10/408	35/6291	4.98e-05	0.00328687	0.0027579	ATP5F1D/CYC1/PPARGC1A/ATP5ME/AK3/ATP5MC1/ATP5PO/COX5B/ATP5F1A/TGFB1	10	4.30291
GO:0009144	BP	GO:0009144	purine nucleoside triphosphate metabolic process	10/408	37/6291	8.4e-05	0.00432746	0.00363102	ATP5F1D/CYC1/PPARGC1A/ATP5ME/AK3/ATP5MC1/ATP5PO/COX5B/ATP5F1A/TGFB1	10	4.0757
GO:0009199	BP	GO:0009199	ribonucleoside triphosphate metabolic process	10/408	38/6291	0.000107513	0.0052626	0.00441566	ATP5F1D/CYC1/PPARGC1A/ATP5ME/AK3/ATP5MC1/ATP5PO/COX5B/ATP5F1A/TGFB1	10	3.96854
GO:0009141	BP	GO:0009141	nucleoside triphosphate metabolic process	10/408	45/6291	0.000481771	0.0134093	0.0112513	ATP5F1D/CYC1/PPARGC1A/ATP5ME/AK3/ATP5MC1/ATP5PO/COX5B/ATP5F1A/TGFB1	10	3.31716
GO:0015985	BP	GO:0015985	energy coupled proton transport, down electrochemical gradient	7/408	16/6291	3.14e-05	0.00228704	0.00191897	ATP5F1D/CYC1/ATP5ME/ATP5MC1/ATP5PO/COX5B/ATP5F1A	7	4.50283
GO:0015986	BP	GO:0015986	ATP synthesis coupled proton transport	7/408	16/6291	3.14e-05	0.00228704	0.00191897	ATP5F1D/CYC1/ATP5ME/ATP5MC1/ATP5PO/COX5B/ATP5F1A	7	4.50283
GO:1902600	BP	GO:1902600	proton transmembrane transport	8/408	31/6291	0.000612297	0.0160955	0.0135052	ATP5F1D/CYC1/ATP5ME/ATP5MC1/ATP5PO/COX5B/ATP1A2/ATP5F1A	8	3.21304
GO:0045259	CC	GO:0045259	proton-transporting ATP synthase complex	5/432	15/7116	0.00145493	0.017739	0.0146671	ATP5F1D/ATP5ME/ATP5MC1/ATP5PO/ATP5F1A	5	2.83716
GO:0062197	BP	GO:0062197	cellular response to chemical stress	14/408	79/6291	0.000474582	0.0134093	0.0112513	ATP2A2/PPARGC1A/WNT16/NFE2L2/NR4A2/CD36/PRR5L/TRPV4/SNCA/ROMO1/NR4A3/CAPN3/TNFAIP3/YBX3	14	3.32369
GO:0034599	BP	GO:0034599	cellular response to oxidative stress	11/408	64/6291	0.00243504	0.0443146	0.0371828	ATP2A2/PPARGC1A/WNT16/NFE2L2/NR4A2/CD36/PRR5L/SNCA/ROMO1/NR4A3/TNFAIP3	11	2.61349
GO:0051049	BP	GO:0051049	regulation of transport	47/408	464/6291	0.00121725	0.02618	0.0219668	APLN/SCT/CAV3/P2RY2/CLIC2/RCVRN/KCNE5/CACNG4/GP91-PHOX/ATP2A2/CEBPB/SNAPIN/KCNE3/ATP5IF1/ITGB2/RHBDF2/FLOT1/CCL2/CACNB1/HAP1/SCN4A/BIN1/CD36/STIM1/RAB3A/PRR5L/IL13RA2/TLR8/KLHL24/PPARG/TRPV4/P2RX7/CLU/PTK2B/DMTN/SNCA/SIGLEC1/RAP1A/FCER1G/MPC2/NR4A3/CAPN3/CACNG6/HRC/TGFB1/NFKBIA/HOMER2	47	2.91462
GO:0007507	BP	GO:0007507	heart development	19/408	146/6291	0.00264748	0.0460067	0.0386026	APLN/HSPB7/CAV3/RTN4/TMEM100/TCAP/RAMP2/WNT16/NOX4/ADM/CCDC39/FGFR2/CCM2L/ADAM15/NTRK3/ALPK2/PRDM1/TGFB1/SRF	19	2.57717
GO:0072359	BP	GO:0072359	circulatory system development	33/408	294/6291	0.00125311	0.0265491	0.0222764	APLN/HSPB7/CAV3/CDH5/RTN4/C5AR1/TMEM100/TCAP/RAMP2/PECAM1/HOXA5/WNT16/RAMP1/ROBO4/NOX4/ANGPTL4/ADM/CCDC39/GATA2/PPARG/FGFR2/PTK2B/PPP1R16B/CCM2L/RAP1A/ADAM15/ENG/NTRK3/ALPK2/PRDM1/RRAS/TGFB1/SRF	33	2.90201
GO:0031623	BP	GO:0031623	receptor internalization	11/408	35/6291	7.53e-06	0.00068923	0.000578309	APLN/CAV3/ITGB2/FLOT1/CD9/RAMP2/RAMP1/CD36/ADM/SNCA/FCER1G	11	5.12344
GO:0006898	BP	GO:0006898	receptor-mediated endocytosis	14/408	64/6291	4.47e-05	0.00301949	0.00253355	APLN/CAV3/ITGB2/FLOT1/CD9/RAMP2/RAMP1/CD36/ADM/CLU/SNCA/SIGLEC1/MSR1/FCER1G	14	4.34998
GO:0006897	BP	GO:0006897	endocytosis	18/408	127/6291	0.00129194	0.0271691	0.0227966	APLN/CAV3/ITGB2/FLOT1/CD9/RAMP2/RAMP1/BIN1/CD36/IL10RA/TRIP10/ADM/CLU/SNCA/SIGLEC1/MSR1/PEAR1/FCER1G	18	2.88876
GO:0043112	BP	GO:0043112	receptor metabolic process	14/408	57/6291	1.09e-05	0.000939418	0.000788233	APLN/CAV3/ITGB2/FLOT1/CD9/RAMP2/HOXA5/RAMP1/CD36/ADM/PPARG/SNCA/FCER1G/TGFB1	14	4.96179
GO:0046849	BP	GO:0046849	bone remodeling	8/408	34/6291	0.00118686	0.0259192	0.0217479	ACP5/TPP1/PLEKHM1/WNT16/NOX4/P2RX7/PTK2B/TGFB1	8	2.9256
GO:0045453	BP	GO:0045453	bone resorption	6/408	18/6291	0.000681269	0.0175593	0.0147334	ACP5/TPP1/PLEKHM1/NOX4/P2RX7/PTK2B	6	3.16668

## Sheet: cluster2_go
	ONTOLOGY	ID	Description	GeneRatio	BgRatio	pvalue	p.adjust	qvalue	geneID	Count
GO:0030182	BP	GO:0030182	neuron differentiation	78/541	357/6291	1.62104e-15	4.81773e-12	3.92121e-12	GNAT1/MYCL/EFNA4/NOG/ISLR2/WNT5A/TAL1/ADCYAP1/INHBA/SPRY3/GABRB2/NTF3/SPOCK1/GBX1/GAP43/NYAP1/PTCH1/STMN1/EPHA3/SFRP1/RUFY3/MIB1/ATAT1/ID4/CCKAR/SLITRK4/BTBD3/SRCIN1/EFNB3/SOX9/SLC9A3R1/MAP1B/ISL1/HOXA2/WNT2/PTPRZ1/EPHA1/ITM2C/HOXD3/VASH2/SEMA3E/RAB3A/BDNF/CEND1/SLITRK2/DCX/PLP1/ALCAM/APOD/BCL6/SLITRK3/GATA2/CHL1/VIM/FGFR2/KIF20B/FZD3/NEFL/ROR2/SFRP2/SOX11/B3GNT2/SEMA4F/BMP7/DOK5/PBX1/RSPO2/NR4A3…	78
GO:0022008	BP	GO:0022008	neurogenesis	87/541	433/6291	6.48133e-15	5.97887e-12	4.86627e-12	GNAT1/MYCL/EFNA4/NOG/ISLR2/WNT5A/TAL1/ADCYAP1/INHBA/SPRY3/GABRB2/NTF3/SPOCK1/GBX1/GAP43/NYAP1/PTCH1/STMN1/EPHA3/SFRP1/RUFY3/MIB1/GPR173/ATAT1/ID4/CCKAR/SLITRK4/BTBD3/SRCIN1/EFNB3/SOX9/SLC9A3R1/MAP1B/ISL1/HOXA2/WNT2/PTPRZ1/EPHA1/ITM2C/HOXD3/VASH2/SEMA3E/RAB3A/BDNF/CEND1/SLITRK2/DCX/PLP1/ALCAM/APOD/BCL6/SLITRK3/MME/GATA2/CHL1/VIM/FGFR2/KIF20B/FZD3/CLU/NEFL/ROR2/HHIP/SFRP2/SOX11/B3GNT2/SEMA4F/BMP7/D…	87
GO:0048699	BP	GO:0048699	generation of neurons	83/541	403/6291	6.81681e-15	5.97887e-12	4.86627e-12	GNAT1/MYCL/EFNA4/NOG/ISLR2/WNT5A/TAL1/ADCYAP1/INHBA/SPRY3/GABRB2/NTF3/SPOCK1/GBX1/GAP43/NYAP1/PTCH1/STMN1/EPHA3/SFRP1/RUFY3/MIB1/GPR173/ATAT1/ID4/CCKAR/SLITRK4/BTBD3/SRCIN1/EFNB3/SOX9/SLC9A3R1/MAP1B/ISL1/HOXA2/WNT2/PTPRZ1/EPHA1/ITM2C/HOXD3/VASH2/SEMA3E/RAB3A/BDNF/CEND1/SLITRK2/DCX/PLP1/ALCAM/APOD/BCL6/SLITRK3/MME/GATA2/CHL1/VIM/FGFR2/KIF20B/FZD3/NEFL/ROR2/HHIP/SFRP2/SOX11/B3GNT2/SEMA4F/BMP7/DOK5/…	83
GO:0031175	BP	GO:0031175	neuron projection development	59/541	234/6291	8.04693e-15	5.97887e-12	4.86627e-12	EFNA4/NOG/ISLR2/WNT5A/ADCYAP1/SPRY3/NTF3/SPOCK1/GBX1/GAP43/NYAP1/STMN1/EPHA3/SFRP1/RUFY3/CCKAR/SLITRK4/BTBD3/SRCIN1/EFNB3/SLC9A3R1/MAP1B/ISL1/HOXA2/PTPRZ1/EPHA1/ITM2C/VASH2/SEMA3E/RAB3A/BDNF/SLITRK2/DCX/PLP1/ALCAM/APOD/SLITRK3/CHL1/VIM/FGFR2/KIF20B/FZD3/NEFL/ROR2/SFRP2/B3GNT2/SEMA4F/BMP7/NR4A3/SH3GL2/NTRK3/EPHA7/DAB1/SYT3/NTF4/CDH11/PTK7/CPNE5/CNTN1	59
GO:0051960	BP	GO:0051960	regulation of nervous system development	60/541	247/6291	2.9104e-14	1.72994e-11	1.40802e-11	MYCL/NOG/ISLR2/WNT5A/NTF3/SPOCK1/GBX1/LGR5/EPHA3/SFRP1/RUFY3/MIB1/GPR173/ID4/LRRN1/SLITRK4/IL1RAP/CBLN2/SRCIN1/EFNB3/SOX9/ISL1/HOXA2/LRRN3/WNT2/PTPRZ1/ITM2C/HOXD3/SEMA3E/NECTIN1/VSTM5/CTSC/BDNF/CEND1/SLITRK2/BCL6/SLITRK3/MME/GATA2/VIM/KIF20B/LRRTM3/FZD3/ROR2/SNCA/SFRP2/SOX11/BMP7/PBX1/PLAG1/NTRK3/TPBG/EPHA7/DAB1/NCMAP/SYT3/NTF4/PTK7/CPNE5/CNTN1	60
GO:0048666	BP	GO:0048666	neuron development	63/541	269/6291	3.91302e-14	1.93825e-11	1.57757e-11	GNAT1/EFNA4/NOG/ISLR2/WNT5A/ADCYAP1/SPRY3/GABRB2/NTF3/SPOCK1/GBX1/GAP43/NYAP1/STMN1/EPHA3/SFRP1/RUFY3/ATAT1/CCKAR/SLITRK4/BTBD3/SRCIN1/EFNB3/SLC9A3R1/MAP1B/ISL1/HOXA2/PTPRZ1/EPHA1/ITM2C/VASH2/SEMA3E/RAB3A/BDNF/SLITRK2/DCX/PLP1/ALCAM/APOD/SLITRK3/GATA2/CHL1/VIM/FGFR2/KIF20B/FZD3/NEFL/ROR2/SFRP2/B3GNT2/SEMA4F/BMP7/NR4A3/SH3GL2/NTRK3/EPHA7/DAB1/SYT3/NTF4/CDH11/PTK7/CPNE5/CNTN1	63
GO:0048598	BP	GO:0048598	embryonic morphogenesis	49/541	180/6291	7.54742e-14	3.20442e-11	2.60812e-11	DUSP5/HOXC4/NOG/WNT5A/TAL1/INHBA/NKX3-2/UGDH/PTCH1/SFRP1/MIB1/GDF5/HOXB5/HOXB6/HOXB7/SOX9/SLC9A3R1/HOXA2/HOXA5/WNT2/INSIG1/FZD5/FRZB/HOXD3/ZIC3/CCDC39/GATA2/GATA3/FGFR2/KIF20B/TBX3/FZD3/ROR2/SFRP2/SOX11/BMP7/GJA5/PBX1/MMP16/OSR2/RSPO2/CRB2/NR4A3/TBC1D32/GJA1/SPINT2/STRA6/PTK7/MDFI	49
GO:0120036	BP	GO:0120036	plasma membrane bounded cell projection organization	74/541	357/6291	1.74121e-13	6.4686e-11	5.26488e-11	UBE2B/EFNA4/NOG/ISLR2/WNT5A/ADCYAP1/SPRY3/NTF3/SPOCK1/GBX1/GAP43/NYAP1/STMN1/EPHA3/SFRP1/RUFY3/DNAI2/CCKAR/SLITRK4/KIF19/BTBD3/SRCIN1/EFNB3/PLEKHM1/SLC9A3R1/MAP1B/ISL1/HOXA2/PTPRZ1/EPHA1/ITM2C/VASH2/SEMA3E/VSTM5/RAB3A/BDNF/SLITRK2/DCX/PLP1/ALCAM/APOD/CCDC39/PLD1/SLITRK3/CHL1/VIM/FGFR2/KIF20B/FZD3/NEFL/DMTN/ROR2/SFRP2/B3GNT2/SEMA4F/BMP7/FNBP1L/NR4A3/SH3GL2/IFT74/NTRK3/LRRC49/EPHA7/TBC1D32/DAB1/TAC…	74
GO:0030030	BP	GO:0030030	cell projection organization	74/541	363/6291	4.26964e-13	1.40993e-10	1.14756e-10	UBE2B/EFNA4/NOG/ISLR2/WNT5A/ADCYAP1/SPRY3/NTF3/SPOCK1/GBX1/GAP43/NYAP1/STMN1/EPHA3/SFRP1/RUFY3/DNAI2/CCKAR/SLITRK4/KIF19/BTBD3/SRCIN1/EFNB3/PLEKHM1/SLC9A3R1/MAP1B/ISL1/HOXA2/PTPRZ1/EPHA1/ITM2C/VASH2/SEMA3E/VSTM5/RAB3A/BDNF/SLITRK2/DCX/PLP1/ALCAM/APOD/CCDC39/PLD1/SLITRK3/CHL1/VIM/FGFR2/KIF20B/FZD3/NEFL/DMTN/ROR2/SFRP2/B3GNT2/SEMA4F/BMP7/FNBP1L/NR4A3/SH3GL2/IFT74/NTRK3/LRRC49/EPHA7/TBC1D32/DAB1/TAC…	74
GO:0048562	BP	GO:0048562	embryonic organ morphogenesis	33/541	96/6291	8.94319e-13	2.65792e-10	2.16331e-10	HOXC4/NOG/WNT5A/NKX3-2/MIB1/HOXB5/HOXB6/HOXB7/SOX9/SLC9A3R1/HOXA2/HOXA5/INSIG1/FZD5/FRZB/HOXD3/ZIC3/CCDC39/GATA2/FGFR2/TBX3/FZD3/ROR2/SOX11/BMP7/MMP16/OSR2/CRB2/NR4A3/GJA1/STRA6/PTK7/MDFI	33
GO:0061564	BP	GO:0061564	axon development	39/541	130/6291	1.04803e-12	2.83157e-10	2.30465e-10	EFNA4/NOG/ISLR2/WNT5A/SPRY3/GBX1/GAP43/STMN1/EPHA3/RUFY3/CCKAR/SLITRK4/EFNB3/MAP1B/ISL1/HOXA2/PTPRZ1/EPHA1/VASH2/SEMA3E/RAB3A/BDNF/SLITRK2/DCX/PLP1/ALCAM/APOD/SLITRK3/CHL1/FGFR2/FZD3/NEFL/B3GNT2/SEMA4F/BMP7/NR4A3/EPHA7/DAB1/CDH11	39
GO:0048812	BP	GO:0048812	neuron projection morphogenesis	43/541	158/6291	2.78884e-12	6.67124e-10	5.42981e-10	EFNA4/NOG/ISLR2/WNT5A/NTF3/GBX1/GAP43/NYAP1/STMN1/EPHA3/RUFY3/CCKAR/SLITRK4/BTBD3/SRCIN1/EFNB3/MAP1B/ISL1/HOXA2/PTPRZ1/EPHA1/SEMA3E/RAB3A/BDNF/SLITRK2/DCX/ALCAM/SLITRK3/CHL1/FGFR2/KIF20B/FZD3/B3GNT2/SEMA4F/BMP7/NR4A3/SH3GL2/EPHA7/DAB1/SYT3/NTF4/CDH11/CPNE5	43
GO:0001501	BP	GO:0001501	skeletal system development	42/541	152/6291	2.91811e-12	6.67124e-10	5.42981e-10	HOXC5/HOXC4/MGP/NOG/BARX2/WNT5A/TAL1/RFLNA/NKX3-2/ACP5/SFRP1/GDF5/VDR/CHAD/HOXB5/HOXB6/HOXB7/SOX9/HOXA2/HOXA5/INSIG1/FRZB/HOXD3/PAPPA2/LOX/HAPLN1/FGFR2/TBX3/STC1/ROR2/HHIP/SFRP2/SOX11/BMP7/GJA5/PBX1/MMP16/OSR2/RSPO2/GJA1/MDFI/COL11A2	42
GO:0048568	BP	GO:0048568	embryonic organ development	40/541	141/6291	3.92606e-12	8.33446e-10	6.78352e-10	HOXC4/NOG/WNT5A/TAL1/NKX3-2/PTCH1/MIB1/HOXB5/HOXB6/HOXB7/SOX9/SLC9A3R1/HOXA2/HOXA5/WNT2/INSIG1/FZD5/FRZB/HOXD3/VASH2/ZIC3/CCDC39/GATA2/FGFR2/TBX3/FZD3/ROR2/SOX11/BMP7/GJA5/PBX1/MMP16/OSR2/CRB2/NR4A3/GJA1/SPINT2/STRA6/PTK7/MDFI	40
GO:0007267	BP	GO:0007267	cell-cell signaling	80/541	427/6291	4.72147e-12	9.35481e-10	7.61399e-10	FKBP1B/UBE2B/PDYN/NOG/GJD2/WNT5A/ADCYAP1/INHBA/GNAQ/NTF3/CHRM2/DKK2/SYT13/LGR5/P2RX3/SFRP1/PORCN/CCKAR/APC2/WNT11/PPFIA3/DACT3/IL1RAP/CBLN2/EFNB3/SOX9/SLC9A3R1/ADRA1B/ISL1/HOXA5/WNT2/FZD5/FRZB/LRRC32/RAB3A/DKK3/LGR4/BDNF/MAPK8IP1/GABRE/GRIA3/SYP/TBL1XR1/MME/GATA3/BAMBI/FGFR2/ADRA2A/HTR7/DKK1/TRPV4/TBX3/FZD3/ROR2/SNCA/LEF1/SFRP2/SOX11/SDC1/TFR2/GJA5/SYT11/RSPO2/STXBP1/TMOD2/PYGO1/GJA1/RSPO3/SYT3/S…	80
GO:0120039	BP	GO:0120039	plasma membrane bounded cell projection morphogenesis	43/541	162/6291	6.99211e-12	1.29878e-09	1.0571e-09	EFNA4/NOG/ISLR2/WNT5A/NTF3/GBX1/GAP43/NYAP1/STMN1/EPHA3/RUFY3/CCKAR/SLITRK4/BTBD3/SRCIN1/EFNB3/MAP1B/ISL1/HOXA2/PTPRZ1/EPHA1/SEMA3E/RAB3A/BDNF/SLITRK2/DCX/ALCAM/SLITRK3/CHL1/FGFR2/KIF20B/FZD3/B3GNT2/SEMA4F/BMP7/NR4A3/SH3GL2/EPHA7/DAB1/SYT3/NTF4/CDH11/CPNE5	43
GO:0048858	BP	GO:0048858	cell projection morphogenesis	43/541	163/6291	8.74896e-12	1.52952e-09	1.2449e-09	EFNA4/NOG/ISLR2/WNT5A/NTF3/GBX1/GAP43/NYAP1/STMN1/EPHA3/RUFY3/CCKAR/SLITRK4/BTBD3/SRCIN1/EFNB3/MAP1B/ISL1/HOXA2/PTPRZ1/EPHA1/SEMA3E/RAB3A/BDNF/SLITRK2/DCX/ALCAM/SLITRK3/CHL1/FGFR2/KIF20B/FZD3/B3GNT2/SEMA4F/BMP7/NR4A3/SH3GL2/EPHA7/DAB1/SYT3/NTF4/CDH11/CPNE5	43
GO:0009887	BP	GO:0009887	animal organ morphogenesis	62/541	298/6291	1.6884e-11	2.78774e-09	2.26898e-09	GNAT1/HOXC4/NOG/BARX2/WNT5A/INHBA/NKX3-2/ACP5/PTCH1/SFRP1/MIB1/ID4/VDR/CHAD/HOXB5/HOXB6/HOXB7/SOX9/SLC9A3R1/ISL1/HOXA2/HOXA5/WNT2/INSIG1/FZD5/FRZB/HOXD3/PAPPA2/LGR4/BDNF/ZIC3/PHEX/CCDC39/GATA2/GATA3/FGFR2/TBX3/FZD3/STC1/ROR2/DMP1/HHIP/SFRP2/SOX11/EDAR/BMP7/GJA5/PBX1/PLAG1/E2F5/MMP16/OSR2/RSPO2/CRB2/NR4A3/GJA1/TACSTD2/NTF4/PAX9/STRA6/PTK7/MDFI	62
GO:0060070	BP	GO:0060070	canonical Wnt signaling pathway	29/541	84/6291	1.98121e-11	3.09903e-09	2.52234e-09	UBE2B/NOG/WNT5A/GNAQ/DKK2/LGR5/SFRP1/PORCN/APC2/DACT3/SOX9/SLC9A3R1/ISL1/WNT2/FZD5/FRZB/LGR4/MAPK8IP1/TBL1XR1/GATA3/BAMBI/FGFR2/FZD3/ROR2/SFRP2/SDC1/RSPO2/PYGO1/PTK7	29
GO:0032990	BP	GO:0032990	cell part morphogenesis	43/541	167/6291	2.09881e-11	3.11884e-09	2.53846e-09	EFNA4/NOG/ISLR2/WNT5A/NTF3/GBX1/GAP43/NYAP1/STMN1/EPHA3/RUFY3/CCKAR/SLITRK4/BTBD3/SRCIN1/EFNB3/MAP1B/ISL1/HOXA2/PTPRZ1/EPHA1/SEMA3E/RAB3A/BDNF/SLITRK2/DCX/ALCAM/SLITRK3/CHL1/FGFR2/KIF20B/FZD3/B3GNT2/SEMA4F/BMP7/NR4A3/SH3GL2/EPHA7/DAB1/SYT3/NTF4/CDH11/CPNE5	43
GO:0007409	BP	GO:0007409	axonogenesis	34/541	115/6291	4.90667e-11	6.9441e-09	5.65189e-09	EFNA4/NOG/ISLR2/WNT5A/GBX1/GAP43/STMN1/EPHA3/RUFY3/CCKAR/SLITRK4/EFNB3/MAP1B/ISL1/HOXA2/PTPRZ1/EPHA1/SEMA3E/RAB3A/BDNF/SLITRK2/DCX/ALCAM/SLITRK3/CHL1/FGFR2/FZD3/B3GNT2/SEMA4F/BMP7/NR4A3/EPHA7/DAB1/CDH11	34
GO:1905114	BP	GO:1905114	cell surface receptor signaling pathway involved in cell-cell signaling	37/541	136/6291	1.00068e-10	1.35183e-08	1.10027e-08	UBE2B/NOG/WNT5A/GNAQ/DKK2/LGR5/SFRP1/PORCN/APC2/WNT11/DACT3/SOX9/SLC9A3R1/ISL1/WNT2/FZD5/FRZB/DKK3/LGR4/BDNF/MAPK8IP1/TBL1XR1/GATA3/BAMBI/FGFR2/DKK1/FZD3/ROR2/SNCA/LEF1/SFRP2/SDC1/RSPO2/PYGO1/RSPO3/INSYN1/PTK7	37
GO:0000902	BP	GO:0000902	cell morphogenesis	56/541	267/6291	1.27084e-10	1.64214e-08	1.33656e-08	EFNA4/NOG/ISLR2/WNT5A/TAL1/NTF3/GBX1/GAP43/NYAP1/STMN1/EPHA3/RUFY3/CCKAR/SLITRK4/VDR/BTBD3/SRCIN1/EFNB3/SLC9A3R1/MAP1B/ISL1/HOXA2/PTPRZ1/EPHA1/SEMA3E/NOX4/RAB3A/BDNF/SLITRK2/DCX/ALCAM/BCL6/SLITRK3/CHL1/BAMBI/FGFR2/KIF20B/FZD3/CLU/STC1/DMTN/B3GNT2/SEMA4F/CLDN4/BMP7/NR4A3/SH3GL2/CDH19/EPHA7/DAB1/TACSTD2/SYT3/NTF4/SPINT2/CDH11/CPNE5	56
GO:0048705	BP	GO:0048705	skeletal system morphogenesis	26/541	76/6291	2.81031e-10	3.4801e-08	2.8325e-08	HOXC4/NOG/BARX2/NKX3-2/ACP5/SFRP1/CHAD/HOXB5/HOXB6/HOXB7/SOX9/HOXA2/HOXA5/INSIG1/HOXD3/PAPPA2/FGFR2/STC1/ROR2/HHIP/SFRP2/SOX11/BMP7/MMP16/OSR2/MDFI	26
GO:0016055	BP	GO:0016055	Wnt signaling pathway	34/541	123/6291	3.69884e-10	4.39718e-08	3.57892e-08	UBE2B/NOG/WNT5A/GNAQ/DKK2/LGR5/SFRP1/PORCN/APC2/WNT11/DACT3/SOX9/SLC9A3R1/ISL1/WNT2/FZD5/FRZB/DKK3/LGR4/MAPK8IP1/TBL1XR1/GATA3/BAMBI/FGFR2/DKK1/FZD3/ROR2/LEF1/SFRP2/SDC1/RSPO2/PYGO1/RSPO3/PTK7	34
GO:0198738	BP	GO:0198738	cell-cell signaling by wnt	34/541	125/6291	5.93554e-10	6.78478e-08	5.52222e-08	UBE2B/NOG/WNT5A/GNAQ/DKK2/LGR5/SFRP1/PORCN/APC2/WNT11/DACT3/SOX9/SLC9A3R1/ISL1/WNT2/FZD5/FRZB/DKK3/LGR4/MAPK8IP1/TBL1XR1/GATA3/BAMBI/FGFR2/DKK1/FZD3/ROR2/LEF1/SFRP2/SDC1/RSPO2/PYGO1/RSPO3/PTK7	34
GO:0048729	BP	GO:0048729	tissue morphogenesis	44/541	191/6291	6.24009e-10	6.86872e-08	5.59053e-08	NOG/WNT5A/TAL1/INHBA/LGR5/PTCH1/SFRP1/MIB1/ID4/VDR/HOXB7/SOX9/SLC9A3R1/ISL1/HOXA5/WNT2/FZD5/FRZB/SEMA3E/LGR4/ZIC3/DLG3/RIPK4/CCDC39/GATA3/FGFR2/KIF20B/TBX3/FZD3/STC1/ROR2/HHIP/SFRP2/SOX11/BMP7/PBX1/RSPO2/CRB2/NR4A3/EPHA7/GJA1/TACSTD2/SPINT2/PTK7	44
GO:0048667	BP	GO:0048667	cell morphogenesis involved in neuron differentiation	37/541	146/6291	9.10989e-10	9.6695e-08	7.87012e-08	EFNA4/NOG/ISLR2/WNT5A/GBX1/GAP43/STMN1/EPHA3/RUFY3/CCKAR/SLITRK4/BTBD3/SRCIN1/EFNB3/SLC9A3R1/MAP1B/ISL1/HOXA2/PTPRZ1/EPHA1/SEMA3E/RAB3A/BDNF/SLITRK2/DCX/ALCAM/SLITRK3/CHL1/FGFR2/FZD3/B3GNT2/SEMA4F/BMP7/NR4A3/EPHA7/DAB1/CDH11	37
GO:0060562	BP	GO:0060562	epithelial tube morphogenesis	31/541	111/6291	1.71341e-09	1.73892e-07	1.41533e-07	NOG/WNT5A/LGR5/PTCH1/SFRP1/MIB1/VDR/HOXB7/SOX9/HOXA5/WNT2/SEMA3E/LGR4/ZIC3/CCDC39/GATA3/FGFR2/KIF20B/TBX3/FZD3/HHIP/SFRP2/SOX11/BMP7/PBX1/RSPO2/EPHA7/GJA1/TACSTD2/SPINT2/PTK7	31
GO:0032989	BP	GO:0032989	cellular component morphogenesis	45/541	204/6291	1.7553e-09	1.73892e-07	1.41533e-07	EFNA4/NOG/ISLR2/WNT5A/NTF3/GBX1/GAP43/NYAP1/STMN1/EPHA3/RUFY3/CCKAR/SLITRK4/BTBD3/SRCIN1/EFNB3/MAP1B/ISL1/HOXA2/PTPRZ1/EPHA1/SEMA3E/RAB3A/BDNF/SLITRK2/DCX/ALCAM/SLITRK3/CHL1/FGFR2/KIF20B/FZD3/B3GNT2/SEMA4F/BMP7/NR4A3/SH3GL2/TMOD2/EPHA7/DAB1/NCMAP/SYT3/NTF4/CDH11/CPNE5	45
GO:0060828	BP	GO:0060828	regulation of canonical Wnt signaling pathway	22/541	61/6291	2.16303e-09	2.07372e-07	1.68783e-07	UBE2B/NOG/WNT5A/GNAQ/DKK2/LGR5/SFRP1/APC2/DACT3/SOX9/SLC9A3R1/ISL1/FRZB/LGR4/MAPK8IP1/TBL1XR1/BAMBI/FGFR2/ROR2/SFRP2/RSPO2/PTK7	22
GO:0002009	BP	GO:0002009	morphogenesis of an epithelium	38/541	158/6291	2.67918e-09	2.48829e-07	2.02525e-07	NOG/WNT5A/LGR5/PTCH1/SFRP1/MIB1/ID4/VDR/HOXB7/SOX9/SLC9A3R1/HOXA5/WNT2/FZD5/FRZB/SEMA3E/LGR4/ZIC3/DLG3/RIPK4/CCDC39/GATA3/FGFR2/KIF20B/TBX3/FZD3/ROR2/HHIP/SFRP2/SOX11/BMP7/PBX1/RSPO2/EPHA7/GJA1/TACSTD2/SPINT2/PTK7	38
GO:0051963	BP	GO:0051963	regulation of synapse assembly	16/541	34/6291	3.67824e-09	3.31264e-07	2.6962e-07	WNT5A/LGR5/LRRN1/SLITRK4/IL1RAP/CBLN2/LRRN3/NECTIN1/VSTM5/BDNF/SLITRK2/SLITRK3/LRRTM3/SNCA/TPBG/EPHA7	16
GO:0007416	BP	GO:0007416	synapse assembly	18/541	43/6291	3.97178e-09	3.4718e-07	2.82574e-07	WNT5A/GABRB2/LGR5/LRRN1/SLITRK4/IL1RAP/CBLN2/LRRN3/NECTIN1/CNTN5/VSTM5/BDNF/SLITRK2/SLITRK3/LRRTM3/SNCA/TPBG/EPHA7	18
GO:0000904	BP	GO:0000904	cell morphogenesis involved in differentiation	42/541	189/6291	4.97244e-09	4.22231e-07	3.43659e-07	EFNA4/NOG/ISLR2/WNT5A/TAL1/GBX1/GAP43/STMN1/EPHA3/RUFY3/CCKAR/SLITRK4/BTBD3/SRCIN1/EFNB3/SLC9A3R1/MAP1B/ISL1/HOXA2/PTPRZ1/EPHA1/SEMA3E/RAB3A/BDNF/SLITRK2/DCX/ALCAM/SLITRK3/CHL1/FGFR2/FZD3/STC1/DMTN/B3GNT2/SEMA4F/BMP7/NR4A3/EPHA7/DAB1/TACSTD2/SPINT2/CDH11	42
GO:0034330	BP	GO:0034330	cell junction organization	38/541	164/6291	8.17109e-09	6.74569e-07	5.4904e-07	WNT5A/GABRB2/LGR5/PARD6B/EPHA3/LRRN1/PPFIA3/SLITRK4/IL1RAP/CBLN2/SRCIN1/MARVELD2/LRRN3/FZD5/SEMA3E/NECTIN1/CNTN5/VSTM5/RAB3A/BDNF/SLITRK2/APOD/CLDN11/SLITRK3/COL17A1/LRRTM3/DMTN/SNCA/CLDN4/GJA5/CDH19/TPBG/EPHA7/GJA1/CDH11/ABHD17C/LRFN2/RASSF8	38
GO:0034329	BP	GO:0034329	cell junction assembly	30/541	114/6291	1.45264e-08	1.16682e-06	9.4969e-07	WNT5A/GABRB2/LGR5/PARD6B/EPHA3/LRRN1/SLITRK4/IL1RAP/CBLN2/MARVELD2/LRRN3/FZD5/NECTIN1/CNTN5/VSTM5/BDNF/SLITRK2/APOD/CLDN11/SLITRK3/COL17A1/LRRTM3/DMTN/SNCA/CLDN4/GJA5/CDH19/TPBG/EPHA7/CDH11	30
GO:0030111	BP	GO:0030111	regulation of Wnt signaling pathway	25/541	84/6291	1.62777e-08	1.27309e-06	1.03618e-06	UBE2B/NOG/WNT5A/GNAQ/DKK2/LGR5/SFRP1/APC2/DACT3/SOX9/SLC9A3R1/ISL1/FRZB/DKK3/LGR4/MAPK8IP1/TBL1XR1/BAMBI/FGFR2/DKK1/ROR2/SFRP2/RSPO2/RSPO3/PTK7	25
GO:0007389	BP	GO:0007389	pattern specification process	34/541	141/6291	1.76152e-08	1.34237e-06	1.09257e-06	HOXC5/HOXC4/NOG/WNT5A/NKX3-2/PTCH1/SFRP1/MIB1/DNAI2/HOXB5/HOXB6/HOXB7/ISL1/HOXA2/HOXA5/WNT2/FZD5/HOXD3/ZIC3/CCDC39/FGFR2/TBX3/STC1/ROR2/HHIP/SFRP2/BMP7/MTF2/PBX1/CRB2/IFT74/TBC1D32/GJA1/NTF4	34
GO:0048706	BP	GO:0048706	embryonic skeletal system development	17/541	42/6291	1.99794e-08	1.48447e-06	1.20823e-06	HOXC5/HOXC4/NOG/WNT5A/NKX3-2/HOXB5/HOXB6/HOXB7/HOXA2/HOXA5/HOXD3/SOX11/BMP7/PBX1/MMP16/OSR2/MDFI	17
GO:0009790	BP	GO:0009790	embryo development	56/541	308/6291	3.20244e-08	2.30598e-06	1.87687e-06	DUSP5/HOXC5/HOXC4/UBE2B/NOG/WNT5A/TAL1/INHBA/NKX3-2/UGDH/CCNB1/PTCH1/SFRP1/MIB1/GDF5/HOXB5/HOXB6/HOXB7/TOP2A/SOX9/SLC9A3R1/ISL1/HOXA2/HOXA5/WNT2/INSIG1/FZD5/FRZB/HOXD3/VASH2/ZIC3/CCDC39/TBL1XR1/GATA2/GATA3/FGFR2/KIF20B/TBX3/FZD3/ROR2/SFRP2/SOX11/BMP7/GJA5/PBX1/MMP16/OSR2/RSPO2/CRB2/NR4A3/TBC1D32/GJA1/SPINT2/STRA6/PTK7/MDFI	56
GO:0035239	BP	GO:0035239	tube morphogenesis	50/541	261/6291	3.25879e-08	2.30598e-06	1.87687e-06	NOG/WNT5A/TAL1/LGR5/PTCH1/SFRP1/MIB1/F3/VDR/HOXB7/SOX9/ISL1/HOXA5/WNT2/EPHA1/ACKR3/FZD5/VASH2/SEMA3E/LOX/ANGPTL4/HTATIP2/LGR4/ZIC3/CCDC39/GATA2/GATA3/FGFR2/KIF20B/TBX3/FZD3/HHIP/SFRP2/SOX11/EDAR/BMP7/PPP1R16B/GJA5/PBX1/ANGPT1/RSPO2/NR4A3/THBS1/EPHA7/GJA1/TACSTD2/SPINT2/STRA6/ANPEP/PTK7	50
GO:0050803	BP	GO:0050803	regulation of synapse structure or activity	20/541	59/6291	3.98304e-08	2.75293e-06	2.24064e-06	WNT5A/LGR5/LRRN1/SLITRK4/IL1RAP/CBLN2/SRCIN1/LRRN3/NECTIN1/VSTM5/BDNF/SLITRK2/SLITRK3/LRRTM3/SNCA/TPBG/EPHA7/SLC17A7/ABHD17C/LRFN2	20
GO:1901888	BP	GO:1901888	regulation of cell junction assembly	20/541	60/6291	5.50324e-08	3.71719e-06	3.02547e-06	WNT5A/LGR5/EPHA3/LRRN1/SLITRK4/IL1RAP/CBLN2/LRRN3/FZD5/NECTIN1/VSTM5/BDNF/SLITRK2/APOD/SLITRK3/LRRTM3/DMTN/SNCA/TPBG/EPHA7	20
GO:0050767	BP	GO:0050767	regulation of neurogenesis	43/541	212/6291	5.74782e-08	3.79612e-06	3.08971e-06	MYCL/NOG/ISLR2/WNT5A/NTF3/SPOCK1/EPHA3/SFRP1/RUFY3/MIB1/GPR173/ID4/SRCIN1/EFNB3/SOX9/ISL1/HOXA2/WNT2/PTPRZ1/ITM2C/HOXD3/SEMA3E/BDNF/BCL6/MME/GATA2/VIM/KIF20B/FZD3/ROR2/SFRP2/SOX11/BMP7/PBX1/PLAG1/NTRK3/EPHA7/DAB1/SYT3/NTF4/PTK7/CPNE5/CNTN1	43
GO:0050807	BP	GO:0050807	regulation of synapse organization	19/541	55/6291	6.17046e-08	3.98665e-06	3.24479e-06	WNT5A/LGR5/LRRN1/SLITRK4/IL1RAP/CBLN2/SRCIN1/LRRN3/NECTIN1/VSTM5/BDNF/SLITRK2/SLITRK3/LRRTM3/SNCA/TPBG/EPHA7/ABHD17C/LRFN2	19
GO:0060284	BP	GO:0060284	regulation of cell development	50/541	267/6291	6.99596e-08	4.42383e-06	3.60061e-06	MYCL/NOG/ISLR2/WNT5A/RFLNA/NTF3/SPOCK1/CCNB1/PDE3A/EPHA3/SFRP1/RUFY3/MIB1/GPR173/ID4/SRCIN1/EFNB3/SOX9/ISL1/HOXA2/WNT2/PTPRZ1/ITM2C/FRZB/HOXD3/SEMA3E/BDNF/BCL6/MME/GATA2/VIM/KIF20B/FZD3/DMTN/ROR2/S1PR3/SFRP2/SOX11/BMP7/PBX1/PLAG1/NTRK3/EPHA7/DAB1/TACSTD2/SYT3/NTF4/PTK7/CPNE5/CNTN1	50
GO:0007411	BP	GO:0007411	axon guidance	20/541	61/6291	7.5419e-08	4.6697e-06	3.80072e-06	EFNA4/NOG/WNT5A/GBX1/GAP43/EPHA3/EFNB3/ISL1/HOXA2/EPHA1/SEMA3E/BDNF/ALCAM/CHL1/FZD3/B3GNT2/SEMA4F/BMP7/NR4A3/EPHA7	20
GO:0060429	BP	GO:0060429	epithelium development	57/541	325/6291	8.89519e-08	5.3952e-06	4.39122e-06	MYCL/NOG/WNT5A/INHBA/NKX3-2/LGR5/PTCH1/SFRP1/MIB1/ID4/VDR/HOXB5/HOXB7/SOX9/SLC9A3R1/MARVELD2/HOXA5/WNT2/FZD5/FRZB/IRF6/SEMA3E/LGR4/BDNF/ZIC3/DLG3/RIPK4/CCDC39/GATA3/VIM/FGFR2/KIF20B/TBX3/FZD3/STC1/ROR2/S1PR3/HHIP/SFRP2/SOX11/EDAR/BMP7/PPP1R16B/GJA5/PBX1/RSPO2/CRB2/IFT74/CEP152/CD109/EPHA7/TBC1D32/GJA1/TACSTD2/SPINT2/STRA6/PTK7	57
GO:0097485	BP	GO:0097485	neuron projection guidance	20/541	62/6291	1.02552e-07	6.0957e-06	4.96136e-06	EFNA4/NOG/WNT5A/GBX1/GAP43/EPHA3/EFNB3/ISL1/HOXA2/EPHA1/SEMA3E/BDNF/ALCAM/CHL1/FZD3/B3GNT2/SEMA4F/BMP7/NR4A3/EPHA7	20
GO:0007417	BP	GO:0007417	central nervous system development	43/541	217/6291	1.16169e-07	6.76969e-06	5.50994e-06	NOG/WNT5A/TAL1/INHBA/GBX1/TRNP1/PTCH1/SFRP1/ATAT1/ID4/CCKAR/IGF2BP1/BTBD3/SOX9/ISL1/HOXA2/WNT2/PTPRZ1/VSTM5/HAPLN1/CEND1/ZIC3/DCX/PLP1/APOD/CCDC39/GATA2/VIM/FGFR2/TBX3/FZD3/CLU/SFRP2/SOX11/BMP7/S100A8/NR4A3/EPHA7/FABP7/DAB1/CDH11/CNTN1/GLI1	43
GO:0045664	BP	GO:0045664	regulation of neuron differentiation	35/541	159/6291	1.27561e-07	7.2906e-06	5.93391e-06	MYCL/ISLR2/WNT5A/NTF3/SPOCK1/EPHA3/SFRP1/RUFY3/MIB1/ID4/SRCIN1/EFNB3/SOX9/ISL1/HOXA2/ITM2C/HOXD3/SEMA3E/BDNF/BCL6/GATA2/VIM/ROR2/SFRP2/SOX11/BMP7/PBX1/NTRK3/EPHA7/DAB1/SYT3/NTF4/PTK7/CPNE5/CNTN1	35
GO:0035107	BP	GO:0035107	appendage morphogenesis	17/541	47/6291	1.42851e-07	7.86212e-06	6.39908e-06	NOG/WNT5A/PTCH1/GDF5/SOX9/FGFR2/TBX3/ROR2/SFRP2/SOX11/BMP7/GJA5/PBX1/OSR2/RSPO2/TBC1D32/GJA1	17
GO:0035108	BP	GO:0035108	limb morphogenesis	17/541	47/6291	1.42851e-07	7.86212e-06	6.39908e-06	NOG/WNT5A/PTCH1/GDF5/SOX9/FGFR2/TBX3/ROR2/SFRP2/SOX11/BMP7/GJA5/PBX1/OSR2/RSPO2/TBC1D32/GJA1	17
GO:2000027	BP	GO:2000027	regulation of animal organ morphogenesis	21/541	69/6291	1.51928e-07	8.20965e-06	6.68193e-06	NOG/WNT5A/SFRP1/VDR/CHAD/HOXB7/SOX9/ISL1/WNT2/LGR4/BDNF/GATA3/FGFR2/FZD3/ROR2/DMP1/SFRP2/BMP7/RSPO2/TACSTD2/PTK7	21
GO:0035295	BP	GO:0035295	tube development	55/541	314/6291	1.59523e-07	8.46612e-06	6.89068e-06	NOG/WNT5A/TAL1/NKX3-2/LGR5/PTCH1/SFRP1/MIB1/F3/VDR/HOXB7/SOX9/ISL1/HOXA5/WNT2/EPHA1/ACKR3/FZD5/HSD11B1/VASH2/SEMA3E/LOX/RAB3A/ANGPTL4/HTATIP2/LGR4/BDNF/ZIC3/CCDC39/GATA2/GATA3/FGFR2/KIF20B/TBX3/FZD3/HHIP/SFRP2/SOX11/EDAR/BMP7/PPP1R16B/GJA5/PBX1/ANGPT1/RSPO2/NR4A3/THBS1/EPHA7/TBC1D32/GJA1/TACSTD2/SPINT2/STRA6/ANPEP/PTK7	55
GO:0050808	BP	GO:0050808	synapse organization	24/541	89/6291	2.52238e-07	1.31518e-05	1.07044e-05	WNT5A/GABRB2/LGR5/LRRN1/PPFIA3/SLITRK4/IL1RAP/CBLN2/SRCIN1/LRRN3/SEMA3E/NECTIN1/CNTN5/VSTM5/RAB3A/BDNF/SLITRK2/SLITRK3/LRRTM3/SNCA/TPBG/EPHA7/ABHD17C/LRFN2	24
GO:0043009	BP	GO:0043009	chordate embryonic development	41/541	208/6291	2.69246e-07	1.37816e-05	1.1217e-05	HOXC5/HOXC4/UBE2B/NOG/WNT5A/NKX3-2/CCNB1/PTCH1/SFRP1/MIB1/HOXB5/HOXB6/HOXB7/SOX9/ISL1/HOXA2/HOXA5/WNT2/FZD5/HOXD3/VASH2/TBL1XR1/GATA2/GATA3/FGFR2/KIF20B/TBX3/FZD3/ROR2/SFRP2/SOX11/BMP7/PBX1/MMP16/OSR2/CRB2/TBC1D32/GJA1/SPINT2/PTK7/MDFI	41
GO:0051965	BP	GO:0051965	positive regulation of synapse assembly	11/541	21/6291	2.73592e-07	1.37816e-05	1.1217e-05	LRRN1/SLITRK4/IL1RAP/CBLN2/LRRN3/VSTM5/BDNF/SLITRK2/SLITRK3/LRRTM3/TPBG	11
GO:0060322	BP	GO:0060322	head development	35/541	166/6291	3.88759e-07	1.92565e-05	1.56731e-05	NOG/WNT5A/INHBA/GBX1/TRNP1/PTCH1/SFRP1/ATAT1/ID4/CCKAR/IGF2BP1/BTBD3/SOX9/ISL1/HOXA2/WNT2/CEND1/DCX/APOD/CCDC39/GATA2/FGFR2/TBX3/FZD3/SFRP2/BMP7/CRISPLD1/OSR2/NR4A3/EPHA7/FABP7/DAB1/STRA6/CNTN1/GLI1	35
GO:0035148	BP	GO:0035148	tube formation	16/541	45/6291	4.39507e-07	2.10751e-05	1.71533e-05	NOG/WNT5A/PTCH1/SFRP1/MIB1/SOX9/GATA3/FGFR2/KIF20B/FZD3/SFRP2/SOX11/EDAR/BMP7/SPINT2/PTK7	16
GO:0043583	BP	GO:0043583	ear development	21/541	73/6291	4.39656e-07	2.10751e-05	1.71533e-05	MYCL/NOG/WNT5A/NKX3-2/GABRB2/LGR5/SOX9/SLC9A3R1/HOXA2/INSIG1/FRZB/BDNF/GATA2/GATA3/FGFR2/FZD3/ROR2/OSR2/NR4A3/STRA6/PTK7	21
GO:0090263	BP	GO:0090263	positive regulation of canonical Wnt signaling pathway	12/541	26/6291	4.5585e-07	2.15045e-05	1.75028e-05	UBE2B/DKK2/LGR5/SFRP1/LGR4/TBL1XR1/BAMBI/FGFR2/ROR2/SFRP2/RSPO2/PTK7	12
GO:0009792	BP	GO:0009792	embryo development ending in birth or egg hatching	41/541	213/6291	5.25e-07	2.43797e-05	1.98429e-05	HOXC5/HOXC4/UBE2B/NOG/WNT5A/NKX3-2/CCNB1/PTCH1/SFRP1/MIB1/HOXB5/HOXB6/HOXB7/SOX9/ISL1/HOXA2/HOXA5/WNT2/FZD5/HOXD3/VASH2/TBL1XR1/GATA2/GATA3/FGFR2/KIF20B/TBX3/FZD3/ROR2/SFRP2/SOX11/BMP7/PBX1/MMP16/OSR2/CRB2/TBC1D32/GJA1/SPINT2/PTK7/MDFI	41
GO:0030177	BP	GO:0030177	positive regulation of Wnt signaling pathway	14/541	36/6291	6.56468e-07	2.97661e-05	2.4227e-05	UBE2B/WNT5A/DKK2/LGR5/SFRP1/LGR4/TBL1XR1/BAMBI/FGFR2/ROR2/SFRP2/RSPO2/RSPO3/PTK7	14
GO:0072175	BP	GO:0072175	epithelial tube formation	15/541	41/6291	6.61024e-07	2.97661e-05	2.4227e-05	NOG/WNT5A/PTCH1/SFRP1/MIB1/SOX9/GATA3/FGFR2/KIF20B/FZD3/SFRP2/SOX11/BMP7/SPINT2/PTK7	15
GO:0051962	BP	GO:0051962	positive regulation of nervous system development	30/541	135/6291	8.31735e-07	3.68943e-05	3.00287e-05	ISLR2/WNT5A/EPHA3/LRRN1/SLITRK4/IL1RAP/CBLN2/LRRN3/WNT2/HOXD3/VSTM5/BDNF/SLITRK2/BCL6/SLITRK3/MME/KIF20B/LRRTM3/FZD3/ROR2/SOX11/BMP7/PLAG1/NTRK3/TPBG/DAB1/SYT3/PTK7/CPNE5/CNTN1	30
GO:0042471	BP	GO:0042471	ear morphogenesis	15/541	42/6291	9.47947e-07	4.14309e-05	3.37211e-05	NOG/WNT5A/NKX3-2/SOX9/SLC9A3R1/HOXA2/INSIG1/FRZB/GATA2/FGFR2/FZD3/ROR2/OSR2/NR4A3/PTK7	15
GO:0016331	BP	GO:0016331	morphogenesis of embryonic epithelium	16/541	48/6291	1.20008e-06	5.16903e-05	4.20714e-05	NOG/WNT5A/PTCH1/SFRP1/MIB1/SOX9/WNT2/GATA3/FGFR2/KIF20B/FZD3/SFRP2/SOX11/BMP7/SPINT2/PTK7	16
GO:0048736	BP	GO:0048736	appendage development	17/541	54/6291	1.38683e-06	5.63526e-05	4.58661e-05	NOG/WNT5A/PTCH1/GDF5/SOX9/FGFR2/TBX3/ROR2/SFRP2/SOX11/BMP7/GJA5/PBX1/OSR2/RSPO2/TBC1D32/GJA1	17
GO:0060173	BP	GO:0060173	limb development	17/541	54/6291	1.38683e-06	5.63526e-05	4.58661e-05	NOG/WNT5A/PTCH1/GDF5/SOX9/FGFR2/TBX3/ROR2/SFRP2/SOX11/BMP7/GJA5/PBX1/OSR2/RSPO2/TBC1D32/GJA1	17
GO:0048704	BP	GO:0048704	embryonic skeletal system morphogenesis	13/541	33/6291	1.39539e-06	5.63526e-05	4.58661e-05	HOXC4/NOG/HOXB5/HOXB6/HOXB7/HOXA2/HOXA5/HOXD3/SOX11/BMP7/MMP16/OSR2/MDFI	13
GO:0090090	BP	GO:0090090	negative regulation of canonical Wnt signaling pathway	13/541	33/6291	1.39539e-06	5.63526e-05	4.58661e-05	NOG/WNT5A/DKK2/SFRP1/APC2/DACT3/SOX9/SLC9A3R1/ISL1/FRZB/MAPK8IP1/ROR2/SFRP2	13
GO:0010721	BP	GO:0010721	negative regulation of cell development	24/541	97/6291	1.40313e-06	5.63526e-05	4.58661e-05	NOG/WNT5A/SPOCK1/CCNB1/MIB1/GPR173/ID4/EFNB3/SOX9/ISL1/HOXA2/ITM2C/FRZB/SEMA3E/BDNF/VIM/DMTN/S1PR3/SOX11/BMP7/PBX1/EPHA7/DAB1/TACSTD2	24
GO:0099054	BP	GO:0099054	presynapse assembly	9/541	16/6291	1.59103e-06	6.30473e-05	5.13149e-05	LGR5/SLITRK4/IL1RAP/CBLN2/CNTN5/SLITRK2/SLITRK3/LRRTM3/SNCA	9
GO:0045595	BP	GO:0045595	regulation of cell differentiation	72/541	486/6291	1.73984e-06	6.80368e-05	5.5376e-05	MYCL/NOG/RAB7B/ISLR2/WNT5A/TAL1/RFLNA/INHBA/NKX3-2/NTF3/SPOCK1/GLIPR2/CCNB1/PDE3A/PTCH1/EPHA3/SFRP1/RUFY3/MIB1/GPR173/ATAT1/ID4/GDF5/VDR/SRCIN1/EFNB3/SOX9/ISL1/HOXA2/HOXA5/WNT2/PTPRZ1/INSIG1/ITM2C/FRZB/HOXD3/SEMA3E/IRF1/LOX/BDNF/BCL6/MME/GATA2/GATA3/VIM/BAMBI/FGFR2/KIF20B/TBX3/FZD3/DMTN/ROR2/S1PR3/SFRP2/SOX11/BMP7/PBX1/PLAG1/CRB2/PTBP3/NTRK3/CD109/EPHA7/GJA1/DAB1/TACSTD2/SYT3/NTF4/PTK7/CPNE5/CNTN…	72
GO:0061138	BP	GO:0061138	morphogenesis of a branching epithelium	21/541	79/6291	1.84434e-06	7.11868e-05	5.79398e-05	NOG/WNT5A/PTCH1/SFRP1/VDR/HOXB7/SOX9/HOXA5/WNT2/FZD5/SEMA3E/LGR4/FGFR2/TBX3/HHIP/SFRP2/BMP7/PBX1/RSPO2/TACSTD2/SPINT2	21
GO:0001763	BP	GO:0001763	morphogenesis of a branching structure	22/541	86/6291	2.12077e-06	8.08069e-05	6.57698e-05	NOG/WNT5A/PTCH1/SFRP1/VDR/HOXB7/SOX9/HOXA5/WNT2/FZD5/SEMA3E/LGR4/FGFR2/TBX3/HHIP/SFRP2/BMP7/PBX1/RSPO2/EPHA7/TACSTD2/SPINT2	22
GO:0007423	BP	GO:0007423	sensory organ development	31/541	149/6291	2.45432e-06	9.23321e-05	7.51503e-05	GNAT1/MYCL/NOG/WNT5A/INHBA/NKX3-2/GABRB2/LGR5/SOX9/SLC9A3R1/HOXA2/INSIG1/FZD5/FRZB/BDNF/DCX/GATA2/GATA3/VIM/FGFR2/FZD3/ROR2/SOX11/BMP7/OSR2/NR4A3/TBC1D32/GJA1/NTF4/STRA6/PTK7	31
GO:0051094	BP	GO:0051094	positive regulation of developmental process	62/541	402/6291	2.56993e-06	9.54727e-05	7.77064e-05	NOG/RAB7B/ISLR2/WNT5A/TAL1/INHBA/GLIPR2/PDE3A/PTCH1/EPHA3/SFRP1/LRRN1/GDF5/F3/SLITRK4/IL1RAP/VDR/CBLN2/HOXB7/SOX9/ISL1/HOXA5/LRRN3/WNT2/EPHA1/FRZB/HOXD3/VASH2/VSTM5/LGR4/BDNF/SLITRK2/TFRC/BCL6/SLITRK3/MME/GATA2/GATA3/BAMBI/FGFR2/KIF20B/LRRTM3/FZD3/DMTN/ROR2/SFRP2/SOX11/BMP7/PPP1R16B/PLAG1/OSR2/CRB2/NTRK3/THBS1/TPBG/GJA1/DAB1/TACSTD2/SYT3/PTK7/CPNE5/CNTN1	62
GO:0003002	BP	GO:0003002	regionalization	27/541	121/6291	2.72436e-06	9.99605e-05	8.13591e-05	HOXC5/HOXC4/NOG/WNT5A/PTCH1/SFRP1/MIB1/HOXB5/HOXB6/HOXB7/ISL1/HOXA2/HOXA5/WNT2/FZD5/HOXD3/ZIC3/FGFR2/TBX3/ROR2/HHIP/SFRP2/MTF2/PBX1/CRB2/TBC1D32/NTF4	27
GO:0045596	BP	GO:0045596	negative regulation of cell differentiation	38/541	203/6291	2.82625e-06	0.000102434	8.33725e-05	NOG/WNT5A/TAL1/NKX3-2/SPOCK1/CCNB1/PTCH1/SFRP1/MIB1/GPR173/ID4/GDF5/EFNB3/SOX9/ISL1/HOXA2/HOXA5/INSIG1/ITM2C/FRZB/SEMA3E/IRF1/BDNF/BCL6/GATA2/GATA3/VIM/TBX3/DMTN/S1PR3/SFRP2/SOX11/BMP7/PBX1/EPHA7/DAB1/TACSTD2/C1QL4	38
GO:0001838	BP	GO:0001838	embryonic epithelial tube formation	14/541	40/6291	2.90189e-06	0.000103909	8.45725e-05	NOG/WNT5A/PTCH1/SFRP1/MIB1/SOX9/GATA3/KIF20B/FZD3/SFRP2/SOX11/BMP7/SPINT2/PTK7	14
GO:0007167	BP	GO:0007167	enzyme linked receptor protein signaling pathway	47/541	276/6291	3.053e-06	0.000108018	8.79173e-05	EFNA2/EFNA4/NOG/WNT5A/IGFBP2/INHBA/SPRY3/NTF3/IGF1R/EPHA3/SFRP1/GDF5/F3/INHA/EFNB3/MTMR4/SOX9/SLC9A3R1/EPHA1/LRRC32/LOX/BDNF/APOD/GATA3/VIM/BAMBI/FGFR2/ROR2/EFNB2/SMAD9/SNCA/HHIP/SFRP2/SOX11/WDR54/BMP7/DOK5/PLAT/ANGPT1/CRB2/NR4A3/NTRK3/THBS1/CD109/EPHA7/NTF4/ACVR1B	47
GO:0030178	BP	GO:0030178	negative regulation of Wnt signaling pathway	15/541	46/6291	3.55197e-06	0.000124194	0.000101083	NOG/WNT5A/DKK2/SFRP1/APC2/DACT3/SOX9/SLC9A3R1/ISL1/FRZB/DKK3/MAPK8IP1/DKK1/ROR2/SFRP2	15
GO:0051961	BP	GO:0051961	negative regulation of nervous system development	21/541	83/6291	4.37489e-06	0.000150584	0.000122562	NOG/WNT5A/SPOCK1/MIB1/GPR173/ID4/EFNB3/SOX9/ISL1/HOXA2/ITM2C/SEMA3E/CTSC/BDNF/CEND1/VIM/SOX11/BMP7/PBX1/EPHA7/DAB1	21
GO:0007420	BP	GO:0007420	brain development	31/541	153/6291	4.40807e-06	0.000150584	0.000122562	NOG/WNT5A/INHBA/GBX1/TRNP1/PTCH1/SFRP1/ATAT1/ID4/CCKAR/IGF2BP1/BTBD3/ISL1/HOXA2/WNT2/CEND1/DCX/APOD/CCDC39/GATA2/FGFR2/TBX3/FZD3/SFRP2/BMP7/NR4A3/EPHA7/FABP7/DAB1/CNTN1/GLI1	31
GO:0009952	BP	GO:0009952	anterior/posterior pattern specification	20/541	77/6291	4.78968e-06	0.00015884	0.000129282	HOXC5/HOXC4/NOG/WNT5A/SFRP1/MIB1/HOXB5/HOXB6/HOXB7/HOXA2/HOXA5/WNT2/FZD5/HOXD3/ZIC3/TBX3/ROR2/SFRP2/PBX1/CRB2	20
GO:0061448	BP	GO:0061448	connective tissue development	22/541	90/6291	4.79e-06	0.00015884	0.000129282	HOXC4/MGP/NOG/BARX2/WNT5A/RFLNA/NKX3-2/ID4/GDF5/SOX9/HOXA5/FRZB/HOXD3/LOX/TBL1XR1/STC1/ROR2/SFRP2/BMP7/OSR2/RSPO2/COL11A2	22
GO:1905330	BP	GO:1905330	regulation of morphogenesis of an epithelium	15/541	47/6291	4.81009e-06	0.00015884	0.000129282	NOG/WNT5A/SFRP1/HOXB7/SOX9/WNT2/LGR4/GATA3/FZD3/ROR2/SFRP2/BMP7/GJA1/TACSTD2/PTK7	15
GO:0051093	BP	GO:0051093	negative regulation of developmental process	47/541	281/6291	5.08341e-06	0.000166021	0.000135126	NOG/WNT5A/TAL1/INHBA/NKX3-2/SPOCK1/CCNB1/PTCH1/SFRP1/MIB1/GPR173/ID4/GDF5/EFNB3/CHAD/SOX9/ISL1/HOXA2/HOXA5/INSIG1/ITM2C/FRZB/SEMA3E/CTSC/IRF1/BDNF/CEND1/BCL6/GATA2/GATA3/VIM/TLL2/TBX3/FZD3/DMTN/S1PR3/SFRP2/SOX11/BMP7/PBX1/RSPO2/THBS1/EPHA7/GJA1/DAB1/TACSTD2/C1QL4	47
GO:0048754	BP	GO:0048754	branching morphogenesis of an epithelial tube	18/541	65/6291	5.36717e-06	0.000170792	0.00013901	NOG/WNT5A/PTCH1/VDR/HOXB7/SOX9/HOXA5/WNT2/SEMA3E/LGR4/FGFR2/TBX3/HHIP/SFRP2/BMP7/PBX1/RSPO2/TACSTD2	18
GO:0090596	BP	GO:0090596	sensory organ morphogenesis	21/541	84/6291	5.37359e-06	0.000170792	0.00013901	GNAT1/NOG/WNT5A/NKX3-2/SOX9/SLC9A3R1/HOXA2/INSIG1/FZD5/FRZB/BDNF/GATA2/FGFR2/FZD3/ROR2/SOX11/BMP7/OSR2/NR4A3/STRA6/PTK7	21
GO:0120035	BP	GO:0120035	regulation of plasma membrane bounded cell projection organization	30/541	147/6291	5.4019e-06	0.000170792	0.00013901	ISLR2/WNT5A/SPOCK1/GAP43/EPHA3/SFRP1/RUFY3/SRCIN1/EFNB3/PLEKHM1/ITM2C/SEMA3E/BDNF/PLD1/VIM/DMTN/ROR2/SFRP2/BMP7/FNBP1L/NTRK3/EPHA7/DAB1/TACSTD2/SYT3/PLEK2/PTK7/CPNE5/CARMIL1/CNTN1	30
GO:0030326	BP	GO:0030326	embryonic limb morphogenesis	14/541	42/6291	5.62175e-06	0.00017404	0.000141653	NOG/WNT5A/PTCH1/GDF5/TBX3/ROR2/SFRP2/BMP7/GJA5/PBX1/OSR2/RSPO2/TBC1D32/GJA1	14
GO:0035113	BP	GO:0035113	embryonic appendage morphogenesis	14/541	42/6291	5.62175e-06	0.00017404	0.000141653	NOG/WNT5A/PTCH1/GDF5/TBX3/ROR2/SFRP2/BMP7/GJA5/PBX1/OSR2/RSPO2/TBC1D32/GJA1	14
GO:0099172	BP	GO:0099172	presynapse organization	9/541	18/6291	5.7756e-06	0.00017696	0.00014403	LGR5/SLITRK4/IL1RAP/CBLN2/CNTN5/SLITRK2/SLITRK3/LRRTM3/SNCA	9
GO:0031344	BP	GO:0031344	regulation of cell projection organization	30/541	149/6291	7.19259e-06	0.000218126	0.000177536	ISLR2/WNT5A/SPOCK1/GAP43/EPHA3/SFRP1/RUFY3/SRCIN1/EFNB3/PLEKHM1/ITM2C/SEMA3E/BDNF/PLD1/VIM/DMTN/ROR2/SFRP2/BMP7/FNBP1L/NTRK3/EPHA7/DAB1/TACSTD2/SYT3/PLEK2/PTK7/CPNE5/CARMIL1/CNTN1	30
GO:0007155	BP	GO:0007155	cell adhesion	54/541	345/6291	7.70687e-06	0.000231362	0.000188308	WNT5A/IGFBP2/CDH6/NUAK1/SPOCK1/LGR5/EPHA3/IL1RAP/SRCIN1/EFNB3/SOX9/EPHA1/ITGA4/HOXD3/SEMA3E/NECTIN1/JAML/LRRC32/IRF1/HAPLN1/VCAN/ANGPTL4/SLITRK2/DLG3/EGFL6/ALCAM/TFRC/APOD/BCL6/CLDN11/SLITRK3/CHL1/GATA3/DMTN/DMP1/PCDH7/CLDN4/BMP7/S100A8/PEAR1/ANGPT1/CRB2/TNC/NR4A3/IFT74/CDH19/THBS1/EPHA7/DAB1/TACSTD2/SPINT2/CDH11/NFAT5/ACAN	54
GO:0022610	BP	GO:0022610	biological adhesion	54/541	349/6291	1.08911e-05	0.000323683	0.00026345	WNT5A/IGFBP2/CDH6/NUAK1/SPOCK1/LGR5/EPHA3/IL1RAP/SRCIN1/EFNB3/SOX9/EPHA1/ITGA4/HOXD3/SEMA3E/NECTIN1/JAML/LRRC32/IRF1/HAPLN1/VCAN/ANGPTL4/SLITRK2/DLG3/EGFL6/ALCAM/TFRC/APOD/BCL6/CLDN11/SLITRK3/CHL1/GATA3/DMTN/DMP1/PCDH7/CLDN4/BMP7/S100A8/PEAR1/ANGPT1/CRB2/TNC/NR4A3/IFT74/CDH19/THBS1/EPHA7/DAB1/TACSTD2/SPINT2/CDH11/NFAT5/ACAN	54
GO:0051240	BP	GO:0051240	positive regulation of multicellular organismal process	70/541	496/6291	1.40459e-05	0.000413312	0.0003364	P2RY2/NOG/RAB7B/ISLR2/WNT5A/TAL1/ADCYAP1/INHBA/GLIPR2/PDE3A/EPHA3/LRRN1/GDF5/F3/SLITRK4/IL1RAP/VDR/CBLN2/COX1/HOXB7/PLEKHM1/SOX9/ADRA1B/ISL1/HOXA5/LRRN3/WNT2/EPHA1/FZD5/HOXD3/VASH2/VSTM5/IRF1/LGR4/BDNF/SLITRK2/TFRC/BCL6/SLITRK3/MME/GATA2/GATA3/BAMBI/FGFR2/KIF20B/LRRTM3/FZD3/CLU/DMTN/ROR2/TRPC3/SFRP2/SOX11/BMP7/PPP1R16B/PLAG1/OSR2/CRB2/NR4A3/SLC1A1/NTRK3/THBS1/LIPG/TPBG/GJA1/DAB1/SYT3/PTK7/CPNE5/C…	70
GO:0051216	BP	GO:0051216	cartilage development	18/541	70/6291	1.66149e-05	0.000484112	0.000394024	HOXC4/MGP/NOG/BARX2/WNT5A/RFLNA/NKX3-2/GDF5/SOX9/HOXA5/FRZB/HOXD3/STC1/ROR2/SFRP2/OSR2/RSPO2/COL11A2	18
GO:0001841	BP	GO:0001841	neural tube formation	12/541	35/6291	1.91127e-05	0.000551485	0.00044886	NOG/WNT5A/PTCH1/SFRP1/MIB1/KIF20B/FZD3/SFRP2/SOX11/BMP7/SPINT2/PTK7	12
GO:0001503	BP	GO:0001503	ossification	25/541	119/6291	1.95259e-05	0.000557991	0.000454156	MGP/NOG/WNT5A/ACP5/PTCH1/SFRP1/ID4/SOX9/HOXA2/LOX/LGR4/PHEX/FGFR2/GDF10/DMP1/SGMS2/SFRP2/SOX11/OMD/BMP7/PBX1/MMP16/OSR2/RSPO2/GJA1	25
GO:0048646	BP	GO:0048646	anatomical structure formation involved in morphogenesis	52/541	339/6291	2.04992e-05	0.000580225	0.000472252	DUSP5/NOG/WNT5A/TAL1/INHBA/NKX3-2/PTCH1/SFRP1/MIB1/F3/CHAD/SOX9/ISL1/HOXA5/WNT2/EPHA1/ACKR3/FZD5/VASH2/SEMA3E/ANGPTL4/HTATIP2/CEND1/DCX/BCL6/GATA2/GATA3/FGFR2/KIF20B/TBX3/FZD3/ROR2/DMP1/SFRP2/SOX11/EDAR/BMP7/PPP1R16B/GJA5/ANGPT1/CRB2/NR4A3/THBS1/TMOD2/CD109/GJA1/NCMAP/NTF4/SPINT2/STRA6/ANPEP/PTK7	52
GO:0001655	BP	GO:0001655	urogenital system development	22/541	98/6291	2.07263e-05	0.000581118	0.000472979	NOG/WNT5A/LGR5/PTCH1/SFRP1/ID4/HOXB7/SOX9/LGR4/BDNF/MME/GATA2/GATA3/FGFR2/BMP7/PBX1/PLAG1/OSR2/PYGO1/EPHA7/TACSTD2/STRA6	22
GO:0050768	BP	GO:0050768	negative regulation of neurogenesis	19/541	78/6291	2.24365e-05	0.000623189	0.000507221	NOG/WNT5A/SPOCK1/MIB1/GPR173/ID4/EFNB3/SOX9/ISL1/HOXA2/ITM2C/SEMA3E/BDNF/VIM/SOX11/BMP7/PBX1/EPHA7/DAB1	19
GO:1901890	BP	GO:1901890	positive regulation of cell junction assembly	11/541	31/6291	2.95342e-05	0.000812739	0.000661498	LRRN1/SLITRK4/IL1RAP/CBLN2/LRRN3/VSTM5/BDNF/SLITRK2/SLITRK3/LRRTM3/TPBG	11
GO:0001823	BP	GO:0001823	mesonephros development	13/541	42/6291	3.00738e-05	0.000819993	0.000667403	NOG/PTCH1/SFRP1/HOXB7/SOX9/LGR4/BDNF/GATA3/FGFR2/BMP7/PBX1/OSR2/TACSTD2	13
GO:0098742	BP	GO:0098742	cell-cell adhesion via plasma-membrane adhesion molecules	14/541	48/6291	3.15818e-05	0.000853282	0.000694496	CDH6/LGR5/IL1RAP/NECTIN1/JAML/SLITRK2/ALCAM/SLITRK3/CHL1/PCDH7/CRB2/CDH19/DAB1/CDH11	14
GO:0072001	BP	GO:0072001	renal system development	19/541	80/6291	3.29012e-05	0.000880923	0.000716994	NOG/WNT5A/LGR5/PTCH1/SFRP1/HOXB7/SOX9/LGR4/BDNF/MME/GATA3/FGFR2/BMP7/PBX1/OSR2/PYGO1/EPHA7/TACSTD2/STRA6	19
GO:0010975	BP	GO:0010975	regulation of neuron projection development	22/541	101/6291	3.41484e-05	0.000906153	0.000737529	ISLR2/WNT5A/SPOCK1/EPHA3/SFRP1/RUFY3/SRCIN1/EFNB3/ITM2C/SEMA3E/BDNF/VIM/ROR2/SFRP2/BMP7/NTRK3/EPHA7/DAB1/SYT3/PTK7/CPNE5/CNTN1	22
GO:0001736	BP	GO:0001736	establishment of planar polarity	7/541	13/6291	3.62791e-05	0.000929496	0.000756528	WNT5A/SFRP1/DLG3/FZD3/ROR2/SFRP2/PTK7	7
GO:0007164	BP	GO:0007164	establishment of tissue polarity	7/541	13/6291	3.62791e-05	0.000929496	0.000756528	WNT5A/SFRP1/DLG3/FZD3/ROR2/SFRP2/PTK7	7
GO:0099174	BP	GO:0099174	regulation of presynapse organization	7/541	13/6291	3.62791e-05	0.000929496	0.000756528	LGR5/SLITRK4/IL1RAP/CBLN2/SLITRK2/SLITRK3/SNCA	7
GO:1905606	BP	GO:1905606	regulation of presynapse assembly	7/541	13/6291	3.62791e-05	0.000929496	0.000756528	LGR5/SLITRK4/IL1RAP/CBLN2/SLITRK2/SLITRK3/SNCA	7
GO:0042127	BP	GO:0042127	regulation of cell population proliferation	65/541	464/6291	3.72525e-05	0.000946276	0.000770186	TES/SLC25A33/NOG/HHEX/WNT5A/TAL1/IGFBP2/INHBA/IGF1R/LGR5/CCNB1/PIM2/TRNP1/PTCH1/SFRP1/ID4/GDF5/F3/VDR/INHA/SOX9/SLC9A3R1/ISL1/HOXA5/WNT2/PTPRZ1/EPHA1/FZD5/FRZB/IRF6/VASH2/NOX4/LRRC32/IRF1/BDNF/MAPK8IP1/CEND1/TFRC/APOD/BCL6/GATA2/GATA3/BAMBI/FGFR2/KIF20B/TBX3/FZD3/CLU/ROR2/SFRP2/SOX11/BMP7/PPP1R16B/S100A11/PBX1/PLAG1/OSR2/TNC/NR4A3/IFT74/THBS1/CD109/GJA1/TACSTD2/C1QL4	65
GO:0030100	BP	GO:0030100	regulation of endocytosis	13/541	43/6291	3.97744e-05	0.00100177	0.000815357	WNT5A/EPHA3/MIB1/UNC119/MAPK8IP1/CLU/SNCA/WDR54/TFR2/SYT11/SH3GL2/DNAJC6/BICD1	13
GO:0048732	BP	GO:0048732	gland development	26/541	132/6291	4.37031e-05	0.00109148	0.000888365	NOG/WNT5A/PTCH1/SFRP1/ID4/VDR/SOX9/SLC9A3R1/ISL1/HOXA5/WNT2/FRZB/HOXD3/IRF6/ZIC3/CCDC39/GATA2/FGFR2/TBX3/EDAR/BMP7/PBX1/PLAG1/GJA1/STRA6/GLI1	26
GO:0048332	BP	GO:0048332	mesoderm morphogenesis	10/541	27/6291	4.46892e-05	0.0011068	0.00090084	NOG/WNT5A/TAL1/INHBA/TBX3/SFRP2/BMP7/CRB2/NR4A3/GJA1	10
GO:0007169	BP	GO:0007169	transmembrane receptor protein tyrosine kinase signaling pathway	32/541	181/6291	5.69863e-05	0.00138003	0.00112323	EFNA2/EFNA4/NOG/WNT5A/IGFBP2/SPRY3/NTF3/IGF1R/EPHA3/F3/EFNB3/SOX9/SLC9A3R1/EPHA1/LOX/BDNF/APOD/GATA3/FGFR2/ROR2/EFNB2/SNCA/HHIP/WDR54/DOK5/PLAT/ANGPT1/NR4A3/NTRK3/THBS1/EPHA7/NTF4	32
GO:0042472	BP	GO:0042472	inner ear morphogenesis	11/541	33/6291	5.75673e-05	0.00138003	0.00112323	WNT5A/SOX9/SLC9A3R1/INSIG1/FRZB/GATA2/FGFR2/FZD3/ROR2/NR4A3/PTK7	11
GO:0030323	BP	GO:0030323	respiratory tube development	16/541	63/6291	5.75788e-05	0.00138003	0.00112323	NOG/WNT5A/SOX9/HOXA5/WNT2/HSD11B1/LOX/RAB3A/ZIC3/CCDC39/FGFR2/HHIP/SOX11/RSPO2/STRA6/PTK7	16
GO:0030324	BP	GO:0030324	lung development	16/541	63/6291	5.75788e-05	0.00138003	0.00112323	NOG/WNT5A/SOX9/HOXA5/WNT2/HSD11B1/LOX/RAB3A/ZIC3/CCDC39/FGFR2/HHIP/SOX11/RSPO2/STRA6/PTK7	16
GO:0060071	BP	GO:0060071	Wnt signaling pathway, planar cell polarity pathway	6/541	10/6291	6.11981e-05	0.0014435	0.00117488	WNT5A/SFRP1/FZD3/ROR2/SFRP2/PTK7	6
GO:0090175	BP	GO:0090175	regulation of establishment of planar polarity	6/541	10/6291	6.11981e-05	0.0014435	0.00117488	WNT5A/SFRP1/FZD3/ROR2/SFRP2/PTK7	6
GO:0003281	BP	GO:0003281	ventricular septum development	9/541	23/6291	6.55277e-05	0.00153345	0.00124809	NOG/WNT5A/GATA3/FGFR2/TBX3/SOX11/GJA5/STRA6/PTK7	9
GO:0008544	BP	GO:0008544	epidermis development	17/541	71/6291	7.62407e-05	0.00177021	0.0014408	MYCL/WNT5A/INHBA/LGR5/PTCH1/VDR/SOX9/SLC9A3R1/IRF6/LGR4/CST6/FGFR2/FZD3/EDAR/IFT74/CD109/NTF4	17
GO:0003279	BP	GO:0003279	cardiac septum development	11/541	34/6291	7.85911e-05	0.00181064	0.0014737	NOG/WNT5A/ISL1/GATA3/FGFR2/TBX3/SOX11/BMP7/GJA5/STRA6/PTK7	11
GO:0022612	BP	GO:0022612	gland morphogenesis	13/541	46/6291	8.6957e-05	0.00198797	0.00161803	NOG/WNT5A/PTCH1/SFRP1/ID4/VDR/SOX9/SLC9A3R1/FGFR2/TBX3/EDAR/BMP7/PLAG1	13
GO:0040011	BP	GO:0040011	locomotion	67/541	496/6291	8.92742e-05	0.00202537	0.00164847	UBE2B/EFNA4/NOG/WNT5A/GBX1/GAP43/GLIPR2/IGF1R/SLC9B2/EPHA3/SFRP1/RUFY3/GPR173/CCKAR/SRCIN1/EFNB3/SOX9/SLC9A3R1/ISL1/HOXA2/HOXA5/GPR37/EPHA1/ACKR3/SEMA3E/JAML/SLC12A2/LOX/BDNF/CEND1/DCX/ALCAM/APOD/CCDC39/PLD1/GATA2/CHL1/GATA3/BAMBI/KIF20B/FZD3/STC1/DMTN/ROR2/SNCA/ENPEP/SFRP2/SDC1/B3GNT2/SEMA4F/CLDN4/GPC2/BMP7/PLAT/S100A11/S100A8/CRB2/NR4A3/THBS1/EPHA7/GJA1/DAB1/TACSTD2/SPINT2/CHGA/PTK7/CARMIL1	67
GO:0001738	BP	GO:0001738	morphogenesis of a polarized epithelium	8/541	19/6291	9.13784e-05	0.0020574	0.00167454	WNT5A/SFRP1/SLC9A3R1/DLG3/FZD3/ROR2/SFRP2/PTK7	8
GO:0022603	BP	GO:0022603	regulation of anatomical structure morphogenesis	44/541	289/6291	0.000108679	0.00242854	0.00197662	NOG/ISLR2/WNT5A/SFRP1/RUFY3/F3/VDR/SRCIN1/EFNB3/CHAD/HOXB7/SOX9/SLC9A3R1/ISL1/HOXA5/WNT2/EPHA1/VASH2/SEMA3E/HTATIP2/LGR4/BDNF/GATA2/GATA3/BAMBI/FGFR2/FZD3/DMTN/ROR2/DMP1/SFRP2/CLDN4/BMP7/PPP1R16B/RSPO2/CRB2/THBS1/EPHA7/GJA1/DAB1/TACSTD2/SYT3/PTK7/CPNE5	44
GO:0001657	BP	GO:0001657	ureteric bud development	12/541	41/6291	0.000111925	0.00244589	0.00199074	NOG/PTCH1/SFRP1/HOXB7/SOX9/LGR4/BDNF/GATA3/FGFR2/BMP7/PBX1/TACSTD2	12
GO:0072163	BP	GO:0072163	mesonephric epithelium development	12/541	41/6291	0.000111925	0.00244589	0.00199074	NOG/PTCH1/SFRP1/HOXB7/SOX9/LGR4/BDNF/GATA3/FGFR2/BMP7/PBX1/TACSTD2	12
GO:0072164	BP	GO:0072164	mesonephric tubule development	12/541	41/6291	0.000111925	0.00244589	0.00199074	NOG/PTCH1/SFRP1/HOXB7/SOX9/LGR4/BDNF/GATA3/FGFR2/BMP7/PBX1/TACSTD2	12
GO:0110111	BP	GO:0110111	negative regulation of animal organ morphogenesis	7/541	15/6291	0.000116712	0.00253188	0.00206073	NOG/WNT5A/CHAD/GATA3/BMP7/RSPO2/TACSTD2	7
GO:0048839	BP	GO:0048839	inner ear development	15/541	60/6291	0.000118761	0.00255766	0.00208171	MYCL/WNT5A/GABRB2/LGR5/SOX9/SLC9A3R1/INSIG1/FRZB/BDNF/GATA2/FGFR2/FZD3/ROR2/NR4A3/PTK7	15
GO:0014020	BP	GO:0014020	primary neural tube formation	10/541	30/6291	0.000125562	0.00268467	0.00218509	NOG/WNT5A/PTCH1/SFRP1/KIF20B/FZD3/SFRP2/BMP7/SPINT2/PTK7	10
GO:0051049	BP	GO:0051049	regulation of transport	63/541	464/6291	0.000126807	0.00269194	0.002191	FKBP1B/P2RY2/KCNE4/CACNG4/KCNJ3/WNT5A/ADCYAP1/INHBA/LGI3/CHRM2/KCNS3/RAB3C/SYT13/KCND1/PTCH1/EPHA3/SFRP1/CACNG7/MIB1/CCKAR/SLC30A3/UNC119/SLC9A3R1/MAP1B/INSIG1/LRRC32/RAB3A/C3/LGR4/MAPK8IP1/APOD/PLD1/ADRA2A/KIF20B/TRPV4/CLU/STC1/DMTN/SNCA/TRPC3/SOX11/SDC1/WDR54/TFR2/GJA5/S100A8/HCN3/SYT11/PIP4P2/NR4A3/SH3GL2/THBS1/LIPG/GJA1/DNAJC6/PTGER3/SYT3/CHGA/SSTR1/HCN4/CNTN1/BICD1/KCNJ4	63
GO:0021915	BP	GO:0021915	neural tube development	13/541	48/6291	0.000140406	0.00295947	0.00240875	NOG/WNT5A/PTCH1/SFRP1/MIB1/KIF20B/FZD3/SFRP2/SOX11/BMP7/TBC1D32/SPINT2/PTK7	13
GO:0045665	BP	GO:0045665	negative regulation of neuron differentiation	15/541	61/6291	0.000145263	0.00304029	0.00247453	WNT5A/SPOCK1/MIB1/ID4/EFNB3/SOX9/ISL1/HOXA2/ITM2C/SEMA3E/VIM/BMP7/PBX1/EPHA7/DAB1	15
GO:0051130	BP	GO:0051130	positive regulation of cellular component organization	46/541	312/6291	0.000165469	0.00343897	0.00279902	UBE2B/ISLR2/WNT5A/TAL1/MLLT11/CCNB1/FAM162A/EPHA3/MIB1/ATAT1/LRRN1/SLITRK4/IL1RAP/CBLN2/PLEKHM1/SOX9/ISL1/LRRN3/EPHA1/VSTM5/BDNF/MAPK8IP1/SLITRK2/TFRC/BCL6/SLITRK3/LRRTM3/HMBOX1/CLU/ROR2/SNCA/SDC1/TFR2/BMP7/UBE2C/MTF2/FNBP1L/NTRK3/TPBG/SYT3/PLEK2/PTK7/CPNE5/CARMIL1/CNTN1/BICD1	46
GO:0060541	BP	GO:0060541	respiratory system development	16/541	69/6291	0.000184868	0.00379736	0.00309072	NOG/WNT5A/SOX9/HOXA5/WNT2/HSD11B1/LOX/RAB3A/ZIC3/CCDC39/FGFR2/HHIP/SOX11/RSPO2/STRA6/PTK7	16
GO:0061351	BP	GO:0061351	neural precursor cell proliferation	12/541	43/6291	0.000185268	0.00379736	0.00309072	WNT5A/TRNP1/ID4/IGF2BP1/WNT2/PTPRZ1/BDNF/CEND1/GATA2/FZD3/HHIP/FABP7	12
GO:0051241	BP	GO:0051241	negative regulation of multicellular organismal process	50/541	350/6291	0.000191118	0.00383384	0.00312041	FKBP1B/NOG/WNT5A/TAL1/INHBA/NKX3-2/SPOCK1/ACP5/CCNB1/PTCH1/SFRP1/MIB1/GPR173/ID4/GDF5/EFNB3/CHAD/SOX9/ISL1/HOXA2/HOXA5/ITM2C/FRZB/SEMA3E/CTSC/LRRC32/IRF1/LGR4/BDNF/CEND1/APOD/BCL6/GATA2/GATA3/VIM/TLL2/TRPV4/FZD3/STC1/SFRP2/SOX11/BMP7/PBX1/RSPO2/THBS1/EPHA7/GJA1/DAB1/TACSTD2/PTGER3	50
GO:0010812	BP	GO:0010812	negative regulation of cell-substrate adhesion	7/541	16/6291	0.000192208	0.00383384	0.00312041	SPOCK1/SEMA3E/APOD/BCL6/DMTN/THBS1/TACSTD2	7
GO:0060512	BP	GO:0060512	prostate gland morphogenesis	7/541	16/6291	0.000192208	0.00383384	0.00312041	NOG/WNT5A/SFRP1/ID4/SOX9/FGFR2/BMP7	7
GO:0060740	BP	GO:0060740	prostate gland epithelium morphogenesis	7/541	16/6291	0.000192208	0.00383384	0.00312041	NOG/WNT5A/SFRP1/ID4/SOX9/FGFR2/BMP7	7
GO:0001707	BP	GO:0001707	mesoderm formation	9/541	26/6291	0.00019808	0.00392462	0.00319429	NOG/WNT5A/TAL1/INHBA/SFRP2/BMP7/CRB2/NR4A3/GJA1	9
GO:0050678	BP	GO:0050678	regulation of epithelial cell proliferation	22/541	113/6291	0.000200074	0.00393787	0.00320508	NOG/WNT5A/PTCH1/SFRP1/GDF5/F3/VDR/SOX9/HOXA5/WNT2/VASH2/GATA2/FGFR2/SFRP2/SOX11/PPP1R16B/OSR2/NR4A3/IFT74/THBS1/CD109/TACSTD2	22
GO:0003205	BP	GO:0003205	cardiac chamber development	13/541	50/6291	0.000219991	0.00424553	0.00345549	NOG/WNT5A/ISL1/WNT2/GATA3/FGFR2/TBX3/SFRP2/SOX11/BMP7/GJA5/STRA6/PTK7	13
GO:0060348	BP	GO:0060348	bone development	13/541	50/6291	0.000219991	0.00424553	0.00345549	TAL1/ACP5/CHAD/SOX9/INSIG1/PAPPA2/LOX/FGFR2/STC1/SFRP2/MMP16/OSR2/GJA1	13
GO:0072073	BP	GO:0072073	kidney epithelium development	13/541	50/6291	0.000219991	0.00424553	0.00345549	NOG/PTCH1/SFRP1/HOXB7/SOX9/LGR4/BDNF/GATA3/FGFR2/BMP7/PBX1/EPHA7/TACSTD2	13
GO:0001822	BP	GO:0001822	kidney development	17/541	77/6291	0.00022179	0.00425264	0.00346128	NOG/PTCH1/SFRP1/HOXB7/SOX9/LGR4/BDNF/MME/GATA3/FGFR2/BMP7/PBX1/OSR2/PYGO1/EPHA7/TACSTD2/STRA6	17
GO:0007368	BP	GO:0007368	determination of left/right symmetry	10/541	32/6291	0.000230257	0.00433025	0.00352444	WNT5A/NKX3-2/MIB1/DNAI2/ZIC3/CCDC39/TBX3/IFT74/TBC1D32/GJA1	10
GO:0035282	BP	GO:0035282	segmentation	10/541	32/6291	0.000230257	0.00433025	0.00352444	WNT5A/SFRP1/MIB1/HOXA2/FZD5/TBX3/ROR2/SFRP2/MTF2/CRB2	10
GO:0035567	BP	GO:0035567	non-canonical Wnt signaling pathway	6/541	12/6291	0.000231665	0.00433025	0.00352444	WNT5A/SFRP1/FZD3/ROR2/SFRP2/PTK7	6
GO:0040036	BP	GO:0040036	regulation of fibroblast growth factor receptor signaling pathway	6/541	12/6291	0.000231665	0.00433025	0.00352444	NOG/WNT5A/SPRY3/GATA3/HHIP/THBS1	6
GO:0071363	BP	GO:0071363	cellular response to growth factor stimulus	30/541	178/6291	0.00023494	0.004364	0.00355191	NOG/WNT5A/SPRY3/NTF3/SFRP1/GDF5/MTMR4/SOX9/WNT2/LRRC32/LOX/BDNF/GATA3/BAMBI/FGFR2/ROR2/SMAD9/HHIP/SFRP2/SOX11/BMP7/DOK5/GJA5/CRB2/SH3GL2/NTRK3/THBS1/CD109/NTF4/ACVR1B	30
GO:0003231	BP	GO:0003231	cardiac ventricle development	11/541	38/6291	0.000240577	0.00444096	0.00361456	NOG/WNT5A/ISL1/GATA3/FGFR2/TBX3/SFRP2/SOX11/GJA5/STRA6/PTK7	11
GO:0050673	BP	GO:0050673	epithelial cell proliferation	25/541	138/6291	0.000247724	0.00454467	0.00369896	NOG/WNT5A/LGR5/PTCH1/SFRP1/GDF5/F3/VDR/SOX9/HOXA5/WNT2/IRF6/VASH2/LGR4/GATA2/FGFR2/SFRP2/SOX11/PPP1R16B/OSR2/NR4A3/IFT74/THBS1/CD109/TACSTD2	25
GO:0003007	BP	GO:0003007	heart morphogenesis	17/541	78/6291	0.0002615	0.00476797	0.00388071	NOG/WNT5A/PTCH1/MIB1/SOX9/ISL1/WNT2/ZIC3/CCDC39/GATA3/FGFR2/TBX3/SFRP2/SOX11/BMP7/GJA5/GJA1	17
GO:0001843	BP	GO:0001843	neural tube closure	9/541	27/6291	0.000274775	0.00489	0.00398003	NOG/WNT5A/PTCH1/SFRP1/KIF20B/FZD3/SFRP2/SPINT2/PTK7	9
GO:0060349	BP	GO:0060349	bone morphogenesis	9/541	27/6291	0.000274775	0.00489	0.00398003	ACP5/SOX9/INSIG1/PAPPA2/FGFR2/STC1/SFRP2/MMP16/OSR2	9
GO:0060606	BP	GO:0060606	tube closure	9/541	27/6291	0.000274775	0.00489	0.00398003	NOG/WNT5A/PTCH1/SFRP1/KIF20B/FZD3/SFRP2/SPINT2/PTK7	9
GO:0061333	BP	GO:0061333	renal tubule morphogenesis	9/541	27/6291	0.000274775	0.00489	0.00398003	NOG/LGR5/PTCH1/HOXB7/SOX9/LGR4/GATA3/PBX1/TACSTD2	9
GO:0042733	BP	GO:0042733	embryonic digit morphogenesis	8/541	22/6291	0.000306434	0.00542096	0.00441219	NOG/WNT5A/TBX3/ROR2/SFRP2/OSR2/TBC1D32/GJA1	8
GO:0060560	BP	GO:0060560	developmental growth involved in morphogenesis	15/541	65/6291	0.000309212	0.00543774	0.00442584	ISLR2/WNT5A/SFRP1/SOX9/MAP1B/SEMA3E/BDNF/DCX/FGFR2/SFRP2/SH3GL2/EPHA7/SYT3/PTK7/CPNE5	15
GO:0070848	BP	GO:0070848	response to growth factor	30/541	181/6291	0.000317091	0.0055435	0.00451192	NOG/WNT5A/SPRY3/NTF3/SFRP1/GDF5/MTMR4/SOX9/WNT2/LRRC32/LOX/BDNF/GATA3/BAMBI/FGFR2/ROR2/SMAD9/HHIP/SFRP2/SOX11/BMP7/DOK5/GJA5/CRB2/SH3GL2/NTRK3/THBS1/CD109/NTF4/ACVR1B	30
GO:0051051	BP	GO:0051051	negative regulation of transport	23/541	125/6291	0.000344222	0.00596647	0.00485619	FKBP1B/KCNE4/EPHA3/SFRP1/UNC119/SLC9A3R1/MAP1B/INSIG1/LRRC32/LGR4/APOD/ADRA2A/STC1/DMTN/SNCA/WDR54/SYT11/PIP4P2/THBS1/GJA1/PTGER3/CHGA/SSTR1	23
GO:0045597	BP	GO:0045597	positive regulation of cell differentiation	41/541	277/6291	0.000345301	0.00596647	0.00485619	RAB7B/ISLR2/WNT5A/TAL1/INHBA/GLIPR2/PDE3A/PTCH1/EPHA3/SFRP1/GDF5/VDR/SOX9/ISL1/HOXA5/WNT2/FRZB/HOXD3/BDNF/BCL6/MME/GATA2/GATA3/BAMBI/KIF20B/FZD3/DMTN/ROR2/SFRP2/SOX11/BMP7/PLAG1/CRB2/NTRK3/GJA1/DAB1/TACSTD2/SYT3/PTK7/CPNE5/CNTN1	41
GO:0030282	BP	GO:0030282	bone mineralization	12/541	46/6291	0.000369994	0.00628832	0.00511814	MGP/SOX9/LOX/LGR4/PHEX/FGFR2/SGMS2/OMD/BMP7/OSR2/RSPO2/GJA1	12
GO:0001942	BP	GO:0001942	hair follicle development	9/541	28/6291	0.000374506	0.00628832	0.00511814	WNT5A/INHBA/LGR5/SOX9/LGR4/FGFR2/FZD3/EDAR/CD109	9
GO:0022404	BP	GO:0022404	molting cycle process	9/541	28/6291	0.000374506	0.00628832	0.00511814	WNT5A/INHBA/LGR5/SOX9/LGR4/FGFR2/FZD3/EDAR/CD109	9
GO:0022405	BP	GO:0022405	hair cycle process	9/541	28/6291	0.000374506	0.00628832	0.00511814	WNT5A/INHBA/LGR5/SOX9/LGR4/FGFR2/FZD3/EDAR/CD109	9
GO:0072028	BP	GO:0072028	nephron morphogenesis	9/541	28/6291	0.000374506	0.00628832	0.00511814	NOG/PTCH1/HOXB7/SOX9/LGR4/GATA3/BMP7/PBX1/TACSTD2	9
GO:0061053	BP	GO:0061053	somite development	10/541	34/6291	0.000399818	0.00667562	0.00543337	NOG/WNT5A/PTCH1/SFRP1/MIB1/FRZB/ROR2/SFRP2/SOX11/CRB2	10
GO:0021953	BP	GO:0021953	central nervous system neuron differentiation	14/541	60/6291	0.00043211	0.00717448	0.0058394	WNT5A/TAL1/INHBA/GBX1/PTCH1/SFRP1/ID4/ISL1/WNT2/CEND1/DCX/GATA2/SFRP2/CDH11	14
GO:0008285	BP	GO:0008285	negative regulation of cell population proliferation	31/541	194/6291	0.00048903	0.00807443	0.00657188	TES/NOG/WNT5A/INHBA/PIM2/PTCH1/SFRP1/GDF5/VDR/SOX9/SLC9A3R1/FZD5/FRZB/IRF6/NOX4/LRRC32/IRF1/BDNF/CEND1/APOD/BCL6/GATA2/GATA3/ROR2/SFRP2/SOX11/BMP7/IFT74/THBS1/CD109/C1QL4	31
GO:0099536	BP	GO:0099536	synaptic signaling	28/541	169/6291	0.000502081	0.00815709	0.00663915	PDYN/GJD2/GNAQ/NTF3/CHRM2/P2RX3/PPFIA3/IL1RAP/CBLN2/EFNB3/RAB3A/BDNF/GABRE/GRIA3/SYP/MME/HTR7/SNCA/STXBP1/TMOD2/SYT3/SLC17A7/NTF4/CDH11/JPH4/INSYN1/LRFN2/SYT1	28
GO:0042303	BP	GO:0042303	molting cycle	9/541	29/6291	0.00050227	0.00815709	0.00663915	WNT5A/INHBA/LGR5/SOX9/LGR4/FGFR2/FZD3/EDAR/CD109	9
GO:0042633	BP	GO:0042633	hair cycle	9/541	29/6291	0.00050227	0.00815709	0.00663915	WNT5A/INHBA/LGR5/SOX9/LGR4/FGFR2/FZD3/EDAR/CD109	9
GO:0098609	BP	GO:0098609	cell-cell adhesion	32/541	203/6291	0.000509472	0.00822908	0.00669775	WNT5A/IGFBP2/CDH6/LGR5/IL1RAP/EFNB3/SOX9/NECTIN1/JAML/LRRC32/IRF1/SLITRK2/DLG3/ALCAM/TFRC/BCL6/SLITRK3/CHL1/GATA3/DMTN/PCDH7/BMP7/S100A8/PEAR1/CRB2/NR4A3/CDH19/EPHA7/DAB1/SPINT2/CDH11/NFAT5	32
GO:0060688	BP	GO:0060688	regulation of morphogenesis of a branching structure	10/541	35/6291	0.000517405	0.00827224	0.00673288	NOG/WNT5A/SFRP1/HOXB7/SOX9/WNT2/LGR4/FGFR2/BMP7/TACSTD2	10
GO:0099537	BP	GO:0099537	trans-synaptic signaling	27/541	161/6291	0.000517711	0.00827224	0.00673288	PDYN/GJD2/NTF3/CHRM2/P2RX3/PPFIA3/IL1RAP/CBLN2/EFNB3/RAB3A/BDNF/GABRE/GRIA3/SYP/MME/HTR7/SNCA/STXBP1/TMOD2/SYT3/SLC17A7/NTF4/CDH11/JPH4/INSYN1/LRFN2/SYT1	27
GO:0030850	BP	GO:0030850	prostate gland development	8/541	24/6291	0.000603907	0.00949635	0.0077292	NOG/WNT5A/SFRP1/ID4/SOX9/FGFR2/BMP7/PLAG1	8
GO:0048640	BP	GO:0048640	negative regulation of developmental growth	8/541	24/6291	0.000603907	0.00949635	0.0077292	NOG/WNT5A/PTCH1/SFRP1/SEMA3E/TLL2/SFRP2/EPHA7	8
GO:0061180	BP	GO:0061180	mammary gland epithelium development	8/541	24/6291	0.000603907	0.00949635	0.0077292	WNT5A/PTCH1/VDR/HOXA5/WNT2/IRF6/FGFR2/TBX3	8
GO:0030278	BP	GO:0030278	regulation of ossification	15/541	69/6291	0.000612359	0.00952843	0.0077553	MGP/NOG/WNT5A/PTCH1/SFRP1/SOX9/HOXA2/SGMS2/SFRP2/SOX11/OMD/BMP7/PBX1/OSR2/GJA1	15
GO:0048762	BP	GO:0048762	mesenchymal cell differentiation	15/541	69/6291	0.000612359	0.00952843	0.0077553	NOG/WNT5A/GLIPR2/SFRP1/SOX9/ISL1/WNT2/FRZB/SEMA3E/BAMBI/FGFR2/SFRP2/SOX11/BMP7/CRB2	15
GO:0009855	BP	GO:0009855	determination of bilateral symmetry	10/541	36/6291	0.000662259	0.0101679	0.00827575	WNT5A/NKX3-2/MIB1/DNAI2/ZIC3/CCDC39/TBX3/IFT74/TBC1D32/GJA1	10
GO:0003151	BP	GO:0003151	outflow tract morphogenesis	9/541	30/6291	0.000663717	0.0101679	0.00827575	NOG/WNT5A/ISL1/FGFR2/TBX3/SFRP2/SOX11/BMP7/GJA5	9
GO:0098773	BP	GO:0098773	skin epidermis development	9/541	30/6291	0.000663717	0.0101679	0.00827575	WNT5A/INHBA/LGR5/SOX9/LGR4/FGFR2/FZD3/EDAR/CD109	9
GO:0007178	BP	GO:0007178	transmembrane receptor protein serine/threonine kinase signaling pathway	20/541	107/6291	0.000670178	0.0102142	0.00831347	NOG/WNT5A/INHBA/SFRP1/GDF5/INHA/MTMR4/LRRC32/LOX/VIM/BAMBI/ROR2/SMAD9/SFRP2/SOX11/BMP7/CRB2/THBS1/CD109/ACVR1B	20
GO:0048565	BP	GO:0048565	digestive tract development	11/541	43/6291	0.000774005	0.0117364	0.00955243	WNT5A/NKX3-2/SFRP1/HOXA5/LGR4/ZIC3/CCDC39/FGFR2/SFRP2/SOX11/STRA6	11
GO:0060572	BP	GO:0060572	morphogenesis of an epithelial bud	5/541	10/6291	0.000807358	0.0121569	0.00989469	NOG/WNT5A/WNT2/FGFR2/BMP7	5
GO:0060425	BP	GO:0060425	lung morphogenesis	8/541	25/6291	0.000822189	0.0121569	0.00989469	NOG/SOX9/HOXA5/WNT2/FGFR2/HHIP/SOX11/RSPO2	8
GO:0060675	BP	GO:0060675	ureteric bud morphogenesis	8/541	25/6291	0.000822189	0.0121569	0.00989469	NOG/PTCH1/HOXB7/SOX9/LGR4/GATA3/PBX1/TACSTD2	8
GO:0072078	BP	GO:0072078	nephron tubule morphogenesis	8/541	25/6291	0.000822189	0.0121569	0.00989469	NOG/PTCH1/HOXB7/SOX9/LGR4/GATA3/PBX1/TACSTD2	8
GO:0072171	BP	GO:0072171	mesonephric tubule morphogenesis	8/541	25/6291	0.000822189	0.0121569	0.00989469	NOG/PTCH1/HOXB7/SOX9/LGR4/GATA3/PBX1/TACSTD2	8
GO:0007498	BP	GO:0007498	mesoderm development	10/541	37/6291	0.000839002	0.0122833	0.00999755	NOG/WNT5A/TAL1/INHBA/TBX3/SFRP2/BMP7/CRB2/NR4A3/GJA1	10
GO:0009799	BP	GO:0009799	specification of symmetry	10/541	37/6291	0.000839002	0.0122833	0.00999755	WNT5A/NKX3-2/MIB1/DNAI2/ZIC3/CCDC39/TBX3/IFT74/TBC1D32/GJA1	10
GO:0060993	BP	GO:0060993	kidney morphogenesis	9/541	31/6291	0.000865165	0.0125093	0.0101814	NOG/PTCH1/HOXB7/SOX9/LGR4/GATA3/BMP7/PBX1/TACSTD2	9
GO:0031214	BP	GO:0031214	biomineral tissue development	13/541	57/6291	0.000867062	0.0125093	0.0101814	MGP/SOX9/LOX/LGR4/PHEX/FGFR2/DMP1/SGMS2/OMD/BMP7/OSR2/RSPO2/GJA1	13
GO:0110148	BP	GO:0110148	biomineralization	13/541	57/6291	0.000867062	0.0125093	0.0101814	MGP/SOX9/LOX/LGR4/PHEX/FGFR2/DMP1/SGMS2/OMD/BMP7/OSR2/RSPO2/GJA1	13
GO:0009967	BP	GO:0009967	positive regulation of signal transduction	54/541	412/6291	0.000934006	0.01341	0.0109146	UBE2B/WNT5A/ADCYAP1/INHBA/DKK2/GLIPR2/IGF1R/LGR5/MLLT11/PIM2/FAM162A/SFRP1/GUCY1A2/GDF5/GADD45B/F3/GPR20/INHA/TAOK1/SOX9/SLC9A3R1/ADRA1B/ISL1/GPR37/ACKR3/ITM2C/FZD5/NOX4/CTSC/C3/LGR4/MAPK8IP1/TFRC/TBL1XR1/GATA3/BAMBI/FGFR2/CLU/DMTN/ROR2/SFRP2/SOX11/EDAR/BMP7/DOK5/S100A8/RSPO2/CRB2/NTRK3/THBS1/TMOD2/RSPO3/NFAT5/PTK7	54
GO:0045995	BP	GO:0045995	regulation of embryonic development	11/541	44/6291	0.000953603	0.0136255	0.01109	WNT5A/SFRP1/WNT2/GATA2/GATA3/FZD3/SFRP2/BMP7/CRB2/GJA1/PTK7	11
GO:0010771	BP	GO:0010771	negative regulation of cell morphogenesis involved in differentiation	7/541	20/6291	0.000960136	0.0136532	0.0111125	WNT5A/EFNB3/SEMA3E/DMTN/EPHA7/DAB1/TACSTD2	7
GO:0007422	BP	GO:0007422	peripheral nervous system development	6/541	15/6291	0.00100235	0.0141183	0.0114911	SLC5A3/NTF3/ISL1/BDNF/NCMAP/NTF4	6
GO:0045599	BP	GO:0045599	negative regulation of fat cell differentiation	6/541	15/6291	0.00100235	0.0141183	0.0114911	WNT5A/ID4/INSIG1/GATA2/GATA3/C1QL4	6
GO:0001649	BP	GO:0001649	osteoblast differentiation	14/541	65/6291	0.00101741	0.0142629	0.0116088	NOG/PTCH1/SFRP1/ID4/SOX9/HOXA2/LOX/LGR4/GDF10/SFRP2/SOX11/BMP7/RSPO2/GJA1	14
GO:0001704	BP	GO:0001704	formation of primary germ layer	10/541	38/6291	0.00105273	0.0146141	0.0118946	DUSP5/NOG/WNT5A/TAL1/INHBA/SFRP2/BMP7/CRB2/NR4A3/GJA1	10
GO:0110110	BP	GO:0110110	positive regulation of animal organ morphogenesis	10/541	38/6291	0.00105273	0.0146141	0.0118946	NOG/WNT5A/VDR/HOXB7/SOX9/WNT2/LGR4/GATA3/FGFR2/BMP7	10
GO:0007268	BP	GO:0007268	chemical synaptic transmission	26/541	160/6291	0.00106213	0.0146141	0.0118946	PDYN/GJD2/NTF3/CHRM2/P2RX3/PPFIA3/CBLN2/EFNB3/RAB3A/BDNF/GABRE/GRIA3/SYP/MME/HTR7/SNCA/STXBP1/TMOD2/SYT3/SLC17A7/NTF4/CDH11/JPH4/INSYN1/LRFN2/SYT1	26
GO:0098916	BP	GO:0098916	anterograde trans-synaptic signaling	26/541	160/6291	0.00106213	0.0146141	0.0118946	PDYN/GJD2/NTF3/CHRM2/P2RX3/PPFIA3/CBLN2/EFNB3/RAB3A/BDNF/GABRE/GRIA3/SYP/MME/HTR7/SNCA/STXBP1/TMOD2/SYT3/SLC17A7/NTF4/CDH11/JPH4/INSYN1/LRFN2/SYT1	26
GO:0051304	BP	GO:0051304	chromosome separation	8/541	26/6291	0.00109957	0.0150596	0.0122572	CCNB1/SPDL1/EME1/TOP2A/CDC6/GEN1/UBE2C/NEK6	8
GO:0021510	BP	GO:0021510	spinal cord development	9/541	32/6291	0.00111361	0.0151125	0.0123003	NOG/TAL1/GBX1/PTCH1/ISL1/VSTM5/GATA2/SOX11/DAB1	9
GO:0061326	BP	GO:0061326	renal tubule development	9/541	32/6291	0.00111361	0.0151125	0.0123003	NOG/LGR5/PTCH1/HOXB7/SOX9/LGR4/GATA3/PBX1/TACSTD2	9
GO:0003206	BP	GO:0003206	cardiac chamber morphogenesis	11/541	45/6291	0.00116631	0.0156844	0.0127658	NOG/WNT5A/ISL1/WNT2/GATA3/FGFR2/TBX3/SFRP2/SOX11/BMP7/GJA5	11
GO:0055123	BP	GO:0055123	digestive system development	11/541	45/6291	0.00116631	0.0156844	0.0127658	WNT5A/NKX3-2/SFRP1/HOXA5/LGR4/ZIC3/CCDC39/FGFR2/SFRP2/SOX11/STRA6	11
GO:0007369	BP	GO:0007369	gastrulation	12/541	52/6291	0.00121788	0.0163042	0.0132702	DUSP5/NOG/WNT5A/TAL1/INHBA/UGDH/SFRP1/SFRP2/BMP7/CRB2/NR4A3/GJA1	12
GO:0043066	BP	GO:0043066	negative regulation of apoptotic process	34/541	232/6291	0.00130541	0.0173676	0.0141357	UBE2B/NOG/WNT5A/NKX3-2/GABRB2/NTF3/SERPINB9/IGF1R/PIM2/SFRP1/GDF5/SOX9/ISL1/PTPRZ1/ACKR3/ANGPTL4/BDNF/MAPK8IP1/TFRC/BCL6/GATA2/CHL1/GATA3/TBX3/FZD3/CLU/SNCA/SFRP2/ALB/BMP7/ANGPT1/NR4A3/THBS1/NTF4	34
GO:0030879	BP	GO:0030879	mammary gland development	10/541	39/6291	0.00130899	0.0173676	0.0141357	WNT5A/PTCH1/VDR/SOX9/HOXA5/WNT2/IRF6/FGFR2/TBX3/GJA1	10
GO:0048008	BP	GO:0048008	platelet-derived growth factor receptor signaling pathway	7/541	21/6291	0.00133486	0.0174224	0.0141803	F3/SLC9A3R1/LOX/APOD/SNCA/PLAT/NR4A3	7
GO:0090183	BP	GO:0090183	regulation of kidney development	7/541	21/6291	0.00133486	0.0174224	0.0141803	NOG/HOXB7/SOX9/LGR4/GATA3/BMP7/TACSTD2	7
GO:0099175	BP	GO:0099175	regulation of postsynapse organization	7/541	21/6291	0.00133486	0.0174224	0.0141803	WNT5A/LGR5/IL1RAP/SRCIN1/EPHA7/ABHD17C/LRFN2	7
GO:0023061	BP	GO:0023061	signal release	25/541	154/6291	0.00133658	0.0174224	0.0141803	FKBP1B/ADCYAP1/INHBA/CHRM2/SYT13/SFRP1/PORCN/CCKAR/PPFIA3/LRRC32/RAB3A/LGR4/TRPV4/TBX3/SNCA/SOX11/TFR2/GJA5/SYT11/STXBP1/GJA1/SYT3/CHGA/SSTR1/SYT1	25
GO:0010640	BP	GO:0010640	regulation of platelet-derived growth factor receptor signaling pathway	5/541	11/6291	0.0013761	0.0177046	0.01441	F3/SLC9A3R1/LOX/APOD/SNCA	5
GO:0035137	BP	GO:0035137	hindlimb morphogenesis	5/541	11/6291	0.0013761	0.0177046	0.01441	PTCH1/GDF5/TBX3/OSR2/RSPO2	5
GO:0042474	BP	GO:0042474	middle ear morphogenesis	5/541	11/6291	0.0013761	0.0177046	0.01441	NOG/NKX3-2/HOXA2/INSIG1/OSR2	5
GO:0007507	BP	GO:0007507	heart development	24/541	146/6291	0.00138881	0.0177912	0.0144805	NOG/WNT5A/PTCH1/MIB1/SOX9/ISL1/WNT2/NOX4/LOX/ZIC3/CCDC39/GATA3/FGFR2/TBX3/SFRP2/SOX11/BMP7/GJA5/IFT74/NTRK3/TBC1D32/GJA1/STRA6/PTK7	24
GO:0045598	BP	GO:0045598	regulation of fat cell differentiation	11/541	46/6291	0.00141658	0.0180689	0.0147065	WNT5A/SFRP1/ATAT1/ID4/INSIG1/FRZB/GATA2/GATA3/SFRP2/BMP7/C1QL4	11
GO:0043588	BP	GO:0043588	skin development	13/541	60/6291	0.00144045	0.0181437	0.0147674	WNT5A/INHBA/LGR5/VDR/SOX9/IRF6/LGR4/FGFR2/FZD3/EDAR/CLDN4/IFT74/CD109	13
GO:0048708	BP	GO:0048708	astrocyte differentiation	8/541	27/6291	0.00144685	0.0181437	0.0147674	NOG/TAL1/ID4/SOX9/PLP1/VIM/S100A8/DAB1	8
GO:0060021	BP	GO:0060021	roof of mouth development	8/541	27/6291	0.00144685	0.0181437	0.0147674	WNT5A/INHBA/INSIG1/IRF6/LRRC32/TBX3/SOX11/OSR2	8
GO:0072088	BP	GO:0072088	nephron epithelium morphogenesis	8/541	27/6291	0.00144685	0.0181437	0.0147674	NOG/PTCH1/HOXB7/SOX9/LGR4/GATA3/PBX1/TACSTD2	8
GO:0044089	BP	GO:0044089	positive regulation of cellular component biogenesis	25/541	155/6291	0.00146835	0.0182042	0.0148166	TAL1/ATAT1/LRRN1/SLITRK4/IL1RAP/CBLN2/PLEKHM1/SOX9/LRRN3/EPHA1/VSTM5/BDNF/SLITRK2/TFRC/SLITRK3/LRRTM3/CLU/SNCA/SDC1/BMP7/FNBP1L/TPBG/CHGA/PLEK2/CARMIL1	25
GO:0060485	BP	GO:0060485	mesenchyme development	17/541	90/6291	0.00147481	0.0182042	0.0148166	NOG/WNT5A/GLIPR2/SFRP1/SOX9/ISL1/HOXA5/WNT2/FRZB/SEMA3E/BAMBI/FGFR2/SFRP2/SOX11/BMP7/CRB2/PTK7	17
GO:0003401	BP	GO:0003401	axis elongation	6/541	16/6291	0.00148843	0.0182042	0.0148166	WNT5A/SFRP1/SOX9/FGFR2/SFRP2/PTK7	6
GO:0048546	BP	GO:0048546	digestive tract morphogenesis	6/541	16/6291	0.00148843	0.0182042	0.0148166	WNT5A/SFRP1/FGFR2/SFRP2/SOX11/STRA6	6
GO:0060412	BP	GO:0060412	ventricular septum morphogenesis	6/541	16/6291	0.00148843	0.0182042	0.0148166	NOG/WNT5A/FGFR2/TBX3/SOX11/GJA5	6
GO:0061217	BP	GO:0061217	regulation of mesonephros development	6/541	16/6291	0.00148843	0.0182042	0.0148166	NOG/HOXB7/SOX9/LGR4/GATA3/TACSTD2	6
GO:0060548	BP	GO:0060548	negative regulation of cell death	36/541	252/6291	0.00151308	0.0184299	0.0150003	UBE2B/NOG/WNT5A/NKX3-2/GABRB2/NTF3/SERPINB9/IGF1R/PIM2/SFRP1/GDF5/SOX9/ISL1/PTPRZ1/GPR37/ACKR3/ANGPTL4/BDNF/MAPK8IP1/TFRC/BCL6/GATA2/CHL1/GATA3/TBX3/FZD3/CLU/SNCA/SFRP2/ALB/SOX11/BMP7/ANGPT1/NR4A3/THBS1/NTF4	36
GO:0000226	BP	GO:0000226	microtubule cytoskeleton organization	26/541	164/6291	0.00153705	0.0186454	0.0151757	CENPW/UBE2B/CCNB1/STMN1/EPHA3/SPDL1/ATAT1/DNAI2/KIF19/TAOK1/MAP1B/DCX/CCDC39/SGO1/CALML5/SNCA/PLK4/GEN1/EML4/NINL/LRRC49/CEP152/GJA1/CEP43/BICD1/TUBA1B	26
GO:0051129	BP	GO:0051129	negative regulation of cellular component organization	29/541	190/6291	0.00154898	0.0187136	0.0152313	UBE2B/WNT5A/SPOCK1/CCNB1/STMN1/EPHA3/SPDL1/EFNB3/TAOK1/UNC119/TOP2A/INSIG1/ITM2C/SEMA3E/APOD/VIM/CLU/DMTN/SNCA/GEN1/WDR54/BMP7/MTF2/SYT11/TMOD2/EPHA7/DAB1/TACSTD2/CARMIL1	29
GO:0010647	BP	GO:0010647	positive regulation of cell communication	58/541	460/6291	0.00157006	0.0188915	0.015376	UBE2B/WNT5A/ADCYAP1/INHBA/DKK2/GLIPR2/IGF1R/LGR5/MLLT11/PIM2/FAM162A/SFRP1/GUCY1A2/GDF5/GADD45B/F3/GPR20/INHA/TAOK1/SOX9/SLC9A3R1/ADRA1B/ISL1/GPR37/ACKR3/ITM2C/FZD5/NOX4/CTSC/C3/LGR4/MAPK8IP1/TFRC/TBL1XR1/MME/GATA3/BAMBI/FGFR2/TRPV4/CLU/DMTN/ROR2/SNCA/SFRP2/SOX11/EDAR/TFR2/BMP7/DOK5/S100A8/RSPO2/CRB2/NTRK3/THBS1/TMOD2/RSPO3/NFAT5/PTK7	58
GO:0007017	BP	GO:0007017	microtubule-based process	35/541	244/6291	0.00163111	0.019547	0.0159095	CENPW/UBE2B/TUBB2B/CCNB1/SLC9B2/STMN1/EPHA3/SPDL1/ATAT1/DNAI2/KIF5C/KIF19/TAOK1/SLC9A3R1/MAP1B/KIF3A/TUBB4A/DCX/CCDC39/SGO1/CALML5/KIF20B/SNCA/PLK4/MGARP/GEN1/EML4/NINL/IFT74/LRRC49/CEP152/GJA1/CEP43/BICD1/TUBA1B	35
GO:0050679	BP	GO:0050679	positive regulation of epithelial cell proliferation	13/541	61/6291	0.0016904	0.0201761	0.0164216	NOG/WNT5A/SFRP1/F3/SOX9/WNT2/VASH2/GATA2/FGFR2/SOX11/PPP1R16B/OSR2/NR4A3	13
GO:0050769	BP	GO:0050769	positive regulation of neurogenesis	20/541	115/6291	0.00170113	0.0202231	0.0164598	ISLR2/WNT5A/EPHA3/WNT2/HOXD3/BDNF/BCL6/MME/KIF20B/FZD3/ROR2/SOX11/BMP7/PLAG1/NTRK3/DAB1/SYT3/PTK7/CPNE5/CNTN1	20
GO:1905332	BP	GO:1905332	positive regulation of morphogenesis of an epithelium	7/541	22/6291	0.00181479	0.0214883	0.0174896	NOG/HOXB7/SOX9/WNT2/LGR4/GATA3/GJA1	7
GO:0023056	BP	GO:0023056	positive regulation of signaling	58/541	463/6291	0.001832	0.0216059	0.0175853	UBE2B/WNT5A/ADCYAP1/INHBA/DKK2/GLIPR2/IGF1R/LGR5/MLLT11/PIM2/FAM162A/SFRP1/GUCY1A2/GDF5/GADD45B/F3/GPR20/INHA/TAOK1/SOX9/SLC9A3R1/ADRA1B/ISL1/GPR37/ACKR3/ITM2C/FZD5/NOX4/CTSC/C3/LGR4/MAPK8IP1/TFRC/TBL1XR1/MME/GATA3/BAMBI/FGFR2/TRPV4/CLU/DMTN/ROR2/SNCA/SFRP2/SOX11/EDAR/TFR2/BMP7/DOK5/S100A8/RSPO2/CRB2/NTRK3/THBS1/TMOD2/RSPO3/NFAT5/PTK7	58
GO:0060411	BP	GO:0060411	cardiac septum morphogenesis	8/541	28/6291	0.00187579	0.022035	0.0179346	NOG/WNT5A/ISL1/FGFR2/TBX3/SOX11/BMP7/GJA5	8
GO:0043069	BP	GO:0043069	negative regulation of programmed cell death	34/541	237/6291	0.0018889	0.0220627	0.0179571	UBE2B/NOG/WNT5A/NKX3-2/GABRB2/NTF3/SERPINB9/IGF1R/PIM2/SFRP1/GDF5/SOX9/ISL1/PTPRZ1/ACKR3/ANGPTL4/BDNF/MAPK8IP1/TFRC/BCL6/GATA2/CHL1/GATA3/TBX3/FZD3/CLU/SNCA/SFRP2/ALB/BMP7/ANGPT1/NR4A3/THBS1/NTF4	34
GO:0042391	BP	GO:0042391	regulation of membrane potential	17/541	92/6291	0.001893	0.0220627	0.0179571	FKBP1B/KCNE4/SLC25A33/GJD2/GNAQ/MLLT11/SLC1A6/BDNF/GABRE/KCNK1/TRPV4/SNCA/GJA5/HCN3/GJA1/HCN4/INSYN1	17
GO:0003008	BP	GO:0003008	system process	58/541	464/6291	0.00192748	0.0223769	0.0182128	FKBP1B/GNAT1/P2RY2/KCNE4/PDYN/GJD2/INHBA/GABRB2/NTF3/CHRM2/GBX1/OPRL1/P2RX3/VDR/COX1/UNC119/SOX9/SLC9A3R1/ADRA1B/MARVELD2/HOXA5/PTPRZ1/CNTN5/NOX4/CTSC/RAB3A/BDNF/GABRE/CCDC39/MME/CHL1/ADRA2A/HTR7/TRPV4/TBX3/STC1/SNCA/ENPEP/TRPC3/EDNRA/B3GNT2/CLDN4/GJA5/SYT11/NR4A3/SLC1A1/SH3GL2/TMOD2/GJA1/FABP7/PTGER3/NTF4/CHGA/HCN4/INSYN1/STRA6/COL11A2/TAC3	58
GO:0048589	BP	GO:0048589	developmental growth	29/541	193/6291	0.00197872	0.0228824	0.0186242	NOG/ISLR2/WNT5A/GAP43/PTCH1/SFRP1/GDF5/SOX9/MAP1B/HOXA5/WNT2/SEMA3E/BDNF/DCX/APOD/TBL1XR1/FGFR2/TLL2/STC1/SFRP2/PLAG1/RSPO2/SH3GL2/EPHA7/GJA1/SYT3/STRA6/PTK7/CPNE5	29
GO:0048863	BP	GO:0048863	stem cell differentiation	12/541	55/6291	0.00204102	0.0235113	0.0191361	TAL1/SFRP1/SOX9/ISL1/FRZB/SEMA3E/FGFR2/SOX11/BMP7/MTF2/TACSTD2/NTF4	12
GO:0001932	BP	GO:0001932	regulation of protein phosphorylation	54/541	427/6291	0.00212891	0.0244067	0.0198649	DUSP5/UBE2B/NOG/HHEX/WNT5A/TAL1/ADCYAP1/INHBA/SPRY3/GNAQ/NTF3/GLIPR2/IGF1R/CCNB1/SFRP1/GDF5/GADD45B/INHA/SRCIN1/TAOK1/UNC119/SOX9/SLC9A3R1/ADRA1B/ISL1/GPR37/EPHA1/ACKR3/FZD5/NOX4/LOX/C3/BDNF/MAPK8IP1/TFRC/FGFR2/TRPV4/CLU/DMTN/ROR2/SNCA/SFRP2/WDR54/EDAR/BMP7/DOK5/SH3GL2/NTRK3/THBS1/CD109/EPHA7/DAB1/NTF4/C1QL4	54
GO:0060441	BP	GO:0060441	epithelial tube branching involved in lung morphogenesis	6/541	17/6291	0.00213518	0.0244067	0.0198649	SOX9/HOXA5/WNT2/FGFR2/HHIP/RSPO2	6
GO:0045197	BP	GO:0045197	establishment or maintenance of epithelial cell apical/basal polarity	5/541	12/6291	0.00219355	0.0248825	0.0202522	WNT5A/SLC9A3R1/DLG3/CRB2/PTK7	5
GO:0045992	BP	GO:0045992	negative regulation of embryonic development	5/541	12/6291	0.00219355	0.0248825	0.0202522	WNT5A/GATA3/FZD3/SFRP2/BMP7	5
GO:0030856	BP	GO:0030856	regulation of epithelial cell differentiation	9/541	35/6291	0.0022208	0.0250009	0.0203485	MYCL/PTCH1/VDR/SOX9/FRZB/GATA3/TBX3/S1PR3/CD109	9
GO:0072089	BP	GO:0072089	stem cell proliferation	9/541	35/6291	0.0022208	0.0250009	0.0203485	WNT5A/ID4/BDNF/TBX3/FZD3/HHIP/SFRP2/SOX11/GJA1	9
GO:0090287	BP	GO:0090287	regulation of cellular response to growth factor stimulus	15/541	78/6291	0.00228961	0.0256782	0.0208998	NOG/WNT5A/SPRY3/SFRP1/GDF5/LOX/GATA3/BAMBI/HHIP/SFRP2/SOX11/DOK5/CRB2/THBS1/CD109	15
GO:0048645	BP	GO:0048645	animal organ formation	8/541	29/6291	0.00239904	0.0267202	0.0217479	NOG/WNT5A/NKX3-2/ISL1/WNT2/FGFR2/BMP7/NTF4	8
GO:0019220	BP	GO:0019220	regulation of phosphate metabolic process	61/541	498/6291	0.00240957	0.0267202	0.0217479	FKBP1B/DUSP5/UBE2B/SLC25A33/NOG/HHEX/WNT5A/TAL1/ADCYAP1/INHBA/SPRY3/GNAQ/NTF3/NUAK1/GLIPR2/IGF1R/CCNB1/EPHA3/SFRP1/GDF5/GADD45B/INHA/SRCIN1/TAOK1/UNC119/SOX9/SLC9A3R1/ADRA1B/ISL1/GPR37/EPHA1/ACKR3/FZD5/NOX4/LOX/C3/BDNF/MAPK8IP1/DLG3/TFRC/FGFR2/TRPV4/CLU/DMTN/ROR2/SNCA/SFRP2/WDR54/EDAR/BMP7/DOK5/PPP1R16B/SH3GL2/NTRK3/THBS1/CD109/EPHA7/PPP1R14C/DAB1/NTF4/C1QL4	61
GO:0051174	BP	GO:0051174	regulation of phosphorus metabolic process	61/541	498/6291	0.00240957	0.0267202	0.0217479	FKBP1B/DUSP5/UBE2B/SLC25A33/NOG/HHEX/WNT5A/TAL1/ADCYAP1/INHBA/SPRY3/GNAQ/NTF3/NUAK1/GLIPR2/IGF1R/CCNB1/EPHA3/SFRP1/GDF5/GADD45B/INHA/SRCIN1/TAOK1/UNC119/SOX9/SLC9A3R1/ADRA1B/ISL1/GPR37/EPHA1/ACKR3/FZD5/NOX4/LOX/C3/BDNF/MAPK8IP1/DLG3/TFRC/FGFR2/TRPV4/CLU/DMTN/ROR2/SNCA/SFRP2/WDR54/EDAR/BMP7/DOK5/PPP1R16B/SH3GL2/NTRK3/THBS1/CD109/EPHA7/PPP1R14C/DAB1/NTF4/C1QL4	61
GO:0035050	BP	GO:0035050	embryonic heart tube development	7/541	23/6291	0.00241848	0.0267202	0.0217479	WNT5A/MIB1/ZIC3/CCDC39/TBX3/GJA5/GJA1	7
GO:0010976	BP	GO:0010976	positive regulation of neuron projection development	11/541	49/6291	0.00244265	0.0268872	0.0218838	ISLR2/WNT5A/EPHA3/BDNF/ROR2/BMP7/NTRK3/SYT3/PTK7/CPNE5/CNTN1	11
GO:0046903	BP	GO:0046903	secretion	39/541	287/6291	0.002494	0.0273512	0.0222615	FKBP1B/P2RY2/ADCYAP1/INHBA/LGI3/CHRM2/RAB3C/SYT13/SFRP1/PORCN/CCKAR/PTGES2/PPFIA3/VDR/SLC9A3R1/LRRC32/RAB3A/LGR4/BDNF/TRPV4/TBX3/STC1/DMTN/SNCA/PRSS12/SOX11/SDC1/TFR2/GJA5/S100A8/SYT11/STXBP1/NR4A3/GJA1/PTGER3/SYT3/CHGA/SSTR1/SYT1	39
GO:0043067	BP	GO:0043067	regulation of programmed cell death	52/541	411/6291	0.00254227	0.0277781	0.0226089	UBE2B/NOG/WNT5A/INHBA/NKX3-2/GABRB2/NTF3/SERPINB9/IGF1R/MLLT11/PIM2/FAM162A/SFRP1/GDF5/GADD45B/F3/VDR/TOP2A/SOX9/SLC9A3R1/ISL1/HOXA5/PTPRZ1/ACKR3/ITM2C/FRZB/CTSC/LOX/ANGPTL4/HTATIP2/BDNF/MAPK8IP1/TFRC/BCL6/GATA2/CHL1/GATA3/TBX3/FZD3/CLU/SNCA/SFRP2/ALB/BMP7/S100A8/ANGPT1/NR4A3/THBS1/EPHA7/NTF4/BCL2L14/GLS2	52
GO:0019933	BP	GO:0019933	cAMP-mediated signaling	15/541	79/6291	0.00260857	0.0281915	0.0229454	UBE2B/ADCYAP1/GNAQ/PDE3A/SOX9/SLC9A3R1/ADRA1B/LPAR2/LGR4/PTH1R/ADRA2A/S1PR3/CNR1/PTGER3/CHGA	15
GO:0031346	BP	GO:0031346	positive regulation of cell projection organization	15/541	79/6291	0.00260857	0.0281915	0.0229454	ISLR2/WNT5A/EPHA3/PLEKHM1/BDNF/ROR2/BMP7/FNBP1L/NTRK3/SYT3/PLEK2/PTK7/CPNE5/CARMIL1/CNTN1	15
GO:0045666	BP	GO:0045666	positive regulation of neuron differentiation	15/541	79/6291	0.00260857	0.0281915	0.0229454	ISLR2/WNT5A/EPHA3/HOXD3/BDNF/BCL6/ROR2/SOX11/BMP7/NTRK3/DAB1/SYT3/PTK7/CPNE5/CNTN1	15
GO:0060627	BP	GO:0060627	regulation of vesicle-mediated transport	23/541	145/6291	0.00279468	0.0300935	0.0244935	WNT5A/LGI3/CHRM2/RAB3C/SYT13/EPHA3/MIB1/UNC119/INSIG1/RAB3A/MAPK8IP1/PLD1/CLU/SNCA/SDC1/WDR54/TFR2/SYT11/PIP4P2/SH3GL2/DNAJC6/SYT3/BICD1	23
GO:0090092	BP	GO:0090092	regulation of transmembrane receptor protein serine/threonine kinase signaling pathway	14/541	72/6291	0.00284809	0.0305579	0.0248714	NOG/WNT5A/INHBA/SFRP1/GDF5/INHA/LOX/BAMBI/SFRP2/SOX11/BMP7/CRB2/THBS1/CD109	14
GO:0040013	BP	GO:0040013	negative regulation of locomotion	15/541	80/6291	0.0029634	0.0316493	0.0257597	NOG/WNT5A/SFRP1/GPR173/SLC9A3R1/EPHA1/SEMA3E/APOD/GATA3/STC1/SFRP2/THBS1/GJA1/TACSTD2/SPINT2	15
GO:0045682	BP	GO:0045682	regulation of epidermis development	6/541	18/6291	0.00297328	0.0316493	0.0257597	MYCL/WNT5A/INHBA/PTCH1/VDR/CD109	6
GO:0042325	BP	GO:0042325	regulation of phosphorylation	57/541	463/6291	0.00298176	0.0316493	0.0257597	DUSP5/UBE2B/SLC25A33/NOG/HHEX/WNT5A/TAL1/ADCYAP1/INHBA/SPRY3/GNAQ/NTF3/GLIPR2/IGF1R/CCNB1/EPHA3/SFRP1/GDF5/GADD45B/INHA/SRCIN1/TAOK1/UNC119/SOX9/SLC9A3R1/ADRA1B/ISL1/GPR37/EPHA1/ACKR3/FZD5/NOX4/LOX/C3/BDNF/MAPK8IP1/TFRC/FGFR2/TRPV4/CLU/DMTN/ROR2/SNCA/SFRP2/WDR54/EDAR/BMP7/DOK5/SH3GL2/NTRK3/THBS1/CD109/EPHA7/PPP1R14C/DAB1/NTF4/C1QL4	57
GO:0019935	BP	GO:0019935	cyclic-nucleotide-mediated signaling	16/541	88/6291	0.00302098	0.0319339	0.0259914	UBE2B/ADCYAP1/GNAQ/PDE3A/SOX9/SLC9A3R1/ADRA1B/LPAR2/LGR4/PTH1R/ADRA2A/S1PR3/THBS1/CNR1/PTGER3/CHGA	16
GO:0010977	BP	GO:0010977	negative regulation of neuron projection development	8/541	30/6291	0.00303007	0.0319339	0.0259914	WNT5A/SPOCK1/EFNB3/ITM2C/SEMA3E/VIM/EPHA7/DAB1	8
GO:0010941	BP	GO:0010941	regulation of cell death	54/541	434/6291	0.00304527	0.0319807	0.0260295	UBE2B/NOG/WNT5A/INHBA/NKX3-2/GABRB2/NTF3/SERPINB9/IGF1R/MLLT11/PIM2/FAM162A/SFRP1/GDF5/GADD45B/F3/VDR/TOP2A/SOX9/SLC9A3R1/ISL1/HOXA5/PTPRZ1/GPR37/ACKR3/ITM2C/FRZB/CTSC/LOX/ANGPTL4/HTATIP2/BDNF/MAPK8IP1/TFRC/BCL6/GATA2/CHL1/GATA3/TBX3/FZD3/CLU/SNCA/SFRP2/ALB/SOX11/BMP7/S100A8/ANGPT1/NR4A3/THBS1/EPHA7/NTF4/BCL2L14/GLS2	54
GO:0042981	BP	GO:0042981	regulation of apoptotic process	51/541	405/6291	0.00308241	0.0322567	0.0262541	UBE2B/NOG/WNT5A/INHBA/NKX3-2/GABRB2/NTF3/SERPINB9/IGF1R/MLLT11/PIM2/FAM162A/SFRP1/GDF5/GADD45B/F3/VDR/TOP2A/SOX9/SLC9A3R1/ISL1/HOXA5/PTPRZ1/ACKR3/ITM2C/FRZB/CTSC/LOX/ANGPTL4/BDNF/MAPK8IP1/TFRC/BCL6/GATA2/CHL1/GATA3/TBX3/FZD3/CLU/SNCA/SFRP2/ALB/BMP7/S100A8/ANGPT1/NR4A3/THBS1/EPHA7/NTF4/BCL2L14/GLS2	51
GO:0001658	BP	GO:0001658	branching involved in ureteric bud morphogenesis	7/541	24/6291	0.00316566	0.0328963	0.0267747	NOG/PTCH1/HOXB7/SOX9/LGR4/PBX1/TACSTD2	7
GO:0014033	BP	GO:0014033	neural crest cell differentiation	7/541	24/6291	0.00316566	0.0328963	0.0267747	SFRP1/SOX9/ISL1/FRZB/SEMA3E/SOX11/BMP7	7
GO:0060603	BP	GO:0060603	mammary gland duct morphogenesis	5/541	13/6291	0.00331505	0.0339735	0.0276515	WNT5A/PTCH1/VDR/FGFR2/TBX3	5
GO:0061098	BP	GO:0061098	positive regulation of protein tyrosine kinase activity	5/541	13/6291	0.00331505	0.0339735	0.0276515	TAL1/SRCIN1/UNC119/NOX4/TRPV4	5
GO:0061213	BP	GO:0061213	positive regulation of mesonephros development	5/541	13/6291	0.00331505	0.0339735	0.0276515	NOG/HOXB7/SOX9/LGR4/GATA3	5
GO:0071542	BP	GO:0071542	dopaminergic neuron differentiation	5/541	13/6291	0.00331505	0.0339735	0.0276515	WNT5A/SFRP1/WNT2/SFRP2/RSPO2	5
GO:0031345	BP	GO:0031345	negative regulation of cell projection organization	9/541	37/6291	0.00335146	0.0341476	0.0277931	WNT5A/SPOCK1/EFNB3/ITM2C/SEMA3E/VIM/EPHA7/DAB1/TACSTD2	9
GO:0006935	BP	GO:0006935	chemotaxis	27/541	182/6291	0.00335501	0.0341476	0.0277931	EFNA4/NOG/WNT5A/GBX1/GAP43/EPHA3/EFNB3/ISL1/HOXA2/EPHA1/ACKR3/SEMA3E/JAML/SLC12A2/LOX/BDNF/ALCAM/CHL1/FZD3/B3GNT2/SEMA4F/BMP7/S100A8/NR4A3/THBS1/EPHA7/CHGA	27
GO:0042330	BP	GO:0042330	taxis	27/541	183/6291	0.00362631	0.0367829	0.0299381	EFNA4/NOG/WNT5A/GBX1/GAP43/EPHA3/EFNB3/ISL1/HOXA2/EPHA1/ACKR3/SEMA3E/JAML/SLC12A2/LOX/BDNF/ALCAM/CHL1/FZD3/B3GNT2/SEMA4F/BMP7/S100A8/NR4A3/THBS1/EPHA7/CHGA	27
GO:0051046	BP	GO:0051046	regulation of secretion	28/541	192/6291	0.00364931	0.0368405	0.029985	FKBP1B/P2RY2/ADCYAP1/INHBA/LGI3/CHRM2/RAB3C/SYT13/SFRP1/CCKAR/SLC9A3R1/LRRC32/RAB3A/LGR4/TRPV4/STC1/SNCA/SOX11/SDC1/TFR2/GJA5/S100A8/SYT11/GJA1/PTGER3/SYT3/CHGA/SSTR1	28
GO:0001568	BP	GO:0001568	blood vessel development	29/541	201/6291	0.00365678	0.0368405	0.029985	NOG/WNT5A/TAL1/MIB1/F3/ISL1/HOXA5/WNT2/EPHA1/ACKR3/FZD5/VASH2/SEMA3E/LOX/ANGPTL4/HTATIP2/GATA2/FGFR2/TBX3/SFRP2/BMP7/PPP1R16B/GJA5/ANGPT1/THBS1/GJA1/STRA6/ANPEP/PTK7	29
GO:0072080	BP	GO:0072080	nephron tubule development	8/541	31/6291	0.00378308	0.0379525	0.03089	NOG/PTCH1/HOXB7/SOX9/LGR4/GATA3/PBX1/TACSTD2	8
GO:0042063	BP	GO:0042063	gliogenesis	15/541	82/6291	0.00379269	0.0379525	0.03089	NOG/TAL1/GAP43/ID4/SOX9/PTPRZ1/DCX/PLP1/VIM/CLU/SOX11/S100A8/PLAG1/DAB1/NCMAP	15
GO:0072359	BP	GO:0072359	circulatory system development	39/541	294/6291	0.00383332	0.0382303	0.0311161	NOG/WNT5A/TAL1/PTCH1/MIB1/F3/SOX9/ISL1/HOXA5/WNT2/EPHA1/ACKR3/FZD5/VASH2/SEMA3E/NOX4/LOX/ANGPTL4/HTATIP2/ZIC3/CCDC39/GATA2/GATA3/FGFR2/TBX3/SFRP2/SOX11/BMP7/PPP1R16B/GJA5/ANGPT1/IFT74/NTRK3/THBS1/TBC1D32/GJA1/STRA6/ANPEP/PTK7	39
GO:0010810	BP	GO:0010810	regulation of cell-substrate adhesion	11/541	52/6291	0.00400054	0.0391872	0.0318949	SPOCK1/EPHA3/EPHA1/SEMA3E/EGFL6/APOD/BCL6/DMTN/DMP1/THBS1/TACSTD2	11
GO:0048588	BP	GO:0048588	developmental cell growth	11/541	52/6291	0.00400054	0.0391872	0.0318949	ISLR2/WNT5A/SOX9/MAP1B/SEMA3E/BDNF/DCX/SH3GL2/EPHA7/SYT3/CPNE5	11
GO:0007091	BP	GO:0007091	metaphase/anaphase transition of mitotic cell cycle	6/541	19/6291	0.00403475	0.0391872	0.0318949	CCNB1/SPDL1/CDC6/GEN1/UBE2C/NEK6	6
GO:0021675	BP	GO:0021675	nerve development	6/541	19/6291	0.00403475	0.0391872	0.0318949	GABRB2/NTF3/ISL1/HOXD3/BDNF/NTF4	6
GO:0030071	BP	GO:0030071	regulation of mitotic metaphase/anaphase transition	6/541	19/6291	0.00403475	0.0391872	0.0318949	CCNB1/SPDL1/CDC6/GEN1/UBE2C/NEK6	6
GO:0030901	BP	GO:0030901	midbrain development	6/541	19/6291	0.00403475	0.0391872	0.0318949	WNT5A/SFRP1/WNT2/FGFR2/FZD3/SFRP2	6
GO:0048259	BP	GO:0048259	regulation of receptor-mediated endocytosis	6/541	19/6291	0.00403475	0.0391872	0.0318949	UNC119/CLU/WDR54/SH3GL2/DNAJC6/BICD1	6
GO:0060711	BP	GO:0060711	labyrinthine layer development	6/541	19/6291	0.00403475	0.0391872	0.0318949	WNT2/FZD5/VASH2/FGFR2/BMP7/SPINT2	6
GO:0072006	BP	GO:0072006	nephron development	9/541	38/6291	0.00406485	0.0393405	0.0320197	NOG/PTCH1/HOXB7/SOX9/LGR4/GATA3/BMP7/PBX1/TACSTD2	9
GO:0008344	BP	GO:0008344	adult locomotory behavior	7/541	25/6291	0.00407701	0.0393405	0.0320197	GBX1/EFNB3/CEND1/CHL1/SNCA/DAB1/NTF4	7
GO:0034220	BP	GO:0034220	ion transmembrane transport	32/541	230/6291	0.00412742	0.0396981	0.0323107	FKBP1B/KCNE4/CACNG4/KCNJ3/KCNS3/KCND1/CACNG7/SLC30A3/COX1/SLC13A5/SLC9A3R1/SLC12A2/KCNN1/GABRE/FAM155B/ATP5PO/ADRA2A/KCNK1/TRPV4/SNCA/TRPC3/GJA5/HCN3/ATP1A2/SLC1A1/THBS1/ATP5F1A/KCNQ5/GJA1/HCN4/STRA6/KCNJ4	32
GO:0045444	BP	GO:0045444	fat cell differentiation	14/541	75/6291	0.00420683	0.0403313	0.0328262	WNT5A/ARL4A/SFRP1/ATAT1/ID4/INSIG1/FRZB/TBL1XR1/GATA2/GATA3/SFRP2/BMP7/NR4A3/C1QL4	14
GO:0030855	BP	GO:0030855	epithelial cell differentiation	27/541	185/6291	0.00422482	0.0403735	0.0328605	MYCL/WNT5A/NKX3-2/PTCH1/VDR/HOXB5/SOX9/SLC9A3R1/MARVELD2/HOXA5/FRZB/IRF6/GATA3/VIM/FGFR2/TBX3/STC1/S1PR3/SOX11/BMP7/PPP1R16B/IFT74/CEP152/CD109/GJA1/SPINT2/PTK7	27
GO:0031589	BP	GO:0031589	cell-substrate adhesion	15/541	83/6291	0.0042735	0.0407078	0.0331326	SPOCK1/EPHA3/SRCIN1/EPHA1/HOXD3/SEMA3E/ANGPTL4/EGFL6/APOD/BCL6/DMTN/DMP1/ANGPT1/THBS1/TACSTD2	15
GO:0042327	BP	GO:0042327	positive regulation of phosphorylation	41/541	315/6291	0.00431685	0.0409894	0.0333618	WNT5A/TAL1/ADCYAP1/INHBA/NTF3/GLIPR2/IGF1R/CCNB1/EPHA3/GDF5/GADD45B/INHA/SRCIN1/TAOK1/UNC119/SOX9/ADRA1B/ISL1/GPR37/EPHA1/ACKR3/FZD5/NOX4/C3/BDNF/MAPK8IP1/TFRC/FGFR2/TRPV4/CLU/ROR2/SNCA/SFRP2/EDAR/BMP7/DOK5/NTRK3/THBS1/EPHA7/DAB1/NTF4	41
GO:0010648	BP	GO:0010648	negative regulation of cell communication	45/541	354/6291	0.00447063	0.0423144	0.0344402	FKBP1B/DUSP5/UBE2B/NOG/RAB7B/WNT5A/SPRY3/DKK2/IGF1R/PTCH1/SFRP1/APC2/DACT3/SOX9/SLC9A3R1/ISL1/INSIG1/ACKR3/FRZB/LRRC32/DKK3/LGR4/BDNF/MAPK8IP1/APOD/BCL6/GATA2/GATA3/BAMBI/DKK1/CLU/ROR2/SNCA/HHIP/SFRP2/BMP7/SYT11/THBS1/CD109/GJA1/DAB1/CHGA/SSTR1/BICD1/C1QL4	45
GO:0010001	BP	GO:0010001	glial cell differentiation	13/541	68/6291	0.00463022	0.0436858	0.0355564	NOG/TAL1/GAP43/ID4/SOX9/PTPRZ1/PLP1/VIM/CLU/SOX11/S100A8/DAB1/NCMAP	13
GO:0007224	BP	GO:0007224	smoothened signaling pathway	8/541	32/6291	0.0046729	0.0437855	0.0356376	PTCH1/SFRP1/FGFR2/ROR2/HHIP/GPC2/TBC1D32/GLI1	8
GO:0023057	BP	GO:0023057	negative regulation of signaling	45/541	355/6291	0.00471366	0.0437855	0.0356376	FKBP1B/DUSP5/UBE2B/NOG/RAB7B/WNT5A/SPRY3/DKK2/IGF1R/PTCH1/SFRP1/APC2/DACT3/SOX9/SLC9A3R1/ISL1/INSIG1/ACKR3/FRZB/LRRC32/DKK3/LGR4/BDNF/MAPK8IP1/APOD/BCL6/GATA2/GATA3/BAMBI/DKK1/CLU/ROR2/SNCA/HHIP/SFRP2/BMP7/SYT11/THBS1/CD109/GJA1/DAB1/CHGA/SSTR1/BICD1/C1QL4	45
GO:0035019	BP	GO:0035019	somatic stem cell population maintenance	5/541	14/6291	0.00479669	0.0437855	0.0356376	NOG/SFRP1/SOX9/GATA2/BMP7	5
GO:0035088	BP	GO:0035088	establishment or maintenance of apical/basal cell polarity	5/541	14/6291	0.00479669	0.0437855	0.0356376	WNT5A/SLC9A3R1/DLG3/CRB2/PTK7	5
GO:0050771	BP	GO:0050771	negative regulation of axonogenesis	5/541	14/6291	0.00479669	0.0437855	0.0356376	WNT5A/EFNB3/SEMA3E/EPHA7/DAB1	5
GO:0060037	BP	GO:0060037	pharyngeal system development	5/541	14/6291	0.00479669	0.0437855	0.0356376	NOG/PTCH1/ISL1/GATA3/BMP7	5
GO:0060571	BP	GO:0060571	morphogenesis of an epithelial fold	5/541	14/6291	0.00479669	0.0437855	0.0356376	NOG/WNT5A/WNT2/FGFR2/BMP7	5
GO:0061037	BP	GO:0061037	negative regulation of cartilage development	5/541	14/6291	0.00479669	0.0437855	0.0356376	NOG/NKX3-2/GDF5/SOX9/FRZB	5
GO:0061245	BP	GO:0061245	establishment or maintenance of bipolar cell polarity	5/541	14/6291	0.00479669	0.0437855	0.0356376	WNT5A/SLC9A3R1/DLG3/CRB2/PTK7	5
GO:0090189	BP	GO:0090189	regulation of branching involved in ureteric bud morphogenesis	5/541	14/6291	0.00479669	0.0437855	0.0356376	NOG/HOXB7/SOX9/LGR4/TACSTD2	5
GO:0051271	BP	GO:0051271	negative regulation of cellular component movement	15/541	84/6291	0.00480285	0.0437855	0.0356376	NOG/WNT5A/SFRP1/GPR173/SLC9A3R1/EPHA1/SEMA3E/APOD/GATA3/STC1/SFRP2/THBS1/GJA1/TACSTD2/SPINT2	15
GO:0014065	BP	GO:0014065	phosphatidylinositol 3-kinase signaling	9/541	39/6291	0.00489161	0.0444583	0.0361852	IGF1R/NYAP1/SOX9/SLC9A3R1/GATA3/ROR2/PPP1R16B/PEAR1/NTRK3	9
GO:0044087	BP	GO:0044087	regulation of cellular component biogenesis	38/541	289/6291	0.00498262	0.0451474	0.036746	WNT5A/TAL1/GAP43/LGR5/STMN1/EPHA3/ATAT1/LRRN1/SLITRK4/IL1RAP/CBLN2/PLEKHM1/SOX9/LRRN3/EPHA1/FZD5/NECTIN1/VSTM5/BDNF/SLITRK2/TFRC/APOD/PLD1/SLITRK3/LRRTM3/CLU/DMTN/SNCA/SDC1/BMP7/FNBP1L/TMOD2/TPBG/EPHA7/TACSTD2/CHGA/PLEK2/CARMIL1	38
GO:0071559	BP	GO:0071559	response to transforming growth factor beta	12/541	61/6291	0.00504436	0.0454298	0.0369759	WNT5A/SFRP1/MTMR4/SOX9/WNT2/LRRC32/LOX/BAMBI/SMAD9/SOX11/THBS1/CD109	12
GO:0071560	BP	GO:0071560	cellular response to transforming growth factor beta stimulus	12/541	61/6291	0.00504436	0.0454298	0.0369759	WNT5A/SFRP1/MTMR4/SOX9/WNT2/LRRC32/LOX/BAMBI/SMAD9/SOX11/THBS1/CD109	12
GO:0015672	BP	GO:0015672	monovalent inorganic cation transport	19/541	118/6291	0.00533675	0.0473346	0.0385262	KCNE4/KCNS3/P2RX3/KCND1/COX1/SLC9A3R1/SLC12A2/KCNN1/ATP5PO/ADRA2A/KCNK1/TRPV4/SLC4A4/ATP1A2/ATP5F1A/KCNQ5/HCN4/CNTN1/KCNJ4	19
GO:0001947	BP	GO:0001947	heart looping	6/541	20/6291	0.00535244	0.0473346	0.0385262	WNT5A/MIB1/ZIC3/CCDC39/TBX3/GJA1	6
GO:0010965	BP	GO:0010965	regulation of mitotic sister chromatid separation	6/541	20/6291	0.00535244	0.0473346	0.0385262	CCNB1/SPDL1/CDC6/GEN1/UBE2C/NEK6	6
GO:0021517	BP	GO:0021517	ventral spinal cord development	6/541	20/6291	0.00535244	0.0473346	0.0385262	GBX1/PTCH1/ISL1/VSTM5/GATA2/DAB1	6
GO:0044784	BP	GO:0044784	metaphase/anaphase transition of cell cycle	6/541	20/6291	0.00535244	0.0473346	0.0385262	CCNB1/SPDL1/CDC6/GEN1/UBE2C/NEK6	6
GO:1902099	BP	GO:1902099	regulation of metaphase/anaphase transition of cell cycle	6/541	20/6291	0.00535244	0.0473346	0.0385262	CCNB1/SPDL1/CDC6/GEN1/UBE2C/NEK6	6
GO:0007163	BP	GO:0007163	establishment or maintenance of cell polarity	11/541	54/6291	0.00541956	0.0473346	0.0385262	WNT5A/PARD6B/SPDL1/SLC9A3R1/MAP1B/DLG3/KIF20B/CRB2/GJA1/SPINT2/PTK7	11
GO:0071805	BP	GO:0071805	potassium ion transmembrane transport	11/541	54/6291	0.00541956	0.0473346	0.0385262	KCNE4/KCNS3/KCND1/SLC12A2/KCNN1/KCNK1/TRPV4/ATP1A2/KCNQ5/HCN4/KCNJ4	11
GO:0048870	BP	GO:0048870	cell motility	54/541	446/6291	0.00542105	0.0473346	0.0385262	UBE2B/NOG/WNT5A/GLIPR2/IGF1R/SLC9B2/SFRP1/RUFY3/GPR173/CCKAR/SRCIN1/SOX9/SLC9A3R1/ISL1/HOXA5/EPHA1/ACKR3/SEMA3E/JAML/SLC12A2/LOX/CEND1/DCX/APOD/CCDC39/PLD1/GATA2/CHL1/GATA3/BAMBI/KIF20B/FZD3/STC1/DMTN/ROR2/ENPEP/SFRP2/SDC1/CLDN4/GPC2/BMP7/PLAT/S100A11/S100A8/CRB2/NR4A3/THBS1/GJA1/DAB1/TACSTD2/SPINT2/CHGA/PTK7/CARMIL1	54
GO:0051674	BP	GO:0051674	localization of cell	54/541	446/6291	0.00542105	0.0473346	0.0385262	UBE2B/NOG/WNT5A/GLIPR2/IGF1R/SLC9B2/SFRP1/RUFY3/GPR173/CCKAR/SRCIN1/SOX9/SLC9A3R1/ISL1/HOXA5/EPHA1/ACKR3/SEMA3E/JAML/SLC12A2/LOX/CEND1/DCX/APOD/CCDC39/PLD1/GATA2/CHL1/GATA3/BAMBI/KIF20B/FZD3/STC1/DMTN/ROR2/ENPEP/SFRP2/SDC1/CLDN4/GPC2/BMP7/PLAT/S100A11/S100A8/CRB2/NR4A3/THBS1/GJA1/DAB1/TACSTD2/SPINT2/CHGA/PTK7/CARMIL1	54
GO:0001934	BP	GO:0001934	positive regulation of protein phosphorylation	39/541	300/6291	0.00543106	0.0473346	0.0385262	WNT5A/TAL1/ADCYAP1/INHBA/NTF3/GLIPR2/IGF1R/CCNB1/GDF5/GADD45B/INHA/SRCIN1/TAOK1/UNC119/SOX9/ADRA1B/ISL1/GPR37/ACKR3/FZD5/NOX4/C3/BDNF/MAPK8IP1/TFRC/FGFR2/TRPV4/CLU/ROR2/SNCA/SFRP2/EDAR/BMP7/DOK5/NTRK3/THBS1/EPHA7/DAB1/NTF4	39
GO:0030155	BP	GO:0030155	regulation of cell adhesion	27/541	189/6291	0.00567325	0.0493009	0.0401266	WNT5A/IGFBP2/NUAK1/SPOCK1/EPHA3/EFNB3/SOX9/EPHA1/SEMA3E/LRRC32/IRF1/EGFL6/TFRC/APOD/BCL6/GATA3/DMTN/DMP1/BMP7/NR4A3/IFT74/THBS1/EPHA7/DAB1/TACSTD2/SPINT2/NFAT5	27
GO:0001892	BP	GO:0001892	embryonic placenta development	8/541	33/6291	0.00571488	0.0493739	0.040186	WNT2/FZD5/VASH2/GATA2/FGFR2/BMP7/SPINT2/MDFI	8
GO:0051592	BP	GO:0051592	response to calcium ion	8/541	33/6291	0.00571488	0.0493739	0.040186	WNT5A/SYT13/DMTN/TRPC3/SYT11/THBS1/SYT3/CPNE5	8
GO:0045202	CC	GO:0045202	synapse	64/586	299/7116	3.30418e-13	1.10029e-10	9.39082e-11	PDYN/GJD2/WNT5A/GNAQ/GABRB2/NTF3/LGI3/CHRM2/RAB3C/SYT13/GAP43/LGR5/P2RX3/CACNG7/PORCN/CLCN5/PPFIA3/SLITRK4/SLC30A3/IL1RAP/CBLN2/EFNB3/MAP1B/PTPRZ1/EPHA1/NECTIN1/CNTN5/HAPLN1/RAB3A/KCNN1/SLC1A6/BDNF/MAPK8IP1/GABRE/SLITRK2/GRIA3/DLG3/SYP/PLD1/SLITRK3/MME/HTR7/LRRTM3/FZD3/CLU/DMTN/SNCA/PRSS12/GPC2/SYT11/STXBP1/SH3GL2/TMOD2/EPHA7/DNAJC6/SYT3/SLC17A7/NTF4/CDH11/INSYN1/ABHD17C/LRFN2/SYT1/CNTN1	64
GO:0030054	CC	GO:0030054	cell junction	83/586	460/7116	1.7529e-12	2.91857e-10	2.49096e-10	HOXC5/TES/PDYN/GJD2/WNT5A/GNAQ/GABRB2/NTF3/LGI3/CHRM2/RAB3C/SYT13/GAP43/LGR5/P2RX3/PARD6B/CACNG7/PORCN/ATAT1/CLCN5/PPFIA3/SLITRK4/SLC30A3/IL1RAP/CBLN2/EFNB3/MAP1B/MARVELD2/PTPRZ1/EPHA1/FZD5/IRF6/NAMPT/NECTIN1/JAML/CNTN5/HAPLN1/RAB3A/KCNN1/SLC1A6/BDNF/MAPK8IP1/GABRE/SLITRK2/GRIA3/DLG3/SYP/PLD1/CLDN11/SLITRK3/MME/COL17A1/HTR7/LRRTM3/FZD3/CLU/DMTN/SNCA/PRSS12/CLDN4/GPC2/MTF2/GJA5/SYT11/STXBP1/SH3GL2…	83
GO:0031226	CC	GO:0031226	intrinsic component of plasma membrane	65/586	380/7116	5.69109e-09	5.30238e-07	4.5255e-07	PROKR2/GABRB2/CHRM2/KCNS3/SYT13/OPRL1/IGF1R/LGR5/P2RX3/KCND1/EPHA3/PORCN/CCKAR/CLCN5/GPR20/EFNB3/ADRA1B/EPHA1/EPHA4/FZD5/ITGA4/SEMA3E/CNTN5/NOX4/PLPP2/SLC1A6/LGR4/GABRE/GRIA3/DLG3/ALCAM/TFRC/SLITRK3/SLC38A3/PTH1R/ADRA2A/HTR7/SLC16A12/LRRTM3/KCNK1/ROR2/SGMS2/TRPC3/HHIP/CLDN4/TFR2/GPC2/GJA5/HCN3/SYT11/DDR2/MMP16/SHAS2/SLC1A1/NTRK3/EPHA7/KCNQ5/MFSD2A/NCMAP/SSTR1/HCN4/STRA6/LRFN2/CNTN1/ACVR1B	65
GO:0043005	CC	GO:0043005	neuron projection	49/586	251/7116	6.36922e-09	5.30238e-07	4.5255e-07	GNAT1/NCS1/PDYN/ADCYAP1/GNAQ/NTF3/CHRM2/SYT13/GAP43/OPRL1/IGF1R/P2RX3/STMN1/EPHA3/RUFY3/ATAT1/NRSN1/SLC30A3/SLC9A3R1/MAP1B/EPHA1/VSTM5/SLC12A2/RAB3A/KCNN1/BDNF/MAPK8IP1/GABRE/GRIA3/DCX/ALCAM/APOD/MME/CHL1/VIM/HTR7/FZD3/CLU/ROR2/SNCA/PRSS12/MGARP/SYT11/NTRK3/EPHA7/NCMAP/NTF4/SSTR1/CPNE5	49
GO:0005887	CC	GO:0005887	integral component of plasma membrane	61/586	359/7116	2.26494e-08	1.50845e-06	1.28744e-06	PROKR2/GABRB2/CHRM2/KCNS3/SYT13/OPRL1/IGF1R/LGR5/P2RX3/KCND1/EPHA3/PORCN/CCKAR/CLCN5/GPR20/EFNB3/ADRA1B/EPHA1/EPHA4/FZD5/ITGA4/SEMA3E/NOX4/PLPP2/SLC1A6/LGR4/GABRE/GRIA3/DLG3/TFRC/SLITRK3/SLC38A3/PTH1R/ADRA2A/HTR7/SLC16A12/LRRTM3/KCNK1/ROR2/SGMS2/TRPC3/HHIP/CLDN4/TFR2/GJA5/HCN3/SYT11/DDR2/MMP16/SHAS2/SLC1A1/NTRK3/EPHA7/KCNQ5/MFSD2A/NCMAP/SSTR1/HCN4/STRA6/LRFN2/ACVR1B	61
GO:0030424	CC	GO:0030424	axon	26/586	106/7116	2.70965e-07	1.47963e-05	1.26284e-05	NCS1/PDYN/NTF3/SYT13/GAP43/IGF1R/P2RX3/RUFY3/ATAT1/NRSN1/VSTM5/RAB3A/BDNF/MAPK8IP1/ALCAM/MME/CHL1/FZD3/ROR2/SNCA/PRSS12/MGARP/SYT11/NTRK3/NCMAP/NTF4	26
GO:0098793	CC	GO:0098793	presynapse	25/586	100/7116	3.11033e-07	1.47963e-05	1.26284e-05	PDYN/NTF3/LGI3/RAB3C/CLCN5/PPFIA3/SLC30A3/EFNB3/CNTN5/RAB3A/SLC1A6/BDNF/SYP/MME/FZD3/SNCA/PRSS12/STXBP1/SH3GL2/DNAJC6/SYT3/SLC17A7/NTF4/SYT1/CNTN1	25
GO:0036477	CC	GO:0036477	somatodendritic compartment	29/586	141/7116	2.89186e-06	0.000120374	0.000102737	NCS1/PDYN/ADCYAP1/NTF3/CHRM2/ENO2/RUFY3/NRSN1/MAP1B/EPHA1/VSTM5/SLC12A2/KCNN1/BDNF/MAPK8IP1/GRIA3/ALCAM/APOD/MME/CHL1/HTR7/FZD3/CLU/SNCA/PRSS12/SYT11/FABP7/NTF4/CPNE5	29
GO:0070382	CC	GO:0070382	exocytic vesicle	16/586	55/7116	5.19778e-06	0.000192318	0.00016414	NTF3/LGI3/RAB3C/SYT13/CLCN5/SLC30A3/RAB3A/BDNF/SYP/MME/SNCA/SYT11/SYT3/SLC17A7/NTF4/SYT1	16
GO:0043235	CC	GO:0043235	receptor complex	23/586	105/7116	1.04073e-05	0.000318492	0.000271828	GPR63/IGF1R/AHR/P2RX3/EPHA3/PORCN/GPR20/VDR/PRLR/GPR37/EPHA1/ITGA4/GABRE/GRIA3/DLG3/ALCAM/TFRC/ROR2/TFR2/NTRK3/EPHA7/SSTR1/ACVR1B	23
GO:0031012	CC	GO:0031012	extracellular matrix	25/586	120/7116	1.10444e-05	0.000318492	0.000271828	MGP/LRRC17/WNT5A/SFRP1/LRRN1/F3/CHAD/LRRN3/WNT2/PTPRZ1/LRRN2/LOX/HAPLN1/ANGPTL4/LRRC3B/DMP1/OMD/GPC2/MMP16/ANGPT1/FIBCD1/TNC/THBS1/COL11A2/FBLN1	25
GO:0042995	CC	GO:0042995	cell projection	63/586	447/7116	1.14772e-05	0.000318492	0.000271828	IFT22/GNAT1/NCS1/PDYN/ADCYAP1/GNAQ/NTF3/CHRM2/SYT13/GAP43/OPRL1/IGF1R/P2RX3/PTCH1/STMN1/EPHA3/RUFY3/ATAT1/DNAI2/KIF19/NRSN1/SLC30A3/SLC9A3R1/MAP1B/EPHA1/DLD/VSTM5/SLC12A2/RAB3A/KCNN1/BDNF/MAPK8IP1/GABRE/GRIA3/DCX/ALCAM/APOD/CCDC39/MME/CHL1/VIM/HTR7/TRPV4/FZD3/CLU/DMTN/ROR2/SNCA/PRSS12/MGARP/PPP1R16B/GSTM3/S100A11/SYT11/IFT74/NTRK3/EPHA7/FABP7/NCMAP/NTF4/SSTR1/CPNE5/CARMIL1	63
GO:0120025	CC	GO:0120025	plasma membrane bounded cell projection	61/586	434/7116	1.74082e-05	0.000445918	0.000380585	IFT22/GNAT1/NCS1/PDYN/ADCYAP1/GNAQ/NTF3/CHRM2/SYT13/GAP43/OPRL1/IGF1R/P2RX3/PTCH1/STMN1/EPHA3/RUFY3/ATAT1/DNAI2/KIF19/NRSN1/SLC30A3/SLC9A3R1/MAP1B/EPHA1/DLD/VSTM5/SLC12A2/RAB3A/KCNN1/BDNF/MAPK8IP1/GABRE/GRIA3/DCX/ALCAM/APOD/CCDC39/MME/CHL1/VIM/HTR7/TRPV4/FZD3/CLU/DMTN/ROR2/SNCA/PRSS12/MGARP/GSTM3/S100A11/SYT11/IFT74/NTRK3/EPHA7/NCMAP/NTF4/SSTR1/CPNE5/CARMIL1	61
GO:0098978	CC	GO:0098978	glutamatergic synapse	15/586	56/7116	3.05409e-05	0.000678623	0.000579195	WNT5A/LGR5/CACNG7/PORCN/SLITRK4/SLC30A3/IL1RAP/CBLN2/EFNB3/SLC1A6/SLITRK2/DLG3/LRRTM3/EPHA7/CDH11	15
GO:0099240	CC	GO:0099240	intrinsic component of synaptic membrane	9/586	22/7116	3.06598e-05	0.000678623	0.000579195	GABRB2/LGR5/EFNB3/CNTN5/SLC1A6/SLITRK3/LRRTM3/LRFN2/CNTN1	9
GO:0098984	CC	GO:0098984	neuron to neuron synapse	14/586	50/7116	3.26065e-05	0.000678623	0.000579195	GAP43/LGR5/P2RX3/SLC30A3/EFNB3/MAP1B/GRIA3/LRRTM3/DMTN/SYT11/DNAJC6/INSYN1/ABHD17C/LRFN2	14
GO:0030425	CC	GO:0030425	dendrite	21/586	102/7116	6.65574e-05	0.00123131	0.00105091	NCS1/PDYN/NTF3/CHRM2/RUFY3/MAP1B/EPHA1/VSTM5/KCNN1/BDNF/MAPK8IP1/GRIA3/APOD/MME/CHL1/HTR7/FZD3/CLU/PRSS12/SYT11/NTF4	21
GO:0097447	CC	GO:0097447	dendritic tree	21/586	102/7116	6.65574e-05	0.00123131	0.00105091	NCS1/PDYN/NTF3/CHRM2/RUFY3/MAP1B/EPHA1/VSTM5/KCNN1/BDNF/MAPK8IP1/GRIA3/APOD/MME/CHL1/HTR7/FZD3/CLU/PRSS12/SYT11/NTF4	21
GO:0008021	CC	GO:0008021	synaptic vesicle	13/586	47/7116	7.16518e-05	0.00125579	0.0010718	NTF3/LGI3/RAB3C/CLCN5/SLC30A3/RAB3A/BDNF/SYP/MME/SNCA/SLC17A7/NTF4/SYT1	13
GO:0030133	CC	GO:0030133	transport vesicle	19/586	90/7116	0.000103154	0.00171752	0.00146588	NTF3/LGI3/RAB3C/SYT13/CLCN5/NRSN1/SLC30A3/RAB3A/BDNF/SYP/MME/SNCA/SYT11/SYT3/SLC17A7/NTF4/CHGA/SEC23A/SYT1	19
GO:0099572	CC	GO:0099572	postsynaptic specialization	13/586	50/7116	0.000143538	0.0022761	0.00194262	GABRB2/GAP43/LGR5/MAP1B/GRIA3/SLITRK3/LRRTM3/DMTN/SYT11/DNAJC6/INSYN1/ABHD17C/LRFN2	13
GO:0098794	CC	GO:0098794	postsynapse	22/586	116/7116	0.00016205	0.00245285	0.00209347	WNT5A/GABRB2/CHRM2/GAP43/LGR5/P2RX3/MAP1B/EPHA1/KCNN1/BDNF/GABRE/GRIA3/SLITRK3/LRRTM3/DMTN/SNCA/SYT11/DNAJC6/INSYN1/ABHD17C/LRFN2/CNTN1	22
GO:0043025	CC	GO:0043025	neuronal cell body	15/586	66/7116	0.000232568	0.00336718	0.00287384	PDYN/ADCYAP1/ENO2/RUFY3/NRSN1/MAP1B/SLC12A2/KCNN1/ALCAM/APOD/MME/FZD3/SNCA/FABP7/CPNE5	15
GO:0014069	CC	GO:0014069	postsynaptic density	11/586	42/7116	0.000432933	0.00576667	0.00492176	GAP43/LGR5/MAP1B/GRIA3/LRRTM3/DMTN/SYT11/DNAJC6/INSYN1/ABHD17C/LRFN2	11
GO:0032279	CC	GO:0032279	asymmetric synapse	11/586	42/7116	0.000432933	0.00576667	0.00492176	GAP43/LGR5/MAP1B/GRIA3/LRRTM3/DMTN/SYT11/DNAJC6/INSYN1/ABHD17C/LRFN2	11
GO:0034703	CC	GO:0034703	cation channel complex	13/586	56/7116	0.000482628	0.00618135	0.00527569	FKBP1B/CACNG4/KCNS3/CACNB4/KCND1/CACNG7/PORCN/GRIA3/DLG3/KCNK1/TRPC3/KCNQ5/HCN4	13
GO:0099699	CC	GO:0099699	integral component of synaptic membrane	7/586	19/7116	0.000518623	0.00639635	0.00545918	GABRB2/LGR5/EFNB3/SLC1A6/SLITRK3/LRRTM3/LRFN2	7
GO:0098590	CC	GO:0098590	plasma membrane region	36/586	251/7116	0.000659775	0.00784662	0.00669697	GABRB2/CHRM2/GAP43/LGR5/LDLR/PTCH1/PARD6B/ATAT1/EFNB3/RAB11FIP4/SLC9A3R1/MARVELD2/ACKR3/CNTN5/SLC12A2/SLC1A6/GABRE/GRIA3/DLG3/TFRC/PLD1/SLITRK3/CNNM2/LRRTM3/TRPV4/FZD3/DMTN/SLC4A4/CLDN4/CRB2/SLC1A1/GJA1/TACSTD2/LRFN2/CNTN1/KCNJ4	36
GO:0044297	CC	GO:0044297	cell body	16/586	83/7116	0.00102938	0.0118201	0.0100883	PDYN/ADCYAP1/ENO2/RUFY3/NRSN1/MAP1B/SLC12A2/KCNN1/MAPK8IP1/ALCAM/APOD/MME/FZD3/SNCA/FABP7/CPNE5	16
GO:0099634	CC	GO:0099634	postsynaptic specialization membrane	6/586	16/7116	0.00118759	0.0131822	0.0112508	GABRB2/LGR5/GRIA3/SLITRK3/LRRTM3/LRFN2	6
GO:0099503	CC	GO:0099503	secretory vesicle	21/586	126/7116	0.00134767	0.0144766	0.0123555	NTF3/LGI3/RAB3C/SYT13/CLCN5/SLC30A3/DLD/RAB3A/BDNF/SYP/MME/CLU/SNCA/SYT11/STXBP1/THBS1/SYT3/SLC17A7/NTF4/CHGA/SYT1	21
GO:0034702	CC	GO:0034702	ion channel complex	14/586	70/7116	0.00144206	0.0150065	0.0128078	FKBP1B/CACNG4/KCNS3/CACNB4/KCND1/CACNG7/PORCN/GRIA3/DLG3/KCNK1/TRPC3/KCNQ5/TTYH1/HCN4	14
GO:0062023	CC	GO:0062023	collagen-containing extracellular matrix	12/586	56/7116	0.00167006	0.0163765	0.0139771	MGP/SFRP1/WNT2/PTPRZ1/ANGPTL4/OMD/GPC2/ANGPT1/FIBCD1/TNC/THBS1/FBLN1	12
GO:0098936	CC	GO:0098936	intrinsic component of postsynaptic membrane	6/586	17/7116	0.00170902	0.0163765	0.0139771	GABRB2/LGR5/SLITRK3/LRRTM3/LRFN2/CNTN1	6
GO:0048471	CC	GO:0048471	perinuclear region of cytoplasm	22/586	137/7116	0.00172126	0.0163765	0.0139771	INHBA/PTCH1/TAOK1/SLC9A3R1/ITM2C/FZD5/NOX4/RAB3A/BDNF/PHEX/TFRC/APOD/KIF20B/CLU/DMTN/SNCA/PPP1R16B/SH3GL2/DAB1/SEC23A/HCN4/BICD1	22
GO:0098948	CC	GO:0098948	intrinsic component of postsynaptic specialization membrane	5/586	13/7116	0.00274078	0.0246671	0.021053	GABRB2/LGR5/SLITRK3/LRRTM3/LRFN2	5
GO:0099060	CC	GO:0099060	integral component of postsynaptic specialization membrane	5/586	13/7116	0.00274078	0.0246671	0.021053	GABRB2/LGR5/SLITRK3/LRRTM3/LRFN2	5
GO:1902495	CC	GO:1902495	transmembrane transporter complex	14/586	77/7116	0.00367102	0.0321698	0.0274564	FKBP1B/CACNG4/KCNS3/CACNB4/KCND1/CACNG7/PORCN/GRIA3/DLG3/KCNK1/TRPC3/KCNQ5/TTYH1/HCN4	14
GO:0098797	CC	GO:0098797	plasma membrane protein complex	26/586	182/7116	0.00377387	0.032223	0.0275019	CACNG4/GJD2/GNAQ/KCNS3/IGF1R/CACNB4/KCND1/CACNG7/PORCN/INHA/ITGA4/NOX4/GRIA3/DLG3/ALCAM/TFRC/KCNK1/TFR2/GJA5/CDH19/KCNQ5/GJA1/CDH11/SSTR1/HCN4/ACVR1B	26
GO:1990351	CC	GO:1990351	transporter complex	14/586	78/7116	0.00414558	0.034512	0.0294554	FKBP1B/CACNG4/KCNS3/CACNB4/KCND1/CACNG7/PORCN/GRIA3/DLG3/KCNK1/TRPC3/KCNQ5/TTYH1/HCN4	14
GO:0031410	CC	GO:0031410	cytoplasmic vesicle	54/586	461/7116	0.00456293	0.0361776	0.030877	ST8SIA2/RAB7B/NTF3/LGI3/RAB3C/SYT13/OPRL1/LDLR/EPHA3/MIB1/CLCN5/NRSN1/SLC30A3/RAB11FIP4/MARVELD2/ACKR3/FZD5/DLD/STEAP1/SLC12A2/LPAR2/RAB3A/BDNF/SNX32/SYP/TFRC/PLD1/MME/VIM/KCNK1/CLU/DMTN/SNCA/PRSS12/TFR2/FNBP1L/SYT11/CLVS1/PIP4P2/STXBP1/SLC1A1/SH3GL2/THBS1/LIPG/SNAP91/CLVS2/SYT3/SLC17A7/NTF4/CHGA/SEC23A/ABHD17C/SYT1/BICD1	54
GO:0097708	CC	GO:0097708	intracellular vesicle	54/586	461/7116	0.00456293	0.0361776	0.030877	ST8SIA2/RAB7B/NTF3/LGI3/RAB3C/SYT13/OPRL1/LDLR/EPHA3/MIB1/CLCN5/NRSN1/SLC30A3/RAB11FIP4/MARVELD2/ACKR3/FZD5/DLD/STEAP1/SLC12A2/LPAR2/RAB3A/BDNF/SNX32/SYP/TFRC/PLD1/MME/VIM/KCNK1/CLU/DMTN/SNCA/PRSS12/TFR2/FNBP1L/SYT11/CLVS1/PIP4P2/STXBP1/SLC1A1/SH3GL2/THBS1/LIPG/SNAP91/CLVS2/SYT3/SLC17A7/NTF4/CHGA/SEC23A/ABHD17C/SYT1/BICD1	54
GO:0031982	CC	GO:0031982	vesicle	56/586	487/7116	0.005764	0.0446375	0.0380975	ST8SIA2/RAB7B/NTF3/LGI3/RAB3C/SYT13/OPRL1/LDLR/EPHA3/MIB1/CLCN5/NRSN1/SLC30A3/RAB11FIP4/MARVELD2/ACKR3/FZD5/DLD/STEAP1/SLC12A2/LPAR2/RAB3A/BDNF/SNX32/CEND1/SYP/TFRC/PLD1/MME/VIM/KCNK1/CLU/DMTN/SNCA/PRSS12/WDR54/TFR2/FNBP1L/SYT11/CLVS1/PIP4P2/STXBP1/SLC1A1/SH3GL2/THBS1/LIPG/SNAP91/CLVS2/SYT3/SLC17A7/NTF4/CHGA/SEC23A/ABHD17C/SYT1/BICD1	56
GO:0017147	MF	GO:0017147	Wnt-protein binding	7/566	10/6948	2.21776e-06	0.00110888	0.000961806	SFRP1/PORCN/FZD5/FRZB/FZD3/ROR2/SFRP2	7
GO:0015267	MF	GO:0015267	channel activity	32/566	188/6948	4.37811e-05	0.00589427	0.0051125	KCNK6/KCNE4/CACNG4/GJD2/KCNJ3/GABRB2/KCNS3/P2RX3/CACNB4/KCND1/KCNAB1/CACNG7/CLCN5/KCNAB2/AQP11/KCNN1/GABRE/GRIA3/ATP5PO/KCNK1/TRPV4/TRPC3/CLDN4/GJA5/HCN3/ATP5F1A/KCNQ5/GJA1/TTYH1/HCN4/PANX2/KCNJ4	32
GO:0022803	MF	GO:0022803	passive transmembrane transporter activity	32/566	188/6948	4.37811e-05	0.00589427	0.0051125	KCNK6/KCNE4/CACNG4/GJD2/KCNJ3/GABRB2/KCNS3/P2RX3/CACNB4/KCND1/KCNAB1/CACNG7/CLCN5/KCNAB2/AQP11/KCNN1/GABRE/GRIA3/ATP5PO/KCNK1/TRPV4/TRPC3/CLDN4/GJA5/HCN3/ATP5F1A/KCNQ5/GJA1/TTYH1/HCN4/PANX2/KCNJ4	32
GO:0022843	MF	GO:0022843	voltage-gated cation channel activity	13/566	47/6948	6.39162e-05	0.00589427	0.0051125	KCNE4/CACNG4/KCNJ3/KCNS3/CACNB4/KCND1/KCNAB1/KCNAB2/KCNK1/HCN3/KCNQ5/HCN4/KCNJ4	13
GO:0004714	MF	GO:0004714	transmembrane receptor protein tyrosine kinase activity	9/566	25/6948	9.22903e-05	0.00589427	0.0051125	IGF1R/EPHA3/EPHA1/EPHA4/FGFR2/ROR2/DDR2/NTRK3/EPHA7	9
GO:0015079	MF	GO:0015079	potassium ion transmembrane transporter activity	15/566	62/6948	9.69533e-05	0.00589427	0.0051125	KCNK6/KCNE4/KCNJ3/KCNS3/KCND1/KCNAB1/KCNAB2/SLC12A2/KCNN1/KCNK1/HCN3/ATP1A2/KCNQ5/HCN4/KCNJ4	15
GO:0005267	MF	GO:0005267	potassium channel activity	13/566	49/6948	0.000102496	0.00589427	0.0051125	KCNK6/KCNE4/KCNJ3/KCNS3/KCND1/KCNAB1/KCNAB2/KCNN1/KCNK1/HCN3/KCNQ5/HCN4/KCNJ4	13
GO:0005249	MF	GO:0005249	voltage-gated potassium channel activity	11/566	37/6948	0.000114471	0.00589427	0.0051125	KCNE4/KCNJ3/KCNS3/KCND1/KCNAB1/KCNAB2/KCNK1/HCN3/KCNQ5/HCN4/KCNJ4	11
GO:0019199	MF	GO:0019199	transmembrane receptor protein kinase activity	11/566	37/6948	0.000114471	0.00589427	0.0051125	IGF1R/EPHA3/EPHA1/EPHA4/ACVR2A/FGFR2/ROR2/DDR2/NTRK3/EPHA7/ACVR1B	11
GO:0005244	MF	GO:0005244	voltage-gated ion channel activity	15/566	63/6948	0.000117885	0.00589427	0.0051125	KCNE4/CACNG4/KCNJ3/KCNS3/CACNB4/KCND1/KCNAB1/CACNG7/CLCN5/KCNAB2/KCNK1/HCN3/KCNQ5/HCN4/KCNJ4	15
GO:0022832	MF	GO:0022832	voltage-gated channel activity	15/566	64/6948	0.000142644	0.00617063	0.00535221	KCNE4/CACNG4/KCNJ3/KCNS3/CACNB4/KCND1/KCNAB1/CACNG7/CLCN5/KCNAB2/KCNK1/HCN3/KCNQ5/HCN4/KCNJ4	15
GO:0022857	MF	GO:0022857	transmembrane transporter activity	62/566	482/6948	0.000153616	0.00617063	0.00535221	KCNK6/KCNE4/SLC25A33/CACNG4/GJD2/KCNJ3/SLC5A3/GABRB2/SLC37A3/KCNS3/SLC15A2/P2RX3/CACNB4/KCND1/SLC9B2/SLC45A3/KCNAB1/TAP1/CACNG7/SLC2A6/SLC43A2/CLCN5/SLC30A3/KCNAB2/COX1/SLC13A5/SLC1A3/FLVCR1/SLC35F2/AQP11/SLC12A2/KCNN1/SLC1A6/SLC1A2/GABRE/GRIA3/ATP5PO/SLC38A3/CNNM2/RBP4/SLC16A12/KCNK1/TRPV4/ABCB9/TRPC3/SLC4A4/CLDN4/SLC22A15/GJA5/HCN3/ATP1A2/SLC1A1/ATP5F1A/KCNQ5/GJA1/MFSD2A/TTYH1/SLC17A7/HCN4/STRA…	62
GO:0046873	MF	GO:0046873	metal ion transmembrane transporter activity	27/566	158/6948	0.000160436	0.00617063	0.00535221	KCNK6/KCNE4/CACNG4/KCNJ3/SLC5A3/KCNS3/CACNB4/KCND1/SLC9B2/KCNAB1/CACNG7/KCNAB2/SLC13A5/SLC12A2/KCNN1/CNNM2/KCNK1/TRPV4/TRPC3/SLC4A4/HCN3/ATP1A2/SLC1A1/KCNQ5/MFSD2A/HCN4/KCNJ4	27
GO:0005261	MF	GO:0005261	cation channel activity	22/566	121/6948	0.000260295	0.00929624	0.00806327	KCNK6/KCNE4/CACNG4/KCNJ3/KCNS3/P2RX3/CACNB4/KCND1/KCNAB1/CACNG7/KCNAB2/KCNN1/GRIA3/ATP5PO/KCNK1/TRPV4/TRPC3/HCN3/ATP5F1A/KCNQ5/HCN4/KCNJ4	22
GO:0005216	MF	GO:0005216	ion channel activity	27/566	166/6948	0.000368512	0.0122837	0.0106545	KCNK6/KCNE4/CACNG4/KCNJ3/GABRB2/KCNS3/P2RX3/CACNB4/KCND1/KCNAB1/CACNG7/CLCN5/KCNAB2/KCNN1/GABRE/GRIA3/ATP5PO/KCNK1/TRPV4/TRPC3/CLDN4/HCN3/ATP5F1A/KCNQ5/TTYH1/HCN4/KCNJ4	27
GO:0022836	MF	GO:0022836	gated channel activity	20/566	115/6948	0.000883403	0.0276063	0.0239449	KCNE4/CACNG4/KCNJ3/GABRB2/KCNS3/P2RX3/CACNB4/KCND1/KCNAB1/CACNG7/CLCN5/KCNAB2/KCNN1/GABRE/GRIA3/KCNK1/HCN3/KCNQ5/HCN4/KCNJ4	20
GO:0015077	MF	GO:0015077	monovalent inorganic cation transmembrane transporter activity	25/566	160/6948	0.00109848	0.0323082	0.0280231	KCNK6/KCNE4/KCNJ3/SLC5A3/KCNS3/KCND1/SLC9B2/KCNAB1/CLCN5/KCNAB2/COX1/SLC13A5/SLC12A2/KCNN1/ATP5PO/KCNK1/SLC4A4/HCN3/ATP1A2/SLC1A1/ATP5F1A/KCNQ5/MFSD2A/HCN4/KCNJ4	25
GO:0015318	MF	GO:0015318	inorganic molecular entity transmembrane transporter activity	44/566	339/6948	0.00118317	0.0328658	0.0285068	KCNK6/KCNE4/CACNG4/KCNJ3/SLC5A3/GABRB2/KCNS3/P2RX3/CACNB4/KCND1/SLC9B2/KCNAB1/CACNG7/SLC43A2/CLCN5/KCNAB2/COX1/SLC13A5/SLC12A2/KCNN1/SLC1A6/GABRE/GRIA3/ATP5PO/SLC38A3/CNNM2/RBP4/SLC16A12/KCNK1/TRPV4/TRPC3/SLC4A4/CLDN4/HCN3/ATP1A2/SLC1A1/ATP5F1A/KCNQ5/MFSD2A/TTYH1/SLC17A7/HCN4/STRA6/KCNJ4	44
GO:0022890	MF	GO:0022890	inorganic cation transmembrane transporter activity	33/566	239/6948	0.00174071	0.045808	0.0397324	KCNK6/KCNE4/CACNG4/KCNJ3/SLC5A3/KCNS3/P2RX3/CACNB4/KCND1/SLC9B2/KCNAB1/CACNG7/CLCN5/KCNAB2/COX1/SLC13A5/SLC12A2/KCNN1/GRIA3/ATP5PO/CNNM2/KCNK1/TRPV4/TRPC3/SLC4A4/HCN3/ATP1A2/SLC1A1/ATP5F1A/KCNQ5/MFSD2A/HCN4/KCNJ4	33
