# Supplementary material for: Genome-Wide Analysis of H3K27me3 in Porcine Embryonic Muscle Development
Source: Front Cell Dev Biol. 2021 Nov 5;9:739321. doi: 10.3389/fcell.2021.739321 (PMC8602352; doi:10.3389/fcell.2021.739321)
Supplement: Supplementary file 6 [file Data_Sheet_6.XLSX]

## Sheet: HDEGs_TPM
Supplementary Table S7 The mRNA expression level of HDEGs
id	name	d33_TPM	d65_TPM	d90_TPM
ENSSSCG00000004608	DNAAF4	1.37877	0.571633	0.328221
ENSSSCG00000006610	S100A11	320.626	180.194	100.357
ENSSSCG00000029281	PCDHAC2	4.6658	0.665228	0.31794
ENSSSCG00000018019	ARHGAP44	12.0117	2.72684	1.81335
ENSSSCG00000000040	SEPTIN3	23.9767	1.70081	0.932707
ENSSSCG00000009397	CAB39L	15.615	5.91289	4.80225
ENSSSCG00000023714	SLC31A2	12.2297	55.4384	63.3446
ENSSSCG00000000079	FAM83F	1.16055	0.505381	0.327671
ENSSSCG00000032786	ZC3HAV1L	23.1648	6.99975	3.53083
ENSSSCG00000031925	SHANK3	52.7849	54.7419	75.2093
ENSSSCG00000038932	PPM1E	12.7265	1.62894	1.29424
ENSSSCG00000004367	POPDC3	9.2863	40.2104	52.874
ENSSSCG00000033849	CD37	3.62299	6.19345	5.14668
ENSSSCG00000008215	SMYD1	136.717	219.96	130.101
ENSSSCG00000016331	RAMP1	90.3519	514.972	657.432
ENSSSCG00000009765	DNAH10	6.49875	2.26938	2.34289
ENSSSCG00000014725	HBB	947.041	198.315	398.338
ENSSSCG00000030561	LMTK3	39.3066	4.86739	3.3299
ENSSSCG00000006754	AMPD1	5.37918	65.7253	87.595
ENSSSCG00000011750	PLD1	9.67967	6.76492	3.15468
ENSSSCG00000014965	ENDOD1	38.0149	58.2543	49.9833
ENSSSCG00000037025	PLVAP	168.676	280.58	347.055
ENSSSCG00000039573	SLPI	8.68459	1.75059	4.50042
ENSSSCG00000013599	ANGPTL4	12.7983	9.96312	17.1726
ENSSSCG00000011527	CNTN4	14.2054	3.21946	1.82179
ENSSSCG00000005002	MDGA2	2.7037	0.50162	0.368736
ENSSSCG00000006888	SLC44A3	5.78155	1.70475	0.848241
ENSSSCG00000008406	CCDC88A	37.8474	14.4404	9.65006
ENSSSCG00000036028	TMED8	12.0161	4.05662	3.72581
ENSSSCG00000021238	STX1B	36.5445	9.331	7.08324
ENSSSCG00000010009	GAL3ST1	5.88363	0.99213	1.33186
ENSSSCG00000005484	ZNF618	43.0011	16.9013	10.145
ENSSSCG00000034358	KCNJ16	1.3594	0.606306	0.384812
ENSSSCG00000029326	CCNB1	75.1008	28.1668	18.7534
ENSSSCG00000033544	NTF3	9.04494	1.81682	2.47608
ENSSSCG00000004485	CD109	30.2649	10.1911	7.41105
ENSSSCG00000006002	CCN3	171.203	291.395	98.0283
ENSSSCG00000007909	ABAT	20.6409	2.00021	0.921948
ENSSSCG00000003377	ACOT7	36.52	7.02285	3.94923
ENSSSCG00000007678	COL26A1	487.284	10.0187	3.20667
ENSSSCG00000009077	PLK4	7.47512	2.71938	2.06332
ENSSSCG00000017694	ACACA	30.3879	13.0376	8.89175
ENSSSCG00000000401	GLS2	2.33574	0.613632	0.810158
ENSSSCG00000002747	PMFBP1	2.40071	0.445465	0.212522
ENSSSCG00000004164	MTFR2	2.39057	1.11556	0.73769
ENSSSCG00000015820	NSD3	45.648	18.9004	15.0513
ENSSSCG00000010593	CNNM2	9.24139	3.19135	2.96613
ENSSSCG00000026842	CDH18	3.95639	1.49227	0.382394
ENSSSCG00000003160	NTF4	14.7716	5.01903	14.6557
ENSSSCG00000010537	GOT1	37.4495	27.0588	60.9081
ENSSSCG00000014880	AQP11	11.4585	5.98436	3.77746
ENSSSCG00000005199	GLDC	2.99787	0.567314	0.452735
ENSSSCG00000024064	RNF6	7.28833	8.6328	10.1799
ENSSSCG00000008994	RBM46	4.00717	1.28039	0.315613
ENSSSCG00000010943	AOPEP	10.7758	8.46544	15.6348
ENSSSCG00000002768	CENPT	22.3662	7.38906	7.65742
ENSSSCG00000037583	GNB4	44.7179	22.0642	14.9656
ENSSSCG00000001536	SCUBE3	34.168	4.00029	3.96133
ENSSSCG00000005020	ATL1	7.16211	1.31556	1.42149
ENSSSCG00000015581	CENPF	38.7718	12.8521	7.9331
ENSSSCG00000000203	KCNH3	2.18351	0.467026	0.388403
ENSSSCG00000007391	MATN4	141.964	10.1849	34.1816
ENSSSCG00000023972	DRAM1	3.91006	7.88382	13.7739
ENSSSCG00000037642	ARID3A	33.3348	17.061	9.60853
ENSSSCG00000011795	IGF2BP2	59.1344	18.6974	13.2958
ENSSSCG00000009399	CYSLTR2	2.11004	5.61197	12.4915
ENSSSCG00000027101	TVP23A	3.9239	0.287124	0.671855
ENSSSCG00000020785	DES	511.814	3918.1	5530.48
ENSSSCG00000000478	GRIP1	8.63503	2.04018	0.823513
ENSSSCG00000015253	NTM	20.3591	3.35149	2.03538
ENSSSCG00000009445	PCDH8	9.43906	1.07604	0.265282
ENSSSCG00000032177	MYO3B	2.61789	0.389113	0.169115
ENSSSCG00000005970	SQLE	100.195	43.5032	11.8814
ENSSSCG00000015238	ARHGAP32	18.9735	10.4352	5.61686
ENSSSCG00000013401	DKK3	88.6109	57.6379	28.7185
ENSSSCG00000011885	FBXO40	0.509163	1.23353	1.37592
ENSSSCG00000016423	DPP6	24.5133	0.514978	0.721799
ENSSSCG00000017790	TAOK1	8.61825	3.56923	2.88104
ENSSSCG00000002835	TOX3	12.5294	3.15564	1.41202
ENSSSCG00000024892	NSG1	154.094	11.1552	3.54336
ENSSSCG00000009880	SLC8B1	8.43687	7.84444	11.3361
ENSSSCG00000016230	EPHA4	25.1342	2.80965	2.70051
ENSSSCG00000022961	CLMP	52.6492	24.6127	15.0769
ENSSSCG00000038929	CEMIP	7.29619	0.240437	0.168323
ENSSSCG00000005946	CCN4	25.7422	8.05426	5.00119
ENSSSCG00000027967	IGSF6	1.17349	1.57769	1.92489
ENSSSCG00000027351	ZNF454	2.41491	0.911087	0.673788
ENSSSCG00000017548	NGFR	344.615	126.709	61.0866
ENSSSCG00000010495	ALDH18A1	51.217	25.1201	14.9226
ENSSSCG00000010240	DNA2	5.49395	1.70837	1.31841
ENSSSCG00000038600	PRSS8	3.25018	9.39123	11.6764
ENSSSCG00000004570	TPM1	241.966	792.195	1068.71
ENSSSCG00000034386	ATP2A2	181.892	226.078	258.205
ENSSSCG00000032781	SRSF12	30.1909	10.7014	8.36073
ENSSSCG00000006518	HCN3	5.5443	2.37827	1.54292
ENSSSCG00000024261	CBX2	64.8846	20.4533	14.2592
ENSSSCG00000024872	CPT1C	6.82422	1.5194	1.61275
ENSSSCG00000039486	DIPK1C	4.38616	7.43815	3.37705
ENSSSCG00000022390	RGN	2.80649	2.91693	4.21221
ENSSSCG00000008961	MTHFD2L	2.22824	0.632427	0.5428
ENSSSCG00000022521	DPY19L3	43.4333	16.943	12.6342
ENSSSCG00000036963	LRRC25	1.02053	2.28811	2.27433
ENSSSCG00000015333	ASB4	4.81718	17.4196	10.8998
ENSSSCG00000028274	FAM131B	22.3399	2.83507	1.5613
ENSSSCG00000026092	SREBF2	226.116	180.594	81.2254
ENSSSCG00000035489	IFTAP	15.9997	8.42552	4.42153
ENSSSCG00000015933	FASTKD1	5.74419	8.88937	11.0388
ENSSSCG00000033542	VSTM1	0.106145	0.784663	2.20384
ENSSSCG00000002014	JPH4	36.8741	11.6692	8.89266
ENSSSCG00000022919	KIF5C	46.4545	2.82844	0.430359
ENSSSCG00000022195	ZKSCAN7	7.69842	3.00449	2.13484
ENSSSCG00000002847	GPT2	33.848	8.09714	3.58788
ENSSSCG00000005498	PAPPA	10.0188	1.23616	0.596074
ENSSSCG00000036944	TACO1	10.5119	10.6556	16.8483
ENSSSCG00000034192	GNAO1	34.3268	5.99165	2.47423
ENSSSCG00000032735	INAVA	38.4175	6.65395	0.983877
ENSSSCG00000002029	MYH7	61.0574	293.639	215.271
ENSSSCG00000017527	SKAP1	1.16511	0.249865	0.386854
ENSSSCG00000037102	FSTL3	66.4558	22.9513	22.4554
ENSSSCG00000009784	ABCB9	7.42061	2.46378	1.53198
ENSSSCG00000003793	LRRC7	3.65058	0.9056	0.54519
ENSSSCG00000025020	PCSK9	38.956	19.0069	5.17051
ENSSSCG00000031590	SYT13	13.5422	0.670868	0.162399
ENSSSCG00000033112	TSPYL5	34.2468	16.9351	9.42833
ENSSSCG00000017500	TCAP	67.3179	420.786	1470.63
ENSSSCG00000037621	KIAA1522	18.2024	6.05008	9.27869
ENSSSCG00000010607	COL17A1	3.86937	0.284292	0.427059
ENSSSCG00000015893	SLC4A10	2.03505	0.234069	0.159442
ENSSSCG00000015234	KIRREL3	6.87138	0.762515	0.874972
ENSSSCG00000011635	TMEM108	11.0558	1.2722	0.690276
ENSSSCG00000036679	SORBS2	14.1587	6.27791	4.4249
ENSSSCG00000014324	MYOT	97.3867	246.441	295.984
ENSSSCG00000021874	UNC5C	19.3085	1.47358	0.986407
ENSSSCG00000003921	ZSWIM5	8.65329	1.04868	0.840508
ENSSSCG00000010540	ENTPD7	9.4475	4.36528	2.83213
ENSSSCG00000011040	CACNB2	2.23505	0.521128	0.682459
ENSSSCG00000011030	CUBN	2.03561	0.596604	0.192978
ENSSSCG00000001470	SLA-DMA	1.45137	9.9198	18.2073
ENSSSCG00000007816	IL21R	0.704037	2.87369	3.11572
ENSSSCG00000002767	TSNAXIP1	3.01884	0.561107	0.70596
ENSSSCG00000014136	VCAN	130.627	68.1023	29.2694
ENSSSCG00000011914	ZDHHC23	2.34584	1.18631	0.739198
ENSSSCG00000011384	BSN	7.39269	1.78098	1.73943
ENSSSCG00000032612	MILR1	0.611848	0.757455	0.985526
ENSSSCG00000034858	RAP1GAP2	4.11063	7.06278	3.60869
ENSSSCG00000011877	CD86	0.678633	1.11072	0.821509
ENSSSCG00000013382	PLEKHA7	4.39202	1.3702	1.6413
ENSSSCG00000033674	PRKCB	6.88656	1.44081	1.60547
ENSSSCG00000034767	LAMA1	11.0507	5.12764	1.70818
ENSSSCG00000021515	HS3ST1	7.67071	2.61826	4.47684
ENSSSCG00000034655	COQ7	38.7338	43.3472	54.8822
ENSSSCG00000017095	SEMA5A	39.1308	25.2303	11.7599
ENSSSCG00000033768	LAX1	0.903064	1.42968	1.36039
ENSSSCG00000009442	CNMD	356.011	2.97542	2.26661
ENSSSCG00000000623	BCL2L14	1.61313	0.477844	0.118625
ENSSSCG00000035954	ATAD5	7.96332	3.05621	2.11407
ENSSSCG00000004628	TMOD2	24.2313	4.77348	3.62901
ENSSSCG00000037275	SNX22	2.35544	0.646813	0.974755
ENSSSCG00000013601	MARCHF2	6.80261	7.2997	9.627
ENSSSCG00000021132	PLD5	4.49279	0.567975	0.238106
ENSSSCG00000022131	KCTD6	3.03201	2.86468	4.71336
ENSSSCG00000010617	SORCS3	3.00239	0.528926	0.710085
ENSSSCG00000016743	OGDH	74.5402	82.1951	129.406
ENSSSCG00000031478	OSTN	45.8926	43.0809	12.7759
ENSSSCG00000012817	FUNDC2	22.2261	32.5558	45.3916
ENSSSCG00000026940	CASP10	1.81233	2.97266	5.04848
ENSSSCG00000004976	LRRC49	4.98506	1.51147	0.672241
ENSSSCG00000004661	MYEF2	20.5531	6.42873	4.34063
ENSSSCG00000034994	AKAP1	86.7772	214.654	170.74
ENSSSCG00000003807	DNAJC6	11.8898	0.662977	0.422631
ENSSSCG00000027002	KLHL32	1.58535	0.410287	0.262799
ENSSSCG00000011360	CELSR3	6.31195	0.258905	0.135947
ENSSSCG00000039360	LRFN4	46.0064	17.3844	14.7664
ENSSSCG00000032094	DKK2	110.206	29.002	21.0087
ENSSSCG00000000884	APAF1	41.9399	14.1614	9.81906
ENSSSCG00000008857	MSMO1	65.6387	32.9856	17.5873
ENSSSCG00000015277	SOX13	14.8931	31.1131	45.652
ENSSSCG00000035216	SPRED3	8.00285	2.99202	2.44374
ENSSSCG00000017585	SAMD14	39.5869	24.9171	10.7605
ENSSSCG00000017747	RAB11FIP4	16.9393	0.525893	0.393554
ENSSSCG00000028060	SLC4A8	4.81499	0.155566	0.208592
ENSSSCG00000004939	MEGF11	5.36079	0.459316	0.468366
ENSSSCG00000039535	CAMK2B	13.8866	12.3765	28.6829
ENSSSCG00000022031	CHST2	136.596	50.3371	44.0692
ENSSSCG00000003379	KLHL21	21.923	25.4542	29.7941
ENSSSCG00000015543	CACNA1E	11.4168	2.02161	1.41701
ENSSSCG00000010573	HPS6	5.37564	10.9272	12.9289
ENSSSCG00000011775	KLHL24	10.5307	11.8637	19.6752
ENSSSCG00000003582	SMPDL3B	0.535473	0.854284	2.30186
ENSSSCG00000035240	GPR63	3.98223	1.72642	0.590102
ENSSSCG00000021129	PFKM	44.7782	77.4958	116.227
ENSSSCG00000008570	ADGRF3	0.407712	0.640035	1.02629
ENSSSCG00000022986	CCSER1	3.43444	1.36305	0.769522
ENSSSCG00000003833	DAB1	3.26842	0.375503	0.172665
ENSSSCG00000029073	CACNB4	1.074	0.161707	0.216251
ENSSSCG00000023409	TIA1	65.511	24.0485	19.9663
ENSSSCG00000012295	MAGIX	5.89861	14.0865	27.3712
ENSSSCG00000009378	CKAP2	50.7263	20.6643	15.5371
ENSSSCG00000002857	TDRD12	23.1619	11.9868	7.51416
ENSSSCG00000027434	OLFM2	169.317	110.13	55.7977
ENSSSCG00000014004	PLPP2	8.91905	2.63143	1.23023
ENSSSCG00000011727	PTX3	159.839	63.7929	28.8625
ENSSSCG00000034630	ABI2	31.3296	11.7354	9.73125
ENSSSCG00000032632	CMTM4	7.21506	2.34851	1.47898
ENSSSCG00000000741	NRIP2	4.98946	9.83704	15.7165
ENSSSCG00000016824	RAI14	100.47	32.3028	16.9484
ENSSSCG00000004328	MDN1	18.9646	9.25022	6.15999
ENSSSCG00000001619	FOXP4	110.268	35.551	33.65
ENSSSCG00000012975	SNX32	6.08384	1.94428	2.15733
ENSSSCG00000010665	SHTN1	6.39258	1.20154	0.578586
ENSSSCG00000015906	CSRNP3	4.73269	1.9916	0.873931
ENSSSCG00000001841	RHCG	0.873802	7.52126	10.1757
ENSSSCG00000038646	ENAH	177.761	104.762	52.5147
ENSSSCG00000040778	NIPA1	14.3502	4.1858	3.18856
ENSSSCG00000011915	GRAMD1C	7.07563	1.69515	1.23352
ENSSSCG00000007052	FERMT1	9.20858	2.51159	1.91163
ENSSSCG00000023891	GRM7	4.09632	0.810174	0.204917
ENSSSCG00000000680	GPR162	23.7298	3.44793	1.64215
ENSSSCG00000007977	HBM	22.4686	5.76255	14.0622
ENSSSCG00000015212	FEZ1	43.1294	3.40539	2.21948
ENSSSCG00000006383	VANGL2	48.3985	13.6784	9.63755
ENSSSCG00000003231	NKG7	4.67267	7.97072	8.80423
ENSSSCG00000040406	IL17C	1.69613	0.502188	1.1428
ENSSSCG00000004630	SCG3	11.0714	0.762633	1.60261
ENSSSCG00000012001	ROBO1	61.0757	20.8823	8.95536
ENSSSCG00000001852	IDH2	172.532	161.136	305.866
ENSSSCG00000010949	DAPK1	30.0226	9.46599	8.35162
ENSSSCG00000011001	APTX	1.45375	0.707545	0.43617
ENSSSCG00000029165	DOK4	28.798	8.5762	10.911
ENSSSCG00000040452	TMEM241	7.79323	2.66287	1.84329
ENSSSCG00000029651	SLN	89.4192	1241.72	2029.45
ENSSSCG00000000866	MYBPC1	150.416	1037.98	1013.74
ENSSSCG00000000789	CNTN1	16.4795	1.36311	0.822206
ENSSSCG00000032249	GBX1	5.61394	0.653016	0.903789
ENSSSCG00000015285	LRRN2	35.7499	5.77593	2.9475
ENSSSCG00000004596	LIPC	0.218767	1.1715	2.61325
ENSSSCG00000025822	SFRP1	931.419	60.4458	30.8084
ENSSSCG00000039761	MYCL	23.9594	6.07411	4.11695
ENSSSCG00000013584	PRR36	17.6923	2.90423	3.52405
ENSSSCG00000011435	TWF2	36.4273	41.5752	59.4069
ENSSSCG00000029371	C5AR1	1.35152	2.00887	2.95417
ENSSSCG00000008195	COX5B	321.757	381.157	572.727
ENSSSCG00000014163	SLF1	30.6702	31.2159	14.7692
ENSSSCG00000017583	SGCA	28.1317	128.586	195.134
ENSSSCG00000005582	STRBP	9.09466	2.83236	1.93794
ENSSSCG00000005627	AK1	108.169	416.087	649.246
ENSSSCG00000020906	GHSR	1.15642	2.04745	4.61364
ENSSSCG00000000607	ART4	0.0208677	0.570856	2.72565
ENSSSCG00000026478	PADI2	26.7825	7.27914	3.59866
ENSSSCG00000024316	COX5A	179.396	199.833	354.929
ENSSSCG00000004903	CDH20	6.50037	2.0612	1.74801
ENSSSCG00000021571	KIF27	5.95618	2.03497	1.95834
ENSSSCG00000009824	RAD9B	1.26159	1.96482	3.09471
ENSSSCG00000003161	PRRG2	6.61857	6.35683	12.7491
ENSSSCG00000005601	HSPA5	806.074	319.389	242.141
ENSSSCG00000022689	GADD45B	24.0997	22.3628	34.2134
ENSSSCG00000004499	ATP5F1A	80.5073	79.7422	125.18
ENSSSCG00000026597	SLC38A4	2.959	0.316085	0.942509
ENSSSCG00000031898	CALHM5	2.3474	6.21588	9.65208
ENSSSCG00000011495	PRICKLE2	29.2438	10.0126	5.14441
ENSSSCG00000003241	ZNF614	3.08348	1.41776	1.00675
ENSSSCG00000033043	SHANK2	17.2493	0.352868	0.296706
ENSSSCG00000008948	ALB	2.97382	1.70466	0.932641
ENSSSCG00000007314	EPB41L1	39.6497	11.5466	9.71537
ENSSSCG00000015399	SEMA3E	7.75112	0.951629	0.336292
ENSSSCG00000006635	SEMA6C	48.4361	65.9653	138.045
ENSSSCG00000002779	LRRC36	1.40338	1.06077	2.74682
ENSSSCG00000014076	FAM169A	11.0073	2.52863	0.904821
ENSSSCG00000013249	CKAP5	58.2392	25.173	18.9776
ENSSSCG00000038597	KLHDC9	2.69128	0.860981	0.730447
ENSSSCG00000007671	TFR2	8.73418	1.3697	0.93886
ENSSSCG00000004674	SHF	65.6679	21.0445	19.8445
ENSSSCG00000006957	RHPN1	12.5104	2.1728	1.21863
ENSSSCG00000017915	VMO1	2.49793	9.9061	12.3
ENSSSCG00000029097	RCC1	25.8246	31.0409	37.8201
ENSSSCG00000040202	CRLS1	38.6474	42.5642	53.0506
ENSSSCG00000032390	NDUFB2	17.5083	17.8408	26.0071
ENSSSCG00000000003	TTC38	13.2497	11.3277	18.5038
ENSSSCG00000002954	SPINT2	63.0081	14.3747	11.9064
ENSSSCG00000006512	FDPS	2.75985	1.50514	0.78765
ENSSSCG00000015307	CDK14	38.9458	12.5846	8.18116
ENSSSCG00000009968	TTC28	38.8957	18.3096	11.5444
ENSSSCG00000029200	TRIM2	24.1787	7.57846	5.20986
ENSSSCG00000017508	STAC2	3.09465	2.15306	0.916676
ENSSSCG00000039053	VGF	19.4986	0.752038	0.770791
ENSSSCG00000011298	CDCP1	2.77037	0.370146	0.370405
ENSSSCG00000001440	NOTCH4	25.0311	32.4125	63.465
ENSSSCG00000011477	ACOX2	2.7512	3.86832	7.66967
ENSSSCG00000011033	VIM	3349.68	2666.25	1159.26
ENSSSCG00000036534	MYOM3	104.71	285.067	272.234
ENSSSCG00000016513	KIAA1549	27.2349	11.9335	6.25412
ENSSSCG00000002739	PHLPP2	6.10769	2.78036	1.71172
ENSSSCG00000010947	FBP2	0	22.0979	43.1427
ENSSSCG00000015027	C11orf1	30.5621	66.6438	57.0117
ENSSSCG00000024108	SLC43A2	13.3572	12.9339	24.5322
ENSSSCG00000004340	FHL5	1.21186	5.80214	9.93953
ENSSSCG00000030706	FAM43B	6.69215	10.1684	6.21133
ENSSSCG00000014203	MCC	28.2627	14.6417	8.76408
ENSSSCG00000036613	POLQ	4.83128	1.5932	1.04482
ENSSSCG00000040173	DLGAP3	12.6997	39.4481	14.6959
ENSSSCG00000036684	TTPAL	9.67721	4.62351	3.15785
ENSSSCG00000029034	COX4I1	99.5041	137.323	256.048
ENSSSCG00000001816	BLM	10.485	3.77908	2.73841
ENSSSCG00000005617	STXBP1	46.4168	16.4107	14.9547
ENSSSCG00000032193	NKAIN1	81.0886	27.3475	8.60231
ENSSSCG00000004803	ACTC1	6600.77	14297.6	10266.2
ENSSSCG00000004510	ACAA2	20.2631	20.4586	29.0806
ENSSSCG00000002297	RDH12	0.936631	1.61864	1.66751
ENSSSCG00000001074	KDM1B	12.5486	6.73046	3.72288
ENSSSCG00000029783	MKX	31.5654	18.3863	9.84032
ENSSSCG00000022296	CDK15	6.11043	3.62079	1.79724
ENSSSCG00000004776	DISP2	2.22898	0.438253	0.258856
ENSSSCG00000005071	ARMH4	54.3146	22.9384	9.17992
ENSSSCG00000015790	SLC25A4	39.7773	171.098	443.415
ENSSSCG00000005467	HSDL2	18.7369	21.3587	27.3809
ENSSSCG00000024236	MMP17	14.0717	2.96232	3.67334
ENSSSCG00000010554	SCD	85.3629	17.1403	8.92581
ENSSSCG00000037087	PRRT4	11.6659	4.4286	3.61495
ENSSSCG00000000499	BEST3	0.773479	3.27119	4.87208
ENSSSCG00000023082	SSUH2	2.28336	2.35307	3.24129
ENSSSCG00000002755	NFAT5	26.0745	6.10706	4.03808
ENSSSCG00000005587	NEK6	44.5304	18.4902	11.3297
ENSSSCG00000009012	TMEM154	3.35909	1.08988	1.58435
ENSSSCG00000004969	KIF23	37.2971	13.8096	11.1402
ENSSSCG00000005391	MSANTD3-TMEFF1	29.7297	9.78352	6.75305
ENSSSCG00000034087	TNFSF15	1.6673	2.37048	0.857167
ENSSSCG00000011014	BAMBI	29.5272	15.6341	7.5784
ENSSSCG00000009062	MGARP	36.6781	35.8064	50.2955
ENSSSCG00000006108	TMEM67	9.03837	3.54325	2.71863
ENSSSCG00000027928	TMEM9	118.798	44.5625	26.9671
ENSSSCG00000000136	CSF2RB	4.10293	7.18061	9.64583
ENSSSCG00000021774	B3GALNT1	29.9835	11.6943	8.31332
ENSSSCG00000001472	SLA-DOA	0.175878	0.741503	2.01368
ENSSSCG00000017607	TMEM100	6.62614	8.73774	10.1061
ENSSSCG00000011723	MME	28.512	7.16879	13.1228
ENSSSCG00000032889	ASB12	0.104182	3.36239	12.6009
ENSSSCG00000031713	MACROH2A2	186.073	60.564	38.354
ENSSSCG00000021534	SLC30A3	3.52626	0.323271	0.772141
ENSSSCG00000007034	PSD3	15.3212	6.67406	3.63627
ENSSSCG00000015590	FLVCR1	8.53612	2.74637	2.39085
ENSSSCG00000030067	GINM1	14.5429	19.9289	22.9695
ENSSSCG00000004607	PYGO1	17.5656	6.60334	5.45362
ENSSSCG00000036352	RAB7B	5.90765	2.28748	1.7332
ENSSSCG00000016830	PRLR	1.82123	0.206879	0.130438
ENSSSCG00000028943	ECH1	21.2895	26.065	30.4633
ENSSSCG00000013598	KANK3	15.325	27.2649	55.1126
ENSSSCG00000008601	SDC1	127.409	70.9336	28.8079
ENSSSCG00000045508	CCDC180	4.23335	5.12702	5.68473
ENSSSCG00000000216	ASIC1	14.6408	0.785123	0.698773
ENSSSCG00000036294	NUDT19	7.8133	11.3131	15.148
ENSSSCG00000011791	MAP3K13	8.23652	3.53375	2.49944
ENSSSCG00000016715	OSBPL3	3.32589	1.0265	0.986271
ENSSSCG00000006887	CNN3	950.755	643.945	314.673
ENSSSCG00000006370	TSTD1	28.8716	10.1556	3.69901
ENSSSCG00000022009	DDC	1.21339	2.16378	1.84761
ENSSSCG00000024610	KRT4	122.449	4.96669	0.912937
ENSSSCG00000013663	ANGPTL6	38.2016	53.5695	13.4038
ENSSSCG00000034827	CHP2	0.989508	0.679427	1.96002
ENSSSCG00000027053	PACSIN1	3.04712	0.513665	0.770523
ENSSSCG00000000419	RDH16	0.712292	0.172246	0.994315
ENSSSCG00000016256	SPHKAP	5.92826	1.92453	0.456108
ENSSSCG00000040929	TPT1	2790.91	3323.94	3751.79
ENSSSCG00000033993	PLCXD3	1.93824	0.367922	0.0882013
ENSSSCG00000031616	FOSB	52.6411	4.99594	7.94952
ENSSSCG00000013933	PBX4	16.1634	7.43518	5.27971
ENSSSCG00000027085	UQCRFS1	56.3989	45.3117	81.0302
ENSSSCG00000015120	USP2	10.2975	18.7582	34.1452
ENSSSCG00000010580	NFKB2	41.1032	52.5321	55.3004
ENSSSCG00000001455	SLA-DRB1	1.54279	11.0167	23.682
ENSSSCG00000016863	OXCT1	12.3838	14.937	23.3218
ENSSSCG00000014029	COL23A1	23.6462	10.753	1.435
ENSSSCG00000011444	NT5DC2	29.9634	18.6251	7.99837
ENSSSCG00000011437	ALAS1	39.8231	40.0699	63.6687
ENSSSCG00000035403	RFX2	10.5229	13.4162	18.2081
ENSSSCG00000014838	PGM2L1	14.602	5.09781	4.54483
ENSSSCG00000016140	FZD5	5.82618	1.33437	1.13931
ENSSSCG00000035971	DUSP2	4.54706	7.94903	5.91574
ENSSSCG00000006898	MTF2	12.0756	4.0157	3.45414
ENSSSCG00000015782	IRF2	10.5652	14.92	17.2838
ENSSSCG00000033624	SRGAP3	38.7817	21.2385	11.5601
ENSSSCG00000002427	EML5	1.44559	0.1215	0.241837
ENSSSCG00000033456	GPR157	6.05203	3.87145	7.21983
ENSSSCG00000007212	C20orf96	7.39899	3.58815	2.05923
ENSSSCG00000036452	LRRC17	54.7233	32.4623	7.96988
ENSSSCG00000035677	EPOP	8.75709	2.37311	1.60398
ENSSSCG00000025478	MIB1	67.9098	32.2504	17.703
ENSSSCG00000031694	DIRAS2	19.5053	7.50494	4.31169
ENSSSCG00000031380	MARCKSL1	1685.44	558.329	450.325
ENSSSCG00000003757	SSX2IP	7.23743	6.51984	3.03681
ENSSSCG00000015202	ROBO3	7.19307	0.259271	0.319808
ENSSSCG00000035934	TXNDC16	8.59432	2.04937	1.68993
ENSSSCG00000028869	CAND1	65.6262	30.0921	21.1391
ENSSSCG00000000688	LAG3	8.68731	2.62462	0.663119
ENSSSCG00000028019	LRRC59	42.8525	23.251	12.4665
ENSSSCG00000032517	DMXL2	4.7997	0.977138	0.81719
ENSSSCG00000038956	HEYL	72.3528	128.783	104.148
ENSSSCG00000001457	SLA-DQB1	3.57763	16.5195	36.9466
ENSSSCG00000009092	TRPC3	1.58963	0.365246	0.420705
ENSSSCG00000036933	NR1D1	2.97659	5.58475	9.79305
ENSSSCG00000009485	SLITRK1	4.84429	1.93558	0.508023
ENSSSCG00000026559	EML6	3.53415	2.68624	1.17297
ENSSSCG00000031954	SLC39A10	28.0677	9.6168	8.46929
ENSSSCG00000024312	ID4	202.799	48.4916	43.7729
ENSSSCG00000034765	PIEZO2	66.9708	41.789	17.5643
ENSSSCG00000018032	TRPV2	6.89408	8.35504	10.9528
ENSSSCG00000011325	MYL3	106.247	194.432	117.352
ENSSSCG00000003848	LRP8	12.9161	1.76282	1.11323
ENSSSCG00000009621	PHYHIP	4.40767	0.692327	0.47158
ENSSSCG00000006230	CLVS1	2.73148	0.423721	0.785821
ENSSSCG00000001045	ELOVL2	4.38995	0.812491	0.734195
ENSSSCG00000022089	ADGRF4	0.208852	0.487779	0.412722
ENSSSCG00000037063	PROKR2	4.39462	0.244859	0.0816077
ENSSSCG00000037821	RGS5	34.9219	58.1129	114.981
ENSSSCG00000004101	LRP11	6.94166	2.55355	4.92732
ENSSSCG00000034348	NBEA	13.0268	4.53627	4.66072
ENSSSCG00000009808	TMEM120B	7.10249	15.4169	15.6975
ENSSSCG00000016573	IRF5	1.81852	4.72255	4.77097
ENSSSCG00000000521	PHLDA1	123.321	46.4494	31.0457
ENSSSCG00000037406	TLCD5	12.9458	4.89606	4.21625
ENSSSCG00000016570	TSPAN33	14.7592	21.0182	5.17818
ENSSSCG00000004918	ALPK2	7.49317	10.0863	18.544
ENSSSCG00000014148	TMEM161B	3.15065	1.20162	0.971084
ENSSSCG00000010795	NDUFAB1	29.297	39.0324	66.1324
ENSSSCG00000011398	SEMA3F	153.345	46.3094	48.5595
ENSSSCG00000000029	SCUBE1	77.8392	35.9151	16.5002
ENSSSCG00000013226	PTPMT1	23.816	28.133	49.3115
ENSSSCG00000011065	MASTL	8.15339	3.28497	2.28033
ENSSSCG00000035564	MCM6	55.8069	26.9306	17.4405
ENSSSCG00000015607	HHAT	14.4294	6.40264	4.1662
ENSSSCG00000007331	RBL1	21.361	8.75569	6.53426
ENSSSCG00000009179	MTTP	0.425087	0.850593	0.432243
ENSSSCG00000017886	FBXO39	4.5041	0.964799	1.3564
ENSSSCG00000027302	PKP3	8.7052	0.868366	0.431496
ENSSSCG00000033844	CYP1B1	27.8121	2.60495	1.53365
ENSSSCG00000039270	TREM2	1.33534	2.38245	2.29995
ENSSSCG00000000111	BAIAP2L2	5.84622	13.0003	18.9496
ENSSSCG00000002005	EMC9	1.56256	1.16448	2.4934
ENSSSCG00000009664	PTK2B	2.04064	4.11231	6.00126
ENSSSCG00000016605	LMOD2	20.5824	107.627	285.006
ENSSSCG00000006302	GPR161	26.516	7.99444	4.00836
ENSSSCG00000028387	CNKSR1	0.452501	0.602759	4.48327
ENSSSCG00000036480	CTNNA3	1.10535	1.92959	0.9571
ENSSSCG00000000614	GRIN2B	1.63684	0.359766	0.506669
ENSSSCG00000030300	MT1X	7.81624	7.24041	13.675
ENSSSCG00000016216	TUBA4A	52.9835	100.554	171.386
ENSSSCG00000015866	FMNL2	38.4589	13.2755	8.12017
ENSSSCG00000009018	SH3D19	10.4995	18.0589	13.68
ENSSSCG00000012293	PRICKLE3	3.92437	5.93194	7.65635
ENSSSCG00000012275	ARAF	80.3626	150.78	164.426
ENSSSCG00000029573	NASP	124.902	41.0055	34.4468
ENSSSCG00000022029	RAP1GAP	11.9889	2.65588	1.15317
ENSSSCG00000013023	RASGRP2	8.74531	12.6375	14.9788
ENSSSCG00000016751	GCK	11.7427	242.037	131.155
ENSSSCG00000013618	EPOR	1.75979	2.78714	2.16758
ENSSSCG00000000685	TPI1	376.762	366.849	515.841
ENSSSCG00000007744	PHKG1	3.67386	26.6735	41.4947
ENSSSCG00000003506	PINK1	41.3787	73.7041	83.8243
ENSSSCG00000037070	GRID2IP	1.75726	2.41718	3.87959
ENSSSCG00000027454	QPRT	28.4812	8.48066	2.33593
ENSSSCG00000005469	KIAA1958	6.47668	3.76273	1.65985
ENSSSCG00000012699	FHL1	81.4672	344.526	443.52
ENSSSCG00000004344	MMS22L	3.85921	1.40182	1.01247
ENSSSCG00000002864	SLC7A10	29.2596	50.4609	26.4583
ENSSSCG00000012002	ROBO2	13.4074	2.36617	1.37404
ENSSSCG00000015346	ICA1	1.18437	0.953384	1.85071
ENSSSCG00000016658	ANLN	32.8882	12.8155	8.33423
ENSSSCG00000010204	BICC1	29.5375	13.2389	9.59027
ENSSSCG00000012905	TMEM134	40.8897	100.484	124.324
ENSSSCG00000017367	MPP2	14.6454	3.0529	3.10684
ENSSSCG00000013354	CSRP3	138.577	1093.77	1674.78
ENSSSCG00000010536	CNNM1	2.24458	0.337558	0.288237
ENSSSCG00000039946	CD34	81.5928	169.28	248.011
ENSSSCG00000001549	FKBP5	23.8511	8.35722	4.8601
ENSSSCG00000032266	SLC37A3	19.5922	6.91947	5.112
ENSSSCG00000000934	LRRIQ1	1.39936	0.446967	0.330237
ENSSSCG00000004128	ZC2HC1B	4.74274	16.8658	0.670734
ENSSSCG00000005456	MUSK	18.2946	5.26404	3.25806
ENSSSCG00000011278	TRAK1	23.6478	35.2113	45.4085
ENSSSCG00000021232	SYNC	19.8679	27.1963	29.6306
ENSSSCG00000006526	TRIM46	8.48682	0.776449	0.607048
ENSSSCG00000001934	SEC23A	80.3327	44.5477	26.4179
ENSSSCG00000027875	CA14	3.88058	1.73097	5.48903
ENSSSCG00000030668	C7H6orf125	79.3303	103.915	115.868
ENSSSCG00000040631	LPL	23.6501	27.5597	97.8284
ENSSSCG00000008509	RASGRP3	11.1478	12.2409	18.1668
ENSSSCG00000003965	CCDC30	1.99518	0.367723	0.3644
ENSSSCG00000015616	HSD11B1	11.3773	10.4284	20.3419
ENSSSCG00000029541	PSD2	3.69364	0.749326	1.44626
ENSSSCG00000039094	PLEC	109.346	155.058	202.515
ENSSSCG00000032923	PRND	36.234	52.944	80.4023
ENSSSCG00000028047	DTNA	4.33838	9.05104	16.1577
ENSSSCG00000027525	DHCR24	84.5188	44.0451	16.8636
ENSSSCG00000040678	TYMS	39.6118	21.6422	12.7242
ENSSSCG00000016843	CPLANE1	15.2914	6.61292	5.0424
ENSSSCG00000005778	HSBP1L1	4.73236	7.72638	5.16868
ENSSSCG00000010214	CDK1	16.7191	7.37585	5.47595
ENSSSCG00000007423	UBE2C	271.971	132.006	86.4877
ENSSSCG00000005380	COL15A1	122.394	206.255	449.518
ENSSSCG00000000437	ARHGAP9	6.27614	3.69407	1.63391
ENSSSCG00000040682	MAPK3	77.6244	96.1268	108.223
ENSSSCG00000032838	MYOZ2	68.6912	102.887	79.1327
ENSSSCG00000015649	DYRK3	5.04571	4.02783	6.99731
ENSSSCG00000031918	CYC1	335.838	409.123	680.985
ENSSSCG00000023792	SNRNP70	197.476	166.427	320.282
ENSSSCG00000022283	CEP135	8.0767	2.26027	2.5874
ENSSSCG00000007799	MYLPF	2622.3	10409.4	14652.8
ENSSSCG00000027607	IER3	8.81141	7.4918	20.7711
ENSSSCG00000006788	ADORA3	0.338146	0.870988	0.754645
ENSSSCG00000008374	B3GNT2	6.59128	1.95849	1.48371
ENSSSCG00000008200	ANKRD23	2.09377	7.78425	56.0716
ENSSSCG00000037898	CXXC5	39.1846	48.3608	63.4044
ENSSSCG00000021654	ZNF641	4.54684	5.99362	8.95265
ENSSSCG00000003888	STIL	9.32563	3.55688	2.94587
ENSSSCG00000004401	DDO	0.174755	2.4311	5.2822
ENSSSCG00000000024	PARVB	11.1769	5.33567	47.4126
ENSSSCG00000032910	C12orf73	13.7015	15.7124	22.0579
ENSSSCG00000034328	SP7	16.1537	0.252086	0.509889
ENSSSCG00000027935	FHOD3	15.2012	7.56092	4.08517
ENSSSCG00000004143	TXLNB	10.863	47.1359	70.6557
ENSSSCG00000025651	GFM1	13.7013	17.1212	32.3419
ENSSSCG00000010698	FGFR2	38.5524	1.04551	2.17169
ENSSSCG00000002627	GSTA4	43.16	20.7079	12.7943
ENSSSCG00000012528	BEX3	404.071	143.183	81.3749
ENSSSCG00000000371	PMEL	79.2391	2.87767	0.71122
ENSSSCG00000038614	NENF	133.003	180.988	209.377
ENSSSCG00000015301	STEAP1	8.1916	2.61285	2.77312
ENSSSCG00000017818	SERPINF1	115.541	174.392	195.746
ENSSSCG00000022679	COCH	3.98282	1.3951	2.52606
ENSSSCG00000007927	PPL	5.24745	4.306	7.3563
ENSSSCG00000034722	CCL14	8.11707	34.3905	46.0645
ENSSSCG00000017947	ACADVL	54.2068	71.7344	136.774
ENSSSCG00000017204	ITGB4	10.8297	5.43897	16.5495
ENSSSCG00000013940	NLRP3	0.828516	1.2764	0.811577
ENSSSCG00000000292	ZNF385A	31.1962	51.6717	60.6166
ENSSSCG00000005512	C5	1.26497	0.313814	0.21914
ENSSSCG00000038007	HACD1	11.4653	36.6967	43.4003
ENSSSCG00000008606	OSR1	25.4955	6.0258	4.9021
ENSSSCG00000027613	TRDN	15.0595	74.7812	88.9231
ENSSSCG00000036136	BHLHE40	18.2014	29.7012	80.3873
ENSSSCG00000024018	SLC16A3	92.2821	128.972	192.708
ENSSSCG00000037354	MMACHC	10.3059	13.4759	20.6993
ENSSSCG00000011951	NFKBIZ	2.50518	0.578609	1.0451
ENSSSCG00000031378	KBTBD6	11.7357	5.285	3.74199
ENSSSCG00000016034	COL3A1	6541.33	11243.3	8051.26
ENSSSCG00000007602	BAIAP2L1	3.83141	0.659399	0.687733
ENSSSCG00000009833	SH2B3	24.0374	30.2629	33.0261
ENSSSCG00000031513	HRAS	161.613	209.879	263.09
ENSSSCG00000024071	SCARF1	13.1863	19.3719	36.2547
ENSSSCG00000003812	PGM1	13.6514	34.1824	41.4088
ENSSSCG00000032702	CXADR	14.7534	0.767604	0.21934
ENSSSCG00000006391	ATP1A2	19.1507	16.2138	51.7629
ENSSSCG00000024954	FGF1	9.83951	18.4852	10.493
ENSSSCG00000008852	MAP9	3.70665	0.942192	0.571454
ENSSSCG00000015326	COL1A2	5612.65	9298.13	5967.18
ENSSSCG00000012164	CNKSR2	6.61347	4.08575	2.02444
ENSSSCG00000017909	CHRNE	8.98502	20.1962	8.96962
ENSSSCG00000001959	CFL2	139.322	266.181	218.657
ENSSSCG00000014766	OR51E1	2.53242	1.22681	2.7007
ENSSSCG00000030544	TMEM143	6.53018	10.7162	13.0952
ENSSSCG00000017904	ENO3	55.8757	725.422	1814.12
ENSSSCG00000006821	GSTM3	94.9793	83.0905	32.29
ENSSSCG00000013513	PLIN5	1.14881	17.0871	33.4742
ENSSSCG00000010571	ARMH3	32.4215	11.629	10.1956
ENSSSCG00000008382	USP34	25.7851	12.4413	8.44209
ENSSSCG00000024015	FADS1	115.179	55.2084	20.0176
ENSSSCG00000010647	ADRB1	1.17743	3.2049	3.43771
ENSSSCG00000006463	PEAR1	34.5188	34.0733	47.9912
ENSSSCG00000016714	CYCS	62.7658	67.4705	150.439
ENSSSCG00000016855	FYB1	0.82102	1.23642	1.00279
ENSSSCG00000037697	MGP	236.674	194.976	480.486
ENSSSCG00000003654	MACF1	76.274	41.8924	25.3874
ENSSSCG00000026729	TMEM150C	7.72241	7.28598	12.443
ENSSSCG00000011441	TNNC1	1525.69	2641.27	1537.82
ENSSSCG00000021487	MFSD4A	4.20336	6.24775	7.2158
ENSSSCG00000022209	ITGB1BP2	22.0589	88.6033	112.87
ENSSSCG00000028976	PPP2R2B	13.8212	3.10402	2.1516
ENSSSCG00000000190	TUBA1B	1114.29	540.717	320.895
ENSSSCG00000021084	S100A6	111.367	128.973	152.34
ENSSSCG00000036724	CRYAB	65.8532	248.484	288.492
ENSSSCG00000011397	SLC38A3	0.930317	0.241501	3.58378
ENSSSCG00000000464	C12orf56	3.50841	1.09313	0.503209
ENSSSCG00000016159	CPS1	17.2006	0.798988	0.245466
ENSSSCG00000013615	ECSIT	26.0876	32.2675	52.8781
ENSSSCG00000013747	RAD23A	51.1689	54.9062	68.442
ENSSSCG00000017750	EVI2B	0.816292	1.71299	2.05786
ENSSSCG00000003805	PDE4B	13.0339	9.04208	17.7037
ENSSSCG00000010523	HOGA1	4.72931	11.844	14.3627
ENSSSCG00000020926	SDHB	61.5177	58.1126	97.9618
ENSSSCG00000007804	SH2B1	92.6985	118.191	140.833
ENSSSCG00000003854	ECHDC2	17.7081	18.1181	24.511
ENSSSCG00000013418	CFD	18.8185	44.9034	141.539
ENSSSCG00000001716	RCAN2	11.1512	11.7156	18.5451
ENSSSCG00000002989	AKT2	110.628	140.532	151.896
ENSSSCG00000012896	NDUFV1	46.4028	46.829	80.2242
ENSSSCG00000012569	ATG4A	9.27358	24.1895	31.6803
ENSSSCG00000002140	KLHL33	0.263351	1.54641	15.8965
ENSSSCG00000013989	GJC2	2.44298	4.14672	12.8577
ENSSSCG00000006105	GEM	17.9007	26.7777	19.7775
ENSSSCG00000008771	C4orf19	6.56449	2.41479	1.54683
ENSSSCG00000011561	PRRT3	5.20278	1.94181	1.44831
ENSSSCG00000014792	STIM1	32.9179	52.1916	72.4962
ENSSSCG00000032269	LIMA1	143.081	97.7386	45.8691
ENSSSCG00000007286	ACSS2	14.5991	17.6394	32.1924
ENSSSCG00000008913	IGFBP7	74.1169	156.08	272.185
ENSSSCG00000007528	PHACTR3	10.1367	9.40204	3.83324
ENSSSCG00000016157	MYL1	144.261	930.786	1329.75
ENSSSCG00000033937	DYNC2H1	6.99384	2.60221	1.75171
ENSSSCG00000011618	GATA2	6.46712	4.74374	10.9067
ENSSSCG00000011034	ST8SIA6	20.6087	2.60086	0.240136
ENSSSCG00000016322	ACKR3	46.276	26.109	74.8893
ENSSSCG00000039854	TLCD4	10.6755	7.60815	2.71838
ENSSSCG00000031321	NR4A1	119.711	100.557	194.02
ENSSSCG00000013642	PDE4A	4.39961	5.12978	7.31496
ENSSSCG00000005000	FANCM	3.89741	1.22296	0.925304
ENSSSCG00000021328	PCSK1N	383.268	165.578	92.9585
ENSSSCG00000011576	HRH1	0.965252	2.81024	4.3837
ENSSSCG00000008501	VIT	5.47774	9.64367	8.65629
ENSSSCG00000032367	CEBPD	40.4063	29.3425	56.2694
ENSSSCG00000007032	PLAT	58.292	16.2864	13.1183
ENSSSCG00000009584	SEMA4D	6.06826	10.6409	18.3147
ENSSSCG00000032956	BMERB1	35.5178	7.25463	5.09362
ENSSSCG00000034284	LAIR1	4.97971	9.38869	10.9366
ENSSSCG00000013397	ARNTL	2.65217	2.63594	4.50193
ENSSSCG00000021724	KIF19	2.57529	1.54179	0.787669
ENSSSCG00000004728	CAPN3	15.8886	80.3594	94.5738
ENSSSCG00000020720	IRAG1	1.95874	2.21906	3.13395
ENSSSCG00000001804	HOMER2	17.241	20.3241	31.2009
ENSSSCG00000010059	GUCD1	48.874	65.5707	72.4284
ENSSSCG00000027325	TRNP1	9.83172	1.3504	1.75662
ENSSSCG00000033763	GNAQ	70.8619	29.3961	20.2016
ENSSSCG00000026297	KLB	2.57563	1.32695	3.3063
ENSSSCG00000024999	PPIP5K2	27.0218	8.57238	6.34588
ENSSSCG00000001952	NFKBIA	24.9463	33.4999	53.0369
ENSSSCG00000023595	AK3	11.4348	14.1366	19.6689
ENSSSCG00000040288	ARNT2	55.2338	14.7403	7.44632
ENSSSCG00000015894	DPP4	7.6041	20.5209	22.0262
ENSSSCG00000017544	ATP5MC1	228.419	247.574	559.598
ENSSSCG00000016695	HIBADH	23.6442	28.9419	45.8525
ENSSSCG00000017956	CD68	17.0629	24.8634	32.4592
ENSSSCG00000022725	FLOT1	163.661	197.228	227.243
ENSSSCG00000024793	PORCN	25.8058	10.4026	7.86825
ENSSSCG00000017777	FLOT2	58.1213	72.8026	98.0289
ENSSSCG00000011906	IGSF11	7.66864	3.83806	1.68449
ENSSSCG00000017448	KRT14	26.5583	19.1591	3.84886
ENSSSCG00000039962	HSPB1	264.505	572.37	696.007
ENSSSCG00000014843	CHRDL2	3.97608	11.0171	39.0689
ENSSSCG00000015519	RASAL2	15.2151	7.03849	4.83217
ENSSSCG00000041409	MFSD4B	6.06051	7.06002	9.50595
ENSSSCG00000036314	HHEX	11.2329	10.1092	14.8557
ENSSSCG00000024621	KAT2B	9.17896	13.0599	24.2722
ENSSSCG00000011401	LSMEM2	9.32818	64.8851	111.407
ENSSSCG00000013114	SLC15A3	10.8097	19.3568	27.068
ENSSSCG00000000563	IRAG2	0.587027	0.709431	0.898346
ENSSSCG00000010948	CTSL	2.72713	3.86945	4.04019
ENSSSCG00000008247	SUCLG1	34.3873	47.5964	62.1857
ENSSSCG00000014441	CSF1R	24.1316	71.9721	80.1124
ENSSSCG00000016792	RETREG1	11.7101	18.9656	30.9295
ENSSSCG00000015034	SDHD	127.97	161.688	233.914
ENSSSCG00000036132	CKM	56.6655	1771.86	2714.28
ENSSSCG00000015413	FGL2	8.38346	44.7381	50.9699
ENSSSCG00000024000	EFCC1	4.90493	5.53606	8.61555
ENSSSCG00000027770	TDRKH	6.5126	2.70192	1.28742
ENSSSCG00000016893	NDUFS4	64.86	74.3432	96.3789
ENSSSCG00000016991	DUSP1	173.967	172.44	299.134
ENSSSCG00000035101	KLF5	49.0899	94.7667	57.4851
ENSSSCG00000025284	COQ9	52.8035	83.7541	146.812
ENSSSCG00000004094	PPP1R14C	2.37521	0.108578	0.274262
ENSSSCG00000007240	HCK	3.24301	4.70089	5.29777
ENSSSCG00000029866	CCDC112	14.8809	6.20243	4.51919
ENSSSCG00000022292	NPL	1.41723	1.83831	2.24009
ENSSSCG00000013088	LRRC10B	1.53088	3.53247	5.15148
ENSSSCG00000015235	ETS1	61.5897	56.2967	82.4854
ENSSSCG00000023924	PDE1A	1.069	0.44181	1.3333
ENSSSCG00000027806	SAMHD1	17.096	5.88049	4.78435
ENSSSCG00000003108	NPAS1	0.77828	2.8895	0.29888
ENSSSCG00000007710	MLXIPL	1.2791	0.596963	2.98696
ENSSSCG00000000064	ACO2	209.623	333.021	637.243
ENSSSCG00000010603	NEURL1	60.7377	139.85	97.9175
ENSSSCG00000040860	NMRK2	4.19681	29.5724	58.2336
ENSSSCG00000003687	EPB41L3	61.3353	43.3278	14.8304
ENSSSCG00000037463	MRPS36	26.8447	38.3261	59.3718
ENSSSCG00000016100	NDUFB3	90.1163	84.7553	121.97
ENSSSCG00000004420	TRAF3IP2	2.16329	2.1769	3.22151
ENSSSCG00000001727	TNFRSF21	79.1215	94.1229	136.837
ENSSSCG00000015203	ROBO4	15.469	32.1105	60.4902
ENSSSCG00000032007	RTN4	140.101	178.261	207.392
ENSSSCG00000029763	IFI35	3.94212	6.21504	12.296
ENSSSCG00000032722	GLRB	4.00473	1.53363	0.833735
ENSSSCG00000002051	ABHD4	11.6544	16.7429	20.0216
ENSSSCG00000000687	CD4	0.591124	1.46098	3.19682
ENSSSCG00000006469	MRPL24	80.5028	101.197	118.328
ENSSSCG00000039983	GJA4	37.2107	70.0886	97.1776
ENSSSCG00000023297	SCRN3	0.744519	1.30436	2.34648
ENSSSCG00000005992	SHAS2	18.3788	8.58691	4.05218
ENSSSCG00000025514	RUFY3	27.7484	5.49601	5.98485
ENSSSCG00000000917	KERA	69.2146	245.361	120.39
ENSSSCG00000007022	ANK1	1.38053	1.32589	2.78259
ENSSSCG00000013471	ZNF77	1.84588	0.41666	0.460162
ENSSSCG00000002349	ACOT4	10.8428	12.9413	18.7097
ENSSSCG00000035419	RARRES2	144.038	369.209	378.251
ENSSSCG00000017307	MYL4	1924.98	3696.54	333.198
ENSSSCG00000006141	CA3	28.9104	770.523	686.563
ENSSSCG00000031536	MYCT1	7.94198	8.81981	17.773
ENSSSCG00000033546	UBXN11	1.86352	2.76611	1.91673
ENSSSCG00000004601	MNS1	8.83178	4.22539	2.7732
ENSSSCG00000024975	NR5A2	1.96278	2.07325	4.31492
ENSSSCG00000006304	MPC2	14.171	18.6256	27.7148
ENSSSCG00000009403	ITM2B	415.769	472.656	626.249
ENSSSCG00000024681	TECRL	1.74871	13.7652	12.9702
ENSSSCG00000012978	AP5B1	3.01816	4.18193	5.22319
ENSSSCG00000017382	EZH1	15.4231	16.1252	23.992
ENSSSCG00000017022	HMMR	18.8021	7.07215	4.66407
ENSSSCG00000005593	OLFML2A	140.288	291.485	192.681
ENSSSCG00000037512	ZSCAN23	8.3657	4.12704	2.38851
ENSSSCG00000003729	RNF125	7.65085	7.17742	10.2189
ENSSSCG00000015886	ITGB6	4.41758	11.1685	16.8658
ENSSSCG00000028512	LDLR	40.338	29.9954	11.8024
ENSSSCG00000031579	PCP4L1	4.83643	5.334	7.73058
ENSSSCG00000028606	ZBTB7B	21.3917	48.8484	73.1668
ENSSSCG00000030877	FRMPD4	5.00212	1.26886	0.419615
ENSSSCG00000034207	CEBPB	33.8533	46.6013	90.2497
ENSSSCG00000033518	LLGL2	4.69472	10.5763	12.4005
ENSSSCG00000013865	NWD1	0.454956	1.39867	1.95286
ENSSSCG00000017511	PLXDC1	9.00097	15.3808	36.6494
ENSSSCG00000010316	KAT6B	23.5537	8.20734	5.79488
ENSSSCG00000037582	F2RL2	29.456	54.464	44.9568
ENSSSCG00000011340	SMARCC1	39.4447	19.2799	10.8884
ENSSSCG00000011198	RFTN1	14.625	12.5873	45.6132
ENSSSCG00000013408	ADM	16.3339	30.9149	46.9105
ENSSSCG00000025810	KCNAB1	4.36966	2.85106	7.87245
ENSSSCG00000027882	C1orf115	18.6423	37.1815	80.7584
ENSSSCG00000034838	MAP1LC3C	4.72676	2.94467	1.23819
ENSSSCG00000011069	ARMC4	1.98482	0.564455	0.383029
ENSSSCG00000033146	CD163	3.79762	6.78079	11.331
ENSSSCG00000016943	ADAMTS6	21.5885	3.86171	3.71598
ENSSSCG00000028804	CCDC181	1.70774	0.487702	0.473504
ENSSSCG00000017510	CACNB1	72.5023	205.051	215.272
ENSSSCG00000025856	TMEM106A	7.02614	6.40004	9.28565
ENSSSCG00000021704	PTPDC1	5.32035	2.09488	1.29308
ENSSSCG00000032674	TCEA3	17.6103	76.2849	101.696
ENSSSCG00000014080	HMGCR	88.2667	24.2386	9.49165
ENSSSCG00000014401	NR3C1	41.9532	52.3614	58.8148
ENSSSCG00000024481	PDE4DIP	48.5692	129.758	166.405
ENSSSCG00000003768	NEXN	98.8942	125.316	156.187
ENSSSCG00000002887	MAG	1.37923	2.52054	2.86984
ENSSSCG00000011831	APOD	42.2551	18.8097	59.375
ENSSSCG00000009972	KREMEN1	45.4429	50.4387	66.0957
ENSSSCG00000005316	TPM2	1769.52	10796.7	12539
ENSSSCG00000034465	LRP10	34.1825	51.8493	55.011
ENSSSCG00000031736	MGST2	0.329722	0.698904	1.68007
ENSSSCG00000003257	CACNG6	13.0055	30.7348	43.655
ENSSSCG00000006290	SLC19A2	7.39677	9.16741	10.4434
ENSSSCG00000021325	MCFD2	24.7302	28.2872	38.8762
ENSSSCG00000039652	OTUD3	26.1755	8.46563	9.94748
ENSSSCG00000021255	ADA	16.9098	12.1236	30.4636
ENSSSCG00000004687	B2M	11.7485	24.8287	43.6186
ENSSSCG00000036870	RTN2	27.2412	70.9991	82.1355
ENSSSCG00000017277	PECAM1	60.0244	96.268	164.376
ENSSSCG00000024344	CCR5	1.6968	2.97238	3.41738
ENSSSCG00000009320	FLT1	11.5195	15.086	23.5695
ENSSSCG00000003382	TAS1R1	2.79931	2.93412	1.04684
ENSSSCG00000009410	RUBCNL	5.27296	7.53447	12.077
ENSSSCG00000006867	LRRC39	10.0396	26.8564	28.38
ENSSSCG00000013497	ANKRD24	6.52381	7.48905	13.1906
ENSSSCG00000035533	ANKRD39	14.4979	19.9626	28.2226
ENSSSCG00000012132	ASB9	34.5156	14.6288	7.02204
ENSSSCG00000011023	ZNF438	7.59851	9.87603	14.0542
ENSSSCG00000013073	FADS3	49.1849	59.9438	81.3804
ENSSSCG00000039640	CDC34	211.399	447.182	576.873
ENSSSCG00000037288	YPEL1	87.9526	33.1972	22.5396
ENSSSCG00000022353	RAP1GDS1	32.42	24.0628	10.6967
ENSSSCG00000023599	TIMM8B	104.939	139.744	148.999
ENSSSCG00000017427	HAP1	2.2562	0.659736	0.671647
ENSSSCG00000036237	ITGA7	94.3847	218.755	323.138
ENSSSCG00000033941	C2orf88	0.632023	0.385313	0.93148
ENSSSCG00000000766	CECR2	25.0706	30.2398	35.4149
ENSSSCG00000000398	APOF	8.73867	3.16865	2.6356
ENSSSCG00000039175	MARCHF1	4.8156	1.00708	0.949244
ENSSSCG00000010331	ANXA11	88.5419	133.478	144.147
ENSSSCG00000001867	PSTPIP1	0.692446	2.5282	3.34321
ENSSSCG00000003709	LAMA3	3.4069	5.57242	8.22477
ENSSSCG00000006829	SYPL2	13.7788	123.071	214.892
ENSSSCG00000000712	VWF	15.2743	21.8889	28.6514
ENSSSCG00000004597	AQP9	1.62894	2.33858	2.28756
ENSSSCG00000016668	PDE1C	8.14694	2.74904	3.15977
ENSSSCG00000004423	TUBE1	9.13197	2.07398	2.33423
ENSSSCG00000040013	MTUS1	14.5314	17.2176	32.0845
ENSSSCG00000036083	PCGF5	5.04916	7.1722	9.61947
ENSSSCG00000004156	IFNGR1	14.1939	16.0579	18.9088
ENSSSCG00000034980	IRF8	5.13214	10.1766	11.1652
ENSSSCG00000002280	RAB15	31.0487	8.31207	5.46922
ENSSSCG00000003399	RBP7	2.13826	4.8735	6.4637
ENSSSCG00000017563	MYCBPAP	3.01453	0.672743	0.198766
ENSSSCG00000006169	ZFHX4	22.0755	7.82887	4.43306
ENSSSCG00000008727	MSX1	11.1619	10.322	19.4798
ENSSSCG00000008854	CPE	423.253	150.613	86.2285
ENSSSCG00000015537	XPR1	10.3689	3.23826	2.32783
ENSSSCG00000003551	PAQR7	11.8197	3.78382	1.48611
ENSSSCG00000039707	RTKN2	2.00348	0.697826	0.44464
ENSSSCG00000039244	PHYH	41.1737	54.4732	94.8533
ENSSSCG00000024881	TCP11L2	3.79151	7.37489	8.59678
ENSSSCG00000006352	MPZ	50.6785	136.225	190.025
ENSSSCG00000006311	STYXL2	31.4116	95.3322	116.456
ENSSSCG00000006852	NTNG1	10.0172	0.871509	1.59045
ENSSSCG00000017299	MARCHF10	1.04499	1.53858	1.91259
ENSSSCG00000000859	PARPBP	1.33497	0.376947	0.356232
ENSSSCG00000010471	KIF11	50.1804	17.9156	11.8674
ENSSSCG00000012840	CD151	156.177	307.905	406.824
ENSSSCG00000004331	CASP8AP2	8.97746	3.78907	2.92411
ENSSSCG00000009781	PITPNM2	13.9983	13.4691	19.5226
ENSSSCG00000017797	SLC6A4	4.22028	10.5252	10.9494
ENSSSCG00000011416	DOCK3	2.97633	0.559099	0.373263
ENSSSCG00000015720	BIN1	134.153	529.366	677.914
ENSSSCG00000005313	CCDC107	12.7516	16.3747	37.9682
ENSSSCG00000010055	GGT5	0.266865	0.222184	0.809663
ENSSSCG00000010298	CFAP70	0.967921	0.373699	0.300705
ENSSSCG00000015362	TSPAN13	75.801	60.0994	117.092
ENSSSCG00000003795	WLS	71.0531	20.533	18.1974
ENSSSCG00000039779	CHGB	23.7319	1.01992	0.849344
ENSSSCG00000026153	ACAT1	64.535	54.3964	90.6806
ENSSSCG00000027480	KLF10	35.7757	47.0062	48.946
ENSSSCG00000013604	MYO1F	3.49389	5.49136	5.1213
ENSSSCG00000006651	ADAMTSL4	22.0557	86.4076	68.2441
ENSSSCG00000009896	BICDL1	2.77063	1.06513	0.529717
ENSSSCG00000002818	PLLP	0.755518	1.322	2.51651
ENSSSCG00000007949	SRL	335.505	881.753	890.79
ENSSSCG00000010987	UBAP2	67.0343	87.3518	89.9458
ENSSSCG00000035269	NXNL2	37.6018	4.80383	2.18766
ENSSSCG00000040681	FABP4	3.84121	67.3781	196.396
ENSSSCG00000000265	ESPL1	22.8596	8.63693	6.9132
ENSSSCG00000024416	MYH13	3.92654	1.91965	1.34856
ENSSSCG00000004928	CILP	53.2806	193.044	161.323
ENSSSCG00000001801	BTBD1	102.084	180.798	170.678
ENSSSCG00000015090	MPZL3	2.28357	0.569072	0.294415
ENSSSCG00000016929	PDE4D	13.9751	20.7874	20.6498
ENSSSCG00000001510	KIFC1	2.7291	0.735656	0.897756
ENSSSCG00000035148	ZNF268	20.3328	7.4233	6.54982
ENSSSCG00000034569	OBSCN	22.5935	78.59	83.7808
ENSSSCG00000021557	SULT1A3	20.9976	54.3419	62.2083
ENSSSCG00000040951	SCT	3.29692	23.928	27.3804
ENSSSCG00000036152	TSPAN15	31.2493	29.7222	44.1269
ENSSSCG00000011168	ZNF510	3.21369	1.27629	1.02134
ENSSSCG00000034639	MGAM	3.26178	1.31943	0.823824
ENSSSCG00000011630	ACKR4	0.462577	0.869318	4.91779
ENSSSCG00000007139	ADRA1D	20.2824	29.2622	29.3119
ENSSSCG00000011310	ZNF660	16.7367	6.09346	4.3967
ENSSSCG00000031348	ALPK1	7.54057	2.76069	2.1042
ENSSSCG00000021638	NEU3	5.88487	20.0354	20.727
ENSSSCG00000023225	SYN2	6.6221	0.656609	0.373616
ENSSSCG00000010290	MCU	92.2421	128.672	126.26
ENSSSCG00000040317	SOD2	27.1531	26.3416	38.2964
ENSSSCG00000032043	SLC35D1	18.5332	5.94439	5.33911
ENSSSCG00000004270	ADGRB3	7.1621	0.74514	0.38985
ENSSSCG00000022815	PYGB	29.7269	1.71097	1.67054
ENSSSCG00000008237	RETSAT	26.263	26.4743	44.0363
ENSSSCG00000040546	PXN	95.328	148.454	148.413
