# Supplementary material for: Genome-Wide Analysis of H3K27me3 in Porcine Embryonic Muscle Development
Source: Front Cell Dev Biol. 2021 Nov 5;9:739321. doi: 10.3389/fcell.2021.739321 (PMC8602352; doi:10.3389/fcell.2021.739321)
Supplement: Supplementary file 7 [file Data_Sheet_7.XLSX]

## Sheet: GO enrichment analysis
Supplementary Table S6 GO and KEGG enrichment analysis of DEGs with promoter modified by H3K27me3
ID	ONTOLOGY	Description	Count	geneID	Fold Enrichment	PValue	FDR
GO:0030018	CC	Z disc	11	CSRP3, DES, MYOT, CFL2, CAPN3, TCAP, NEXN, ITGB1BP2, SYNC, CRYAB, MYH7	5.17839	3.69255e-05	0.0119269
GO:0002026	BP	regulation of the force of heart contraction	5	MYL4, CSRP3, MYL3, ATP1A2, MYH7	18.7963	5.29207e-05	0.0783333
GO:0060048	BP	cardiac muscle contraction	7	MYL4, CSRP3, TNNC1, MYL3, TPM1, TCAP, MYH7	8.7716	8.57508e-05	0.0783333
GO:0008307	MF	structural constituent of muscle	6	MYLPF, CSRP3, TPM1, CAPN3, TCAP, NEXN	11.2314	0.000111003	0.0553905
GO:0008331	MF	high voltage-gated calcium channel activity	4	CACNB1, CACNB2, CACNB4, CACNA1E	16.2232	0.00124842	0.311481
GO:0009986	CC	cell surface	24	CSF1R, GHSR, CXADR, FZD5, HSPA5, KRT4, ITGB4, NOTCH4, FGL2, TRPV2, PCSK9, PLAT, PRLR, TSPAN33, SLA-DMA, DPP4, SFRP1, CLMP, CD109, SDC1, ACKR3, AQP11, LDLR, RAMP1	2.06623	0.00137705	0.216449
GO:2001214	BP	positive regulation of vasculogenesis	4	TMEM100, ASB4, ADM, CD34	15.037	0.00155806	0.94886
GO:0043209	CC	myelin sheath	14	HSPA5, ATP1A2, SOD2, SYN2, GNAO1, TUBA1B, GJC2, MPZ, ALB, CNTN1, ACO2, CRYAB, SLC25A4, PACSIN1	2.69358	0.00201036	0.216449
GO:0055003	BP	cardiac myofibril assembly	4	FHOD3, CSRP3, ACTC1, TCAP	12.8889	0.00263724	0.978277
GO:0030215	MF	semaphorin receptor binding	5	SEMA5A, SEMA6C, SEMA4D, SEMA3E, SEMA3F	8.1116	0.00265454	0.338238
GO:0030335	BP	positive regulation of cell migration	11	SEMA5A, CSF1R, SEMA6C, FLT1, HSPA5, SEMA4D, RUFY3, NTF3, SEMA3E, SEMA3F, FGF1	3.10139	0.00267728	0.978277
GO:0001948	MF	glycoprotein binding	7	VWF, HSPA5, TFR2, CNTN1, SDC1, VIM, LDLR	4.86696	0.00271133	0.338238
GO:0005509	MF	calcium ion binding	33	MACF1, MCFD2, NOTCH4, RASGRP2, LRP8, CACNA1E, CELSR3, RASGRP3, SCUBE1, SGCA, CDH20, PRRG2, CAPN3, LDLR, S100A11, TNNC1, PCDH8, ANXA11, MYLPF, MYL4, VCAN, STIM1, MYL1, MMP17, MGP, MYL3, RGN, S100A6, PADI2, ITGB1BP2, MATN4, TPT1, CDH18	1.70137	0.00365514	0.364783
GO:0005925	CC	focal adhesion	21	FLT1, CD151, MME, HSPA5, FHL1, NEXN, SORBS2, KIF23, CNN3, ENAH, DPP4, LIMA1, FERMT1, ACTC1, IRF2, FLOT1, SDC1, PTK2B, FLOT2, VIM, ITGB6	2.00277	0.00421588	0.312413
GO:0006099	BP	tricarboxylic acid cycle	6	IDH2, OGDH, SUCLG1, ACO2, SDHD, SDHB	5.41333	0.00423287	0.99334
GO:0071526	BP	semaphorin-plexin signaling pathway	5	SEMA5A, SEMA6C, SEMA4D, SEMA3E, SEMA3F	7.04861	0.00450638	0.99334
GO:0005891	CC	voltage-gated calcium channel complex	5	CACNB1, CACNB2, CACNB4, PDE4D, CACNA1E	6.91433	0.00483611	0.312413
GO:0006629	BP	lipid metabolic process	8	FADS3, PLCXD3, LIPC, ABHD4, APOD, TECRL, LRP10, FADS1	3.75926	0.00485282	0.99334
GO:0048739	BP	cardiac muscle fiber development	3	CXADR, TCAP, NEXN	22.5556	0.00568997	0.99334
GO:0006103	BP	2-oxoglutarate metabolic process	4	GOT1, MRPS36, GPT2, IDH2	10.0247	0.00592265	0.99334
GO:0048812	BP	neuron projection morphogenesis	6	NTF4, KIRREL3, SHTN1, NTF3, EPB41L3, PACSIN1	5.01235	0.0059807	0.99334
GO:0005215	MF	transporter activity	10	RBP7, FABP4, AQP9, AQP11, APOD, SYPL2, SLC15A3, TTPAL, SLC25A4, CLVS1	2.96766	0.00624269	0.471863
GO:0031674	CC	I band	4	KAT2B, ACTC1, CFL2, MYL3	9.83372	0.00625817	0.336898
GO:0045499	MF	chemorepellent activity	5	SEMA5A, SEMA6C, SEMA4D, SEMA3E, SEMA3F	6.4039	0.00661932	0.471863
GO:0002504	BP	antigen processing and presentation of peptide or polysaccharide antigen via MHC class II	4	SLA-DQB1, SLA-DRB1, SLA-DMA, SLA-DOA	9.02222	0.00818552	1
GO:0001525	BP	angiogenesis	11	TMEM100, ROBO4, FZD5, PECAM1, PTK2B, ACKR3, ANGPTL4, FGF1, PLXDC1, RAMP1, FGFR2	2.63948	0.00849946	1
GO:0048843	BP	negative regulation of axon extension involved in axon guidance	5	SEMA5A, SEMA6C, SEMA4D, SEMA3E, SEMA3F	5.63889	0.0104286	1
GO:0042613	CC	MHC class II protein complex	4	SLA-DQB1, SLA-DRB1, SLA-DMA, SLA-DOA	8.04577	0.011491	0.530226
GO:0051015	MF	actin filament binding	6	MYL4, LIMA1, CFL2, TNNC1, TPM1, NEXN	4.17168	0.0133266	0.831245
GO:0048565	BP	digestive tract development	5	COL3A1, CLMP, ITGB4, GATA2, FGFR2	4.90338	0.0171702	1
GO:1901385	BP	regulation of voltage-gated calcium channel activity	3	CACNB1, CACNB2, CACNB4	13.5333	0.0178743	1
GO:0071383	BP	cellular response to steroid hormone stimulus	3	ATP1A2, MGARP, NR3C1	13.5333	0.0178743	1
GO:0042802	MF	identical protein binding	6	NFKBIA, DES, GOT1, VIM, ANGPTL4, EPOR	3.84234	0.0186483	1
GO:0016323	CC	basolateral plasma membrane	9	CXADR, VANGL2, C5AR1, FLOT1, SLC4A10, FLOT2, RHCG, CNNM2, LDLR	2.6551	0.0194033	0.718533
GO:0031012	CC	extracellular matrix	10	VCAN, SLPI, VWF, CILP, SERPINF1, RARRES2, MGP, MMP17, IGFBP7, VIM	2.45843	0.020021	0.718533
GO:0003198	BP	epithelial to mesenchymal transition involved in endocardial cushion formation	3	TMEM100, HEYL, MSX1	11.2778	0.0260324	1
GO:0045766	BP	positive regulation of angiogenesis	8	C5, FLT1, C5AR1, PTK2B, ADM, GATA2, FGF1, CD34	2.73401	0.0260789	1
GO:0030496	CC	midbody	8	CENPF, HSPA5, CDK1, ANXA11, KIF23, GEM, RAB11FIP4, TTC28	2.68192	0.028655	0.732733
GO:0045121	CC	membrane raft	9	DPP4, GRIP1, GHSR, CXADR, SGCA, FLOT1, PECAM1, ARID3A, SLC6A4	2.45843	0.0293279	0.732733
GO:0055010	BP	ventricular cardiac muscle tissue morphogenesis	4	TNNC1, MYL3, FGFR2, MYH7	5.63889	0.0313726	1
GO:0044297	CC	cell body	5	GNAO1, PINK1, CXADR, ACTC1, TRPV2	4.09738	0.0315552	0.732733
GO:0005739	CC	mitochondrion	43	TDRKH, ACADVL, GFM1, ACAA2, FASTKD1, TACO1, RAP1GDS1, ARAF, ABAT, NR3C1, ECSIT, ACACA, AKAP1, ACAT1, TMEM143, OXCT1, PTPMT1, FLVCR1, TIMM8B, PHYH, HSDL2, TSTD1, GOT1, GPT2, TNNC1, ECH1, IDH2, HOGA1, CPT1C, MRPL24, CRLS1, GCK, PINK1, ACOX2, MTHFD2L, OGDH, ECHDC2, ACO2, ALDH18A1, MTFR2, CRYAB, MMACHC, RAI14	1.36894	0.0317043	0.732733
GO:0030170	MF	pyridoxal phosphate binding	6	DDC, ALAS1, GOT1, GPT2, ALB, ABAT	3.31838	0.0330844	1
GO:0050732	BP	negative regulation of peptidyl-tyrosine phosphorylation	3	SFRP1, SEMA4D, NTF3	9.66667	0.0353905	1
GO:0031672	CC	A band	3	MYL4, KAT2B, MYL3	9.48251	0.0366963	0.732733
GO:0045214	BP	sarcomere organization	4	FHOD3, CFL2, CAPN3, TCAP	5.30719	0.0368761	1
GO:0045746	BP	negative regulation of Notch signaling pathway	4	NFKBIA, NEURL1, PEAR1, GATA2	5.30719	0.0368761	1
GO:0050679	BP	positive regulation of epithelial cell proliferation	5	SFRP1, OSR1, C5AR1, FGF1, FGFR2	3.88889	0.0374365	1
GO:0005856	CC	cytoskeleton	9	LIMA1, PINK1, EPB41L1, PPP2R2B, TPM1, PXN, EPB41L3, PTK2B, PPL	2.34274	0.0376124	0.732733
GO:0030169	MF	low-density lipoprotein particle binding	3	PCSK9, SCARF1, LDLR	9.12555	0.0398645	1
GO:0015629	CC	actin cytoskeleton	9	ARHGAP32, BAIAP2L1, CFL2, ANKRD23, KLHL33, SLC16A3, ACACA, RAI14, CNN3	2.3155	0.0399057	0.732733
GO:0005887	CC	integral component of plasma membrane	42	KLB, PMEL, HCN3, FLT1, CD151, SLC43A2, AQP9, C5AR1, ATP2A2, ADRA1D, ATP1A2, ADRB1, SLC7A10, BEST3, TSPAN33, SLC6A4, PROKR2, CYSLTR2, GRM7, MPZ, CD37, SLC38A3, SLC16A3, CD34, SLC19A2, SLC38A4, EPHA4, NGFR, SEMA6C, TRPC3, SEMA4D, TRPV2, SLC4A10, KCNJ16, SYT13, SLC4A8, TSPAN13, TFR2, SHAS2, STEAP1, RHCG, PLPP2	1.34679	0.0420567	0.732733
GO:0043235	CC	receptor complex	7	FLT1, GRM7, GPR63, LRP8, PLXDC1, LDLR, RAMP1	2.71721	0.0426205	0.732733
GO:0005938	CC	cell cortex	6	ARHGAP32, CNKSR1, GRM7, AKT2, USP2, FGF1	3.08733	0.0431019	0.732733
GO:0046872	MF	metal ion binding	43	PDE1A, ENDOD1, ARAF, ATP2A2, ABAT, COX5B, PPM1E, ACACA, ZKSCAN7, NT5DC2, PDE4B, SMYD1, PDE4A, ZNF268, ZNF641, TIMM8B, KLF10, PDE4D, OSR1, SDHD, SOD2, PRLR, APTX, SDHB, KLF5, ZNF618, CPS1, GNAQ, STAC2, ALB, PITPNM2, ZNF438, ZNF614, YPEL1, CYCS, ITGB1BP2, ACO2, SP7, STEAP1, CRYAB, ZNF510, PFKM	1.33299	0.0445535	1
GO:2000249	BP	regulation of actin cytoskeleton reorganization	3	CSF1R, PTK2B, SEMA3E	8.45833	0.0458267	1
GO:0035641	BP	locomotory exploration behavior	3	DPP4, SLC4A10, SHANK3	8.45833	0.0458267	1
GO:0060670	BP	branching involved in labyrinthine layer morphogenesis	3	FZD5, ADM, FGFR2	8.45833	0.0458267	1
GO:0072657	BP	protein localization to membrane	3	CAPN3, HPS6, PACSIN1	8.45833	0.0458267	1
GO:0048870	BP	cell motility	3	ITGB4, PLD1, ETS1	8.45833	0.0458267	1
GO:0007018	BP	microtubule-based movement	6	KIF19, DNAH10, KIF5C, KIF23, KIF11, KIF27	3.00741	0.0474469	1
GO:0007507	BP	heart development	9	COL3A1, CXADR, OSR1, ADM, GATA2, SOD2, EPOR, BICC1, ROBO1	2.23077	0.0479659	1
GO:0030552	MF	cAMP binding	3	POPDC3, PDE4D, PDE4B	8.1116	0.0498883	1
GO:0005777	CC	peroxisome	6	PHYH, HSDL2, ACOX2, VIM, DDO, ACOT4	2.95011	0.0508871	0.821827
GO:0001755	BP	neural crest cell migration	5	SEMA5A, SEMA6C, SEMA4D, SEMA3E, SEMA3F	3.41751	0.0562492	1
GO:0072659	BP	protein localization to plasma membrane	5	AKT2, EPB41L3, ZDHHC23, RAMP1, SKAP1	3.41751	0.0562492	1
GO:0001822	BP	kidney development	5	PYGO1, CENPF, MME, MMP17, PCSK9	3.41751	0.0562492	1
GO:0005578	CC	proteinaceous extracellular matrix	12	VCAN, SFRP1, COL26A1, COL1A2, VWF, CILP, KERA, ANGPTL4, OLFML2A, FGF1, ADAMTS6, COCH	1.86979	0.0563724	0.867061
GO:0003009	BP	skeletal muscle contraction	3	TNNC1, TCAP, MYH7	7.51852	0.0572279	1
GO:0030239	BP	myofibril assembly	3	TMOD2, CAPN3, LMOD2	7.51852	0.0572279	1
GO:0008574		ATP-dependent microtubule motor activity		KIF19, KIF5C, KIF11	7.30044		1
GO:0042803	MF	protein homodimerization activity	7	DPP4, VWF, OXCT1, TNNC1, ABAT, OLFML2A, CRYAB	2.43348	0.066675	1
GO:0005768	CC	endosome	9	FLOT1, FLOT2, ACKR3, SNX32, STEAP1, CCR5, PLD1, PACSIN1, CLVS1	2.0743	0.0680175	0.996914
GO:0045664	BP	regulation of neuron differentiation	3	NTF4, BIN1, NTF3	6.76667	0.0694885	1
GO:0007628	BP	adult walking behavior	4	EPHA4, DAB1, CACNB4, GBX1	4.10101	0.0710671	1
GO:0006633	BP	fatty acid biosynthetic process	4	SCD, NDUFAB1, MSMO1, ACACA	4.10101	0.0710671	1
GO:0050852	BP	T cell receptor signaling pathway	4	CACNB4, PDE4D, PDE4B, SKAP1	4.10101	0.0710671	1
GO:0000975	MF	regulatory region DNA binding	3	IRF2, IRF8, IRF5	6.63676	0.0722313	1
GO:0001618	MF	virus receptor activity	3	DPP4, CD163, ITGB6	6.63676	0.0722313	1
GO:0015026	MF	coreceptor activity	3	CD4, ACKR3, RAMP1	6.63676	0.0722313	1
GO:0016887	MF	ATPase activity	7	MACF1, KIF19, ACTC1, DNAH10, HSPA5, KIF23, KIF27	2.30194	0.0824609	1
GO:0022904	BP	respiratory electron transport chain	3	PINK1, SOD2, SDHB	6.15152	0.0825105	1
GO:0050790	BP	regulation of catalytic activity	3	RGN, CAPN3, SOD2	6.15152	0.0825105	1
GO:0061024	BP	membrane organization	3	CCDC88A, SGCA, DHCR24	6.15152	0.0825105	1
GO:0032148	BP	activation of protein kinase B activity	3	CCDC88A, NTF3, FGF1	6.15152	0.0825105	1
GO:1904146	BP	positive regulation of meiotic cell cycle process involved in oocyte maturation	3	CDK1, MASTL, AKAP1	6.15152	0.0825105	1
GO:0031252	CC	cell leading edge	4	SHTN1, ITGB4, VIM, SSX2IP	3.84798	0.0828765	0.996914
GO:0019825	MF	oxygen binding	3	HBM, ALB, HBB	6.0837	0.0843928	1
GO:1900452	BP	regulation of long term synaptic depression	2	SORCS3, SHANK3	22.5556	0.0865399	1
GO:0045661	BP	regulation of myoblast differentiation	2	CAPN3, FLOT2	22.5556	0.0865399	1
GO:0045822	BP	negative regulation of heart contraction	2	PDE4D, ATP1A2	22.5556	0.0865399	1
GO:0006104	BP	succinyl-CoA metabolic process	2	SUCLG1, ACOT4	22.5556	0.0865399	1
GO:0043462	BP	regulation of ATPase activity	2	TPM2, TNNC1	22.5556	0.0865399	1
GO:0035995	BP	detection of muscle stretch	2	CSRP3, TCAP	22.5556	0.0865399	1
GO:0021589	BP	cerebellum structural organization	2	DAB1, HSPA5	22.5556	0.0865399	1
GO:1990666	CC	PCSK9-LDLR complex	2	PCSK9, LDLR	22.1259	0.0882038	0.996914
GO:0045177	CC	apical part of cell	5	HOMER2, C5AR1, FLOT1, PLAT, LDLR	2.9113	0.0905262	0.996914
GO:0005871	CC	kinesin complex	5	KIF19, KIF5C, KIF23, KIF11, KIF27	2.9113	0.0905262	0.996914
GO:0007267	BP	cell-cell signaling	7	NTF4, GJC2, NTF3, ADRA1D, ADRB1, CCR5, FGFR2	2.22379	0.0935405	1
GO:0045807	BP	positive regulation of endocytosis	3	TFR2, FLOT1, MIB1	5.63889	0.0962028	1
GO:0043005	CC	neuron projection	8	GHSR, NGFR, SLC4A8, CXADR, SLC30A3, KIF5C, VIM, SLC6A4	2.03456	0.0974893	0.996914
GO:0004871	MF	signal transducer activity	8	KLB, GNAO1, GNAQ, NEK6, PTK2B, CXXC5, SH2B3, SH2B1	2.0279	0.0988437	1

## Sheet: KEGG enrichment analysis
Supplementary Table S6 GO and KEGG enrichment analysis of DEGs with promoter modified by H3K27me3
ID	ONTOLOGY	Description	Count	geneID	Fold Enrichment	PValue	FDR
ssc01130	KEGG_PATHWAY	Biosynthesis of antibiotics	24	FDPS, ACAA2, ACSS2, TPI1, GOT1, IDH2, AK1, AK3, AMPD1, MSMO1, HMGCR, SDHD, SDHB, ENO3, GCK, ACAT1, SQLE, RGN, OGDH, SUCLG1, ACO2, PFKM, PGM1, FBP2	2.89377	7.18582e-06	0.000848739
ssc01200	KEGG_PATHWAY	Carbon metabolism	17	ACSS2, TPI1, GOT1, GPT2, IDH2, SDHD, SDHB, ENO3, GCK, ACAT1, CPS1, RGN, OGDH, SUCLG1, ACO2, PFKM, FBP2	3.801	7.51252e-06	0.000848739
ssc04261	KEGG_PATHWAY	Adrenergic signaling in cardiomyocytes	19	CAMK2B, TNNC1, TPM2, TPM1, ADRA1D, ADRB1, ATP1A2, CACNB1, MYL4, CACNG6, CACNB2, CACNB4, ACTC1, PPP2R2B, AKT2, GNAQ, MYL3, MAPK3, MYH7	3.36587	1.06984e-05	0.000848739
ssc05414	KEGG_PATHWAY	Dilated cardiomyopathy	14	ITGB4, TNNC1, TPM2, TPM1, ADRB1, CACNB1, CACNG6, CACNB2, CACNB4, DES, ACTC1, SGCA, MYL3, ITGB6	3.88451	4.96683e-05	0.00282962
ssc04260	KEGG_PATHWAY	Cardiac muscle contraction	13	TNNC1, TPM2, TPM1, ATP1A2, COX5B, CACNB1, MYL4, CACNG6, CACNB2, CACNB4, ACTC1, MYL3, MYH7	4.10116	5.94458e-05	0.00282962
ssc01212	KEGG_PATHWAY	Fatty acid metabolism	10	HACD1, ACADVL, ACAA2, SCD, ELOVL2, ACSBG1, CPT1C, FADS1, ACACA, ACAT1	5.11769	0.000105746	0.00393233
ssc05410	KEGG_PATHWAY	Hypertrophic cardiomyopathy (HCM)	13	ITGB4, TNNC1, TPM2, TPM1, CACNB1, CACNG6, CACNB2, CACNB4, DES, ACTC1, SGCA, MYL3, ITGB6	3.83827	0.000115657	0.00393233
ssc01040	KEGG_PATHWAY	Biosynthesis of unsaturated fatty acids	6	HACD1, ACOT7, SCD, ELOVL2, FADS1, ACOT4	7.27251	0.00103464	0.0307805
ssc05145	KEGG_PATHWAY	Toxoplasmosis	13	SLA-DQB1, SLA-DRB1, LAMA1, IFNGR1, SLA-DMA, SLA-DOA, NFKBIA, GNAO1, AKT2, CYCS, CCR5, LDLR, MAPK3	2.85128	0.00182978	0.0463939
ssc04010	KEGG_PATHWAY	MAPK signaling pathway	22	DUSP2, GADD45B, PRKCB, DUSP1, HSPB1, ECSIT, RASGRP2, FGF1, CACNA1E, RASGRP3, NFKB2, NTF4, CACNB1, CACNG6, CACNB2, CACNB4, AKT2, TAOK1, NTF3, MAP3K13, FGFR2, MAPK3	2.07644	0.00194933	0.0463939
ssc05010	KEGG_PATHWAY	Alzheimer's disease	17	NDUFB8, MME, APAF1, NDUFB3, NDUFB2, LPL, ATP2A2, SDHD, COX5B, SDHB, GRIN2B, GNAQ, NDUFAB1, NDUFS4, CYCS, NDUFV1, MAPK3	2.23716	0.00363861	0.0787262
ssc01230	KEGG_PATHWAY	Biosynthesis of amino acids	9	TPI1, GOT1, CPS1, GPT2, IDH2, ACO2, ALDH18A1, ENO3, PFKM	3.39781	0.00447394	0.0841294
ssc05416	KEGG_PATHWAY	Viral myocarditis	9	CD86, SLA-DQB1, SLA-DRB1, CXADR, SGCA, CYCS, SLA-DMA, SLA-DOA, MYH7	3.34301	0.00494879	0.0841294
ssc05412	KEGG_PATHWAY	Arrhythmogenic right ventricular cardiomyopathy (ARVC)	9	CACNB1, CACNG6, CACNB2, DES, CACNB4, SGCA, ITGB4, CTNNA3, ITGB6	3.34301	0.00494879	0.0841294
ssc00020	KEGG_PATHWAY	Citrate cycle (TCA cycle)	6	IDH2, OGDH, SUCLG1, ACO2, SDHD, SDHB	4.60592	0.0085868	0.130854
ssc04514	KEGG_PATHWAY	Cell adhesion molecules (CAMs)	14	CD86, NTNG1, SLA-DQB1, SLA-DRB1, SLA-DMA, SLA-DOA, CD4, MAG, VCAN, MPZ, PECAM1, CNTN1, SDC1, CD34	2.25465	0.00879694	0.130854
ssc05016	KEGG_PATHWAY	Huntington's disease	17	NDUFB8, DNAH10, APAF1, NDUFB3, NDUFB2, SDHD, COX5B, SOD2, SDHB, GRIN2B, GNAQ, NDUFAB1, NDUFS4, CYCS, HAP1, NDUFV1, SLC25A4	1.96735	0.012213	0.16272
ssc00062	KEGG_PATHWAY	Fatty acid elongation	5	HACD1, ACAA2, ACOT7, ELOVL2, ACOT4	5.234	0.0135678	0.16272
ssc05150	KEGG_PATHWAY	Staphylococcus aureus infection	7	CFD, SLA-DQB1, SLA-DRB1, C5, C5AR1, SLA-DMA, SLA-DOA	3.50451	0.013617	0.16272
ssc04360	KEGG_PATHWAY	Axon guidance	12	ROBO2, NTNG1, SEMA5A, ROBO3, EPHA4, SEMA6C, SEMA4D, CFL2, SEMA3E, SEMA3F, ROBO1, MAPK3	2.32231	0.013674	0.16272
ssc04724	KEGG_PATHWAY	Glutamatergic synapse	12	GNAO1, GRM7, PRKCB, HOMER2, GNAQ, GNB4, PLD1, SLC38A3, SHANK3, GRIN2B, SHANK2, MAPK3	2.26521	0.0162433	0.184091
ssc00640	KEGG_PATHWAY	Propanoate metabolism	5	ACSS2, SUCLG1, ABAT, ACACA, ACAT1	4.60592	0.0212007	0.226412
ssc04020	KEGG_PATHWAY	Calcium signaling pathway	15	CAMK2B, PRKCB, PDE1A, TNNC1, ATP2A2, ADRA1D, ADRB1, CACNA1E, HRH1, CYSLTR2, PHKG1, STIM1, GNAQ, PTK2B, SLC25A4	1.9407	0.0218802	0.226412
ssc05012	KEGG_PATHWAY	Parkinson's disease	13	NDUFB8, APAF1, NDUFB3, NDUFB2, SDHD, COX5B, SDHB, PINK1, NDUFAB1, NDUFS4, CYCS, NDUFV1, SLC25A4	1.9959	0.0289095	0.275959
ssc00010	KEGG_PATHWAY	Glycolysis / Gluconeogenesis	7	ACSS2, TPI1, ENO3, PFKM, GCK, PGM1, FBP2	2.93104	0.030553	0.275959
ssc04940	KEGG_PATHWAY	Type I diabetes mellitus	6	CD86, SLA-DQB1, SLA-DRB1, CPE, SLA-DMA, SLA-DOA	3.37019	0.0307353	0.275959
ssc04728	KEGG_PATHWAY	Dopaminergic synapse	11	CAMK2B, GNAO1, DDC, PRKCB, PPP2R2B, KIF5C, AKT2, GNAQ, GNB4, GRIN2B, ARNTL	2.14683	0.0313062	0.275959
ssc01210	KEGG_PATHWAY	2-Oxocarboxylic acid metabolism	4	GOT1, GPT2, IDH2, ACO2	5.11769	0.0404404	0.343743
ssc05140	KEGG_PATHWAY	Leishmaniasis	7	NFKBIA, SLA-DQB1, SLA-DRB1, IFNGR1, SLA-DMA, MAPK3, SLA-DOA	2.60012	0.0505564	0.414911
ssc05332	KEGG_PATHWAY	Graft-versus-host disease	5	CD86, SLA-DQB1, SLA-DRB1, SLA-DMA, SLA-DOA	3.38671	0.0575176	0.433271
ssc04512	KEGG_PATHWAY	ECM-receptor interaction	8	COL3A1, COL1A2, VWF, ITGB4, LAMA1, SDC1, HMMR, ITGB6	2.27453	0.0603553	0.433271
ssc04015	KEGG_PATHWAY	Rap1 signaling pathway	15	CSF1R, NGFR, FLT1, PRKCB, RASGRP2, FGF1, GRIN2B, RAP1GAP, RASGRP3, GNAO1, AKT2, GNAQ, SKAP1, FGFR2, MAPK3	1.67691	0.0624066	0.433271
ssc04666	KEGG_PATHWAY	Fc gamma R-mediated phagocytosis	8	HCK, PRKCB, BIN1, AKT2, CFL2, PLD1, PLPP2, MAPK3	2.24679	0.0636668	0.433271
ssc04612	KEGG_PATHWAY	Antigen processing and presentation	7	SLA-DQB1, SLA-DRB1, CD4, CTSL, SLA-DMA, B2M, SLA-DOA	2.44253	0.064903	0.433271
ssc00030	KEGG_PATHWAY	Pentose phosphate pathway	4	RGN, PFKM, PGM1, FBP2	4.1872	0.0672981	0.433271
ssc00250	KEGG_PATHWAY	Alanine, aspartate and glutamate metabolism	5	GOT1, CPS1, GPT2, ABAT, DDO	3.19856	0.0683738	0.433271
ssc03320	KEGG_PATHWAY	PPAR signaling pathway	7	FABP4, ACOX2, SCD, LPL, ACSBG1, ANGPTL4, CPT1C	2.40608	0.0688269	0.433271
ssc04722	KEGG_PATHWAY	Neurotrophin signaling pathway	10	NTF4, NFKBIA, CAMK2B, BEX3, NGFR, AKT2, NTF3, SH2B3, MAPK3, SH2B1	1.95166	0.0691778	0.433271
ssc05152	KEGG_PATHWAY	Tuberculosis	13	CAMK2B, SLA-DQB1, CEBPB, SLA-DRB1, APAF1, CASP10, IFNGR1, AKT2, CYCS, SLA-DMA, MAPK3, SLA-DOA	1.7206	0.0739473	0.435431
ssc05330	KEGG_PATHWAY	Allograft rejection	5	CD86, SLA-DQB1, SLA-DRB1, SLA-DMA, SLA-DOA	3.11211	0.0741707	0.435431
ssc05310	KEGG_PATHWAY	Asthma	4	SLA-DQB1, SLA-DRB1, SLA-DMA, SLA-DOA	4.00515	0.0750112	0.435431
ssc04932	KEGG_PATHWAY	Non-alcoholic fatty liver disease (NAFLD)	12	MLXIPL, NDUFB8, AKT2, NDUFB3, NDUFAB1, NDUFS4, NDUFB2, CYCS, SDHD, COX5B, NDUFV1, SDHB	1.72722	0.086159	0.488234
ssc00071	KEGG_PATHWAY	Fatty acid degradation	5	ACADVL, ACAA2, ACSBG1, CPT1C, ACAT1	2.8787	0.0929864	0.514669
ssc04672	KEGG_PATHWAY	Intestinal immune network for IgA production	5	CD86, SLA-DQB1, SLA-DRB1, SLA-DMA, SLA-DOA	2.67786	0.113828	0.615704
ssc05202	KEGG_PATHWAY	Transcriptional misregulation in cancer	11	CD86, CSF1R, NGFR, ARNT2, CEBPB, HHEX, FLT1, NFKBIZ, PLAT, CDK14	1.66662	0.122305	0.636465
ssc05321	KEGG_PATHWAY	Inflammatory bowel disease (IBD)	6	SLA-DQB1, SLA-DRB1, IFNGR1, IL21R, SLA-DMA, SLA-DOA	2.26521	0.123014	0.636465
ssc01100	KEGG_PATHWAY	Metabolic pathways	59	ACADVL, ACAA2, GAL3ST1, QPRT, MSMO1, ABAT, ENO3, LIPC, NMRK2, PGM1, TPI1, GPT2, AMPD1, HOGA1, SDHD, SDHB, ACOX2, NDUFS4, MTHFD2L, RGN, B3GNT2, SUCLG1, ACSBG1, PLPP2, FBP2, ACOT4, DDC, NDUFB8, ACSS2, AK1, NDUFB3, NDUFB2, HMGCR, COX5B, PLD1, TYMS, ACACA, ACAT1, HSD11B1, RDH12, RDH16, NDUFV1, GGT5, FDPS, B3GALNT1, GOT1, CKM, IDH2, DHCR24, CRLS1, GCK, SQLE, CPS1, NDUFAB1, OGDH, ACO2, ALDH18A1, PFKM, …	1.17032	0.126932	0.641461
ssc05230	KEGG_PATHWAY	Central carbon metabolism in cancer	6	AKT2, PFKM, SLC16A3, GCK, FGFR2, MAPK3	2.22867	0.12937	0.641461
ssc04152	KEGG_PATHWAY	AMPK signaling pathway	9	PPP2R2B, SCD, CAB39L, AKT2, HMGCR, CPT1C, PFKM, ACACA, FBP2	1.77151	0.133694	0.644785
ssc00910	KEGG_PATHWAY	Nitrogen metabolism	3	CA3, CPS1, CA14	4.60592	0.135459	0.644785
ssc04146	KEGG_PATHWAY	Peroxisome	7	PHYH, ACOX2, ECH1, IDH2, NUDT19, SOD2, DDO	1.96594	0.143342	0.66893
ssc04014	KEGG_PATHWAY	Ras signaling pathway	14	CSF1R, NGFR, FLT1, PRKCB, PLD1, RASGRP2, FGF1, ETS1, GRIN2B, RASGRP3, AKT2, GNB4, FGFR2, MAPK3	1.46552	0.157284	0.719878
ssc04720	KEGG_PATHWAY	Long-term potentiation	6	CAMK2B, PRKCB, GNAQ, ARAF, GRIN2B, MAPK3	2.06235	0.163267	0.732739
ssc05323	KEGG_PATHWAY	Rheumatoid arthritis	7	CD86, SLA-DQB1, SLA-DRB1, FLT1, CTSL, SLA-DMA, SLA-DOA	1.8745	0.167756	0.732739
ssc05320	KEGG_PATHWAY	Autoimmune thyroid disease	5	CD86, SLA-DQB1, SLA-DRB1, SLA-DMA, SLA-DOA	2.30296	0.16933	0.732739
ssc04210	KEGG_PATHWAY	Apoptosis	6	NFKBIA, APAF1, CASP10, AKT2, CYCS, CSF2RB	2.00257	0.177734	0.740999
ssc04310	KEGG_PATHWAY	Wnt signaling pathway	9	CAMK2B, SFRP1, PORCN, VANGL2, FZD5, PRKCB, BAMBI, PRICKLE2, DKK2	1.64497	0.178774	0.740999
ssc04540	KEGG_PATHWAY	Gap junction	7	TUBA1B, PRKCB, GNAQ, CDK1, ADRB1, TUBA4A, MAPK3	1.8319	0.18058	0.740999
ssc05164	KEGG_PATHWAY	Influenza A	11	NFKBIA, FDPS, SLA-DQB1, SLA-DRB1, IFNGR1, AKT2, NLRP3, CYCS, SLA-DMA, MAPK3, SLA-DOA	1.51692	0.186655	0.742305
ssc05032	KEGG_PATHWAY	Morphine addiction	7	GNAO1, PRKCB, PDE4D, PDE1A, PDE4B, GNB4, PDE4A	1.81132	0.187136	0.742305
ssc04726	KEGG_PATHWAY	Serotonergic synapse	8	GNAO1, DDC, PRKCB, GNAQ, GNB4, ARAF, MAPK3, SLC6A4	1.69025	0.192395	0.750658
ssc00220	KEGG_PATHWAY	Arginine biosynthesis	3	GOT1, CPS1, GPT2	3.63625	0.19763	0.758644
