# Supplementary material for: Genome-Wide Analysis of H3K27me3 in Porcine Embryonic Muscle Development
Source: Front Cell Dev Biol. 2021 Nov 5;9:739321. doi: 10.3389/fcell.2021.739321 (PMC8602352; doi:10.3389/fcell.2021.739321)
Supplement: Supplementary file 8 [file Data_Sheet_8.XLSX]

## Sheet: RT-qPCR
Supplementary Table S5 Primers used for RT-qPCR
Symbol	Forward Primers(5'-3')	Reverse Primers(5'-3')	Tm(°C)	Gene_ID
DES	TGGCCCTGGATGTGGAGATT	TGGACCTCAGAACCCCTTTG	60	ENSSSCG00000020785
TNNC2	CCAGACACCCACCAAAGA	AAGATGCGGAAGCACTCA	60	ENSSSCG00000007424
TNNI2	TGAAGAGCGTCATGCTCCAG	GGCAGTGCTCAGACAGGTAG	60	ENSSSCG00000033260
MYOD1	TGCGTATTCTCAACCCCTTC	AGTATGCAAGGGTGGAGTGG	60	ENSSSCG00000013375
GAPDH	ACCCAGAAGACTGTGGATGG	AAGCAGGGATGATGTTCTGG	60	ENSSSCG00000000694
MYH7	GATGCGGAGATGGCCGCATT	GACTTTGCCACCCTCTCGAGACA	60	ENSSSCG00000002029
SFRP1	GCAAGGTCAAGGGCCAGTAT	CCGACTGGAAAGTGGGACAT	60	ENSSSCG00000025822
DKK2	CCTGGTACCCGCTGCAATAA	CTGCCATCCCAAGTCATGGT	60	ENSSSCG00000032094
SOX9	AGCAAGACTCTGGGCAAACT	GCCGTTCTTCACCGACTTTC	60	ENSSSCG00000017251
BMP3	GATCGAGCCTCGGAATTGT	ATCGAAGGACTTGGGGGAGA	60	ENSSSCG00000029061
Wnt10B	CTGTCCCGAGGCAAGAGTTT	CATGGTTACAGCCACCCCAT	60	ENSSSCG00000000182
TNNC1	GCTGGGCAAAGTGATGAGGA	TGTCATCCTTCATGCACCGA	60	ENSSSCG00000011441
MYL1	ACTTTGTTGAGGGTCTGCGT	GGAGTCTTCTTGACCTGCCA	60	ENSSSCG00000016157
SLN	GTCTCAACTTCACCGTTGTCC	AGGCCATACAGAAGACAGCTC	60	ENSSSCG00000029651
SYPL2	GACCCCATGGTATGGGCAG	GGTCAGCACTGACTCTGAGG	60	ENSSSCG00000006829
RAMP1	GACTGGGACAAGACCATCGG	AGACGGGGCAGTTTCTGAAG	60	ENSSSCG00000016331
SLC25A4	GATACTGCCAAGGGGATGCT	CAAAGGGGTAGGACACCAGC	60	ENSSSCG00000015790
PITPNM2	CGTAATGAGACGTACGGCGA	ATGTGCATGCCCACATGGTA	60	ENSSSCG00000009781
HRH1	GTACATCGTCAGCCTCTCGG	AAAAGAGACAGAGTGGGCGG	60	ENSSSCG00000011576
CYP1B1	ACCATTCCCCATGCCACTTT	GGTTAGACCACTTCACCGGG	60	ENSSSCG00000033844
ABHD4	CGCCCCATGTTAGAGCGAAT	TCAGAGGACACAGGTCTCGG	60	ENSSSCG00000002051
MYH4	GAGTTCATTGACTTCGGGATGG	TGCTGCTCATACAGCTTGTTCTTG	60	ENSSSCG00000029441

## Sheet: ChIP-qPCR
Supplementary Table S5 Primers used for ChIP-qPCR
Symbol	Forward Primers(5'-3')	Reverse Primers(5'-3')	Tm(°C)	Gene_ID
WNT10B	CTGTCATTGCCGCTTCCACT	CCAGGTCCTCCTTATTGTCG	60	ENSSSCG00000000182
MYL1	CAAAGGGGCTTAGGACCTGG	TGGAGAGAAAGTGACAGTGCC	60	ENSSSCG00000016157
SYPL2	CAGTGCATTATCTGAATGTACCGCA	CCAAATGAGACACAAAAACCTGC	60	ENSSSCG00000006829
RAMP1	ACACGCATGAAGTGTGCTCT	AAGGACCAAGACCTGTGTGC	60	ENSSSCG00000016331
SLN	CAAAGCTGCCATTGTAGCCC	TGCCTCTGACCGATGACAAC	60	ENSSSCG00000029651
KLF5	AGAGCCTACGCATTTTGCCA	TCAAGTCGGAAAGGGACGAC	60	ENSSSCG00000035101
SLC25A4	CCTTAAGCCCTTTTCCCTTGGAG	ATCTCCTCCCCCATCTAAATCAC	60	ENSSSCG00000015790
HRH1	AACGCGGGATCCAAGCC	CAGGGTGTGCAGTCAGATCA	60	ENSSSCG00000011576
PITPNM2	CCAAGGACTGGGCTATAGAGA	TCTGGCTTATATTCAGCGGGC	60	ENSSSCG00000009781
ABHD4	TACAGTCACATGTGTGCCAAG	TCTCAGACCACTTATTCCCAAAT	60	ENSSSCG00000002051
CYPIB1	GAGCAGGAGGGACCCAGATA	TGGTCCAGTCCTTCAATGGC	60	ENSSSCG00000033844
TNNC1	TCACAAGACTGTCCCCCTCT	AGCTTTCTGACCTCTTCCGC	60	ENSSSCG00000011441
DES	AGCTGTGGCTAGCTTTGGAG	TCAGAGGGGCATTGCAACAT	60	ENSSSCG00000020785
MYOD1	ATATATCCCACCCCCACCCC	GCAGATTCAATCCCTGGCCT	60	ENSSSCG00000013375
MYH4	AGTTGCATCTACATGAGAGTCCT	GCTGGTTTTGTGCAATCCGT	60	ENSSSCG00000029441
